# Supplementary material for: Aerial strategies advance volcanic gas measurements at inaccessible, strongly degassing volcanoes
Source: Sci Adv. 2020 Oct 30;6(44):eabb9103. doi: 10.1126/sciadv.abb9103 (PMC7608812; doi:10.1126/sciadv.abb9103)
Supplement: abb9103_Table_S3.xlsx [file abb9103_Table_S3.xlsx]

## Sheet: Sheet1
Date	interp. alt. [km]	SO2 mass [tonnes]	mass error [tonnes]	interp. alt. [km]	SO2 mass [tonnes]	mass error [tonnes]
2019-04-20	2	1927.5	62.2	3	1733.3	55.3
2019-04-21	2	16491	391.7	3	14033.8	326.9
2019-04-22	2	13926.7	378.7	3	11907.7	314.2
2019-04-23	2	2554.4	69.6	3	2198.5	58.5
2019-04-24	2	2890.6	67.9	3	2470.8	56.7
2019-04-25	2	2687.2	69.4	3	2343	58.2
2019-04-26	2	1764.1	55.1	3	1605.1	48.6
2019-04-27	2	2866	91.3	3	2558.8	78.5
2019-04-28	2	4838.5	137.3	3	4156.2	113.9
2019-04-29	2	567.6	20.2	3	508	17.2
2019-04-30	2	169.6	6.8	3	162.3	6.1
2019-05-01	2	3811.5	120.5	3	3402.1	104.3
2019-05-02	2	639.1	40.2	3	578.6	34.3
2019-05-03	2	1479.8	21	3	1472	21.4
2019-05-04	2	518.9	7.8	3	518.7	8.3
2019-05-05	2	2592.3	42.7	3	2373.5	37.3
2019-05-06	2	970.4	37.6	3	885.2	31.9
2019-05-07	2	1618.9	50.9	3	1497.4	44.6
2019-05-08	2	1681.5	30.3	3	1657.9	30.4
2019-05-09	2	10802.3	245.4	3	9249.9	204.1
2019-05-10	2	6544.9	118.1	3	5686	100.3
2019-05-11	2	8242.7	120	3	7153.5	102.1
2019-05-12	2	2014	84.3	3	1751.5	71.6
2019-05-13	2	347.1	20	3	329.9	17.8
2019-05-14	2	2046.8	54.2	3	1866	48.7
2019-05-15	2	9498.2	197.6	3	8123.5	164.2
2019-05-16	2	13630.5	218.4	3	11667.4	181.5
2019-05-17	2	15146.8	278.6	3	13026.6	232.7
2019-05-18	2	8638	264.5	3	7392.1	220.1
2019-05-19	2	1578.6	55.2	3	1418.6	47.8
2019-05-20	2	10021.3	269.5	3	8503.1	222.9
2019-05-21	2	7802.9	90.2	3	6796.9	76
2019-05-22	2	18263.3	407.1	3	15851.1	344.1
2019-05-23	2	13403.1	224.1	3	11822.4	193
2019-05-24	2	5118.8	94.4	3	4647.4	84
2019-05-25	2	16093.6	447.2	3	13703.5	373.3
2019-05-26	2	4692.6	79.9	3	4196.9	68.6
2019-05-27	2	19491.8	294.7	3	16777.3	246.5
2019-05-28	2	11098.9	224.1	3	9775.3	192.1
2019-05-29	2	1616	43.6	3	1506	40.2
2019-05-30	2	7740.1	196.6	3	6636.9	162.7
2019-05-31	2	2423.2	50.4	3	2093.7	42.4
2019-06-01	2	3559.3	84.7	3	3057.4	70.8
2019-06-02	2	4233	166	3	3572.8	137.6
2019-06-03	2	195.3	13.3	3	182.8	12.3
2019-06-04	2	239.1	16.9	3	220.5	15.1
2019-06-05	2	650.5	20.5	3	592.6	17.5
2019-06-06	2	293.8	8.1	3	277.8	7.4
2019-06-07	2	616	28	3	546.3	24
2019-06-08	2	1007.6	64.3	3	868.7	54
2019-06-09	2	3072.8	162.8	3	2615.1	134.5
2019-06-10	2	387.3	26.1	3	342.4	21.9
2019-06-11	2	135.2	7.6	3	124.2	6.6
2019-06-12	2	2874.8	74.6	3	2486.4	62.8
2019-06-13	2	677.7	18.4	3	667.3	17.9
2019-06-14	2	4290.9	126.5	3	3755.3	107.9
2019-06-15	2	1453.5	70.7	3	1267.4	59.3
2019-06-16	2	6527	119.8	3	5748.7	102.3
2019-06-17	2	5614.5	85.8	3	5082.3	75.8
2019-06-18	2	10731.7	263.3	3	9642.3	227
2019-06-19	2	4429.3	138.3	3	3890.7	117
2019-06-20	2	6026.9	111.5	3	5433.8	97
2019-06-21	2	3872.2	67.2	3	3469.2	57.1
2019-06-22	2	3731.7	76.5	3	3388.1	67.6
2019-06-23	2	4316	86.5	3	3900.3	74.2
2019-06-24	2	11089.5	285.9	3	9514.8	240.7
2019-06-25	2	2885.9	79.2	3	2569.6	69.7
2019-06-26	2	585.9	9.7	3	578.8	9.7
2018-10-29	2	423.4		3	372.5
2018-10-30	2	339.7		3	295
2018-10-31	2	552		3	481.9
