# Supplementary material for: Aerial strategies advance volcanic gas measurements at inaccessible, strongly degassing volcanoes
Source: Sci Adv. 2020 Oct 30;6(44):eabb9103. doi: 10.1126/sciadv.abb9103 (PMC7608812; doi:10.1126/sciadv.abb9103)
Supplement: abb9103_Table_S2.xlsx [file abb9103_Table_S2.xlsx]

## Sheet: Table
Date/Time (UTC)		2018-10-30 21:00:00	2019-05-22 06:30:00	2019-05-23	2019-05-23 00:45:00	26/05/2019* 00:00	Average
							(May 2019) ± propagated error
Vent sampled		Main Crater	Southern Crater	Southern Crater	Southern Crater	Southern Crater
Molar	CO2/SO2 (± 2σ)	1.19 ± 0.13	1.03 ± 0.14	1.16 ± 0.09	1.12 ± 0.12	0.95 ± 0.10	1.07 ± 0.06
	r2	0.91	0.69	0.69	0.96	0.94
	H2O/SO2 (± 2σ)	161 ± 18	18.7 ± 2.4	31.3 ± 3.1	-	-
	r2	0.94	0.7	0.58
	BrO/SO2 (× 10-5 ± 2σ)	-	1.80 ± 0.03	1.20 ± 0.08	1.20 ± 0.08	1.20 ± 0.03	2.02 ± 0.04
	r2	-	0.87	0.74	0.74	0.8
Mass	CO2/SO2	0.82 ± 0.09	0.71 ± 0.10	0.80 ± 0.06	0.77 ± 0.08	0.65 ± 0.07
	H2O/SO2	45.3 ± 5.1	5.3 ± 0.7	8.8 ± 0.9	-	-
	BrO/SO2 (× 10-5)		2.69 ± 0.04	1.80 ± 0.6	1.80 ± 0.6	1.80 ± 0.04
Molar composition	H2O (mol%)	98.7	90.2	93.5	-	-
	CO2 (mol%)	0.7	5	3.5	-	-
	SO2 (mol%)	0.6	4.8	3	-	-
	BrO (× 10-7 mol%)	-	8.7	3.6	-	-
Mass flux	SO2 flux (t d-1)	-	5825 ± [987/927]	4900 ± [346/1816]	4900 ± [346/1816]	4973 ± [1015/841]	5150 ± [733/336]
	CO2 flux (t d-1)	-	4122 ± [896/863]	3905 ± [1479/410]	3770 ± [1455/484]	3245 ± [745/646]	3760 ± [595/313]
	H2O flux (× 103 t d-1)	-	30.6 ± [6.5/6.3]	43.1 ± [16.5/5.2]			36.9 ± [8.9/4.1]
	BrO flux (× 10-2 t d-1)	-	16 ± [0.3/0.3]	8.8 ± [3.3/0.9]	8.8 ± [3.3/0.9]	8.9 ± [1.8/1.5]	10 ± [1.4/0.8]

## Sheet: Calculations
	molar						mass
Vent sampled	CO2/SO2	ERROR	H2O/SO2	ERROR	BrO/SO2	ERROR	CO2/SO2	ERROR	H2O/SO2	ERROR	BrO/SO2	ERROR	H2O (mol%)	CO2 (mol%)	SO2 (mol%)	BrO (mol%)	SO2 flux	ERROR	ERROR	CO2 flux	ERROR	ERROR	H2O flux (x103 t day-1)	ERROR	ERROR	BrO flux (t day-1)	ERROR	ERROR
Main Crater	1.19	0.13	161	18			0.817468	0.0893032	45.273	5.06158			0.98658	0.00729211	0.00612783
Southern Crater	1.03	0.14	18.7	2.4	1.8e-05	2.7e-07	0.707556	0.0961727	5.25842	0.674877	2.6945e-05	4.04176e-07	0.902074	0.0496864	0.0482401	8.68306e-07	5825	987.3	927.2	4121.52	895.45	862.686	30.6303	6.51207	6.26303	0.156955	0.0267068	0.0250941
Southern Crater	1.16	0.09	31.3	3.1	1.2e-05	8e-07	0.796859	0.0618253	8.80152	0.871716	1.79634e-05	1.19756e-06	0.935445	0.0346682	0.0298868	3.58637e-07	4900	1816.5	346.5	3904.61	1478.86	409.894	43.1275	16.5487	5.24841	0.0880205	0.0331539	0.00855428
Southern Crater	1.12	0.12			1.2e-05	8e-07	0.769382	0.0824337			1.79634e-05	1.19756e-06				5.66035e-06	4900	1816.5	346.5	3769.97	1454.78	483.969				0.0880205	0.0331539	0.00855428
Southern Crater	0.95	0.1			1.2e-05	2.6e-07	0.6526	0.0686948			1.79634e-05	3.89206e-07				6.15381e-06	4973	1015.2	840.6	3245.38	745.41	646.25				0.0893318	0.0183388	0.0152235
Average	1.065	0.0570636											91.8759	4.21773	3.90634		5149.5	733.346	336.009	3760.37	594.815	312.661	36.8789	8.89195	4.08569	0.105582	0.0142476	0.00793656
				molecular masses
				CO2	44.01
				SO2	64.066
				H2O	18.0153
				BrO	95.9034
				CO2/SO2	0.686948
				H2O/SO2	0.281199

## Sheet: Raw data 22-05-19
Time	lat	lon	SO2	H2S	CO2	Vbatt	Tair	RH	Pair
1	-4.04138	145.035	0.352	-0.017	378.872	12.293	40.53	47.75	981.63
2	-4.04138	145.035	0.352	-0.076	378.872	12.316	40.52	47.728	981.67
3	-4.04138	145.035	0.352	-0.08	379.138	12.295	40.5	47.985	981.67
4	-4.04138	145.035	0.352	-0.077	379.537	12.324	40.51	47.872	981.69
5	-4.04138	145.035	0.352	-0.078	379.537	12.292	40.49	47.588	981.67
6	-4.04138	145.035	0.352	-0.078	378.739	12.317	40.45	48.058	981.66
7	-4.04138	145.035	0.346	-0.078	378.872	12.288	40.46	48.104	981.68
8	-4.04138	145.035	0.352	-0.077	378.872	12.318	40.47	48.172	981.65
9	-4.04138	145.035	0.357	-0.076	379.537	12.301	40.5	48.041	981.66
10	-4.04138	145.035	0.352	-0.08	381	12.308	40.55	48.034	981.69
11	-4.04138	145.035	0.357	-0.081	381.399	12.301	40.57	47.958	981.7
12	-4.04138	145.035	0.352	-0.083	383.261	12.304	40.61	47.793	981.71
13	-4.04138	145.035	0.352	-0.081	391.906	12.307	40.63	47.524	981.72
14	-4.04138	145.035	0.352	-0.081	393.236	12.291	40.64	47.434	981.71
15	-4.04138	145.035	0.352	-0.081	393.901	12.316	40.66	47.256	981.72
16	-4.04138	145.035	0.346	-0.081	390.842	12.293	40.68	47.18	981.72
17	-4.04138	145.035	0.352	-0.081	394.434	12.319	40.71	46.989	981.72
18	-4.04138	145.035	0.352	-0.081	394.3	12.297	40.74	47.209	981.73
19	-4.04138	145.035	0.346	-0.081	396.296	12.312	40.76	46.996	981.72
20	-4.04138	145.035	0.352	-0.083	396.961	12.292	40.78	47.099	981.73
21	-4.04138	145.035	0.357	-0.083	397.227	12.32	40.78	46.941	981.72
22	-4.04138	145.035	0.352	-0.082	397.759	12.295	40.77	47.178	981.71
23	-4.04138	145.035	0.352	-0.082	398.424	12.317	40.78	47.134	981.71
24	-4.04138	145.035	0.352	-0.083	398.557	12.29	40.77	47.426	981.7
25	-4.04138	145.035	0.352	-0.083	398.291	12.319	40.78	47.348	981.7
26	-4.04138	145.035	0.352	-0.082	398.69	12.289	40.79	47.157	981.71
27	-4.04138	145.035	0.346	-0.082	397.493	12.323	40.79	47.201	981.7
28	-4.04138	145.035	0.352	-0.081	397.759	12.289	40.8	47.202	981.7
29	-4.04138	145.035	0.352	-0.08	397.094	12.323	40.81	47.26	981.7
30	-4.04138	145.035	0.346	-0.078	397.892	12.292	40.81	47.079	981.69
31	-4.04138	145.035	0.352	-0.08	398.291	12.319	40.83	46.855	981.7
32	-4.04138	145.035	0.352	-0.077	399.754	12.285	40.83	46.743	981.7
33	-4.04138	145.035	0.352	-0.076	399.621	12.319	40.83	46.688	981.69
34	-4.04138	145.035	0.352	-0.076	412.256	12.302	40.86	46.757	981.71
35	-4.04138	145.035	0.352	-0.08	408.798	12.322	40.85	46.666	981.7
36	-4.04138	145.035	0.352	-0.08	398.956	12.29	40.85	46.858	981.71
37	-4.04138	145.035	0.352	-0.082	398.956	12.314	40.85	47.264	981.71
38	-4.04138	145.035	0.352	-0.081	399.222	12.292	40.85	47.502	981.71
39	-4.04138	145.035	0.352	-0.078	398.158	12.32	40.87	47.537	981.72
40	-4.04138	145.035	0.352	-0.08	397.493	12.29	40.88	47.595	981.72
41	-4.04138	145.035	0.352	-0.08	398.025	12.315	40.9	47.358	981.71
42	-4.04138	145.035	0.352	-0.077	397.626	12.291	40.91	47.203	981.7
43	-4.04138	145.035	0.357	-0.078	397.493	12.316	40.92	47.259	981.69
44	-4.04138	145.035	0.352	-0.078	397.892	12.288	40.94	47.42	981.69
45	-4.04138	145.035	0.352	-0.076	397.36	12.315	40.95	47.332	981.69
46	-4.04138	145.035	0.352	-0.077	397.626	12.292	40.96	47.31	981.68
47	-4.04138	145.035	0.352	-0.08	397.36	12.323	40.98	47.289	981.69
48	-4.04138	145.035	0.352	-0.078	396.828	12.289	40.99	47.414	981.68
49	-4.04138	145.035	0.352	-0.078	395.365	12.319	41.01	47.438	981.69
50	-4.04138	145.035	0.352	-0.077	393.768	12.292	41.03	47.475	981.7
51	-4.04138	145.035	0.352	-0.076	394.434	12.316	41.03	47.587	981.69
52	-4.04138	145.035	0.352	-0.076	395.764	12.293	41.04	47.544	981.68
53	-4.04138	145.035	0.352	-0.074	396.296	12.318	41.06	47.479	981.69
54	-4.04138	145.035	0.352	-0.074	396.562	12.296	41.08	47.469	981.7
55	-4.04138	145.035	0.346	-0.077	397.626	12.325	41.1	47.268	981.7
56	-4.04138	145.035	0.352	-0.074	398.025	12.293	41.12	47.291	981.71
57	-4.04138	145.035	0.352	-0.077	397.892	12.321	41.11	47.573	981.7
58	-4.04138	145.035	0.346	-0.078	397.493	12.295	41.14	47.53	981.72
59	-4.04138	145.035	0.346	-0.078	397.892	12.321	41.14	47.609	981.74
60	-4.04138	145.035	0.346	-0.077	398.424	12.295	41.13	47.598	981.74
61	-4.04138	145.035	0.352	-0.078	398.956	12.322	41.14	47.711	981.75
62	-4.04138	145.035	0.352	-0.078	399.355	12.294	41.13	47.496	981.75
63	-4.04138	145.035	0.352	-0.081	399.355	12.321	41.13	47.372	981.75
64	-4.04138	145.035	0.352	-0.082	399.621	12.296	41.13	47.305	981.75
65	-4.04138	145.035	0.352	-0.082	399.222	12.322	41.12	47.404	981.73
66	-4.04138	145.035	0.357	-0.081	399.887	12.297	41.11	47.212	981.72
67	-4.04138	145.035	0.357	-0.08	408.266	12.314	41.07	47.467	981.7
68	-4.04138	145.035	0.352	-0.077	407.867	12.29	41.03	47.587	981.69
69	-4.04138	145.035	0.357	-0.074	399.621	12.321	41.01	47.663	981.7
70	-4.04138	145.035	0.352	-0.076	398.025	12.292	40.98	47.797	981.67
71	-4.04138	145.035	0.352	-0.074	397.493	12.322	40.97	47.842	981.68
72	-4.04138	145.035	0.352	-0.073	396.961	12.292	40.98	48.102	981.7
73	-4.04138	145.035	0.352	-0.063	396.429	12.321	40.97	47.729	981.69
74	-4.04138	145.035	0.352	-0.007	394.566	12.292	40.99	47.65	981.7
75	-4.04138	145.035	0.346	0.018	389.645	12.314	41	47.55	981.7
76	-4.04138	145.035	0.352	0.017	383.128	12.289	41.01	47.191	981.7
77	-4.04138	145.035	0.346	-0.001	381.399	12.319	41.03	46.933	981.7
78	-4.04138	145.035	0.352	-0.072	381.266	12.287	41.04	47.047	981.7
79	-4.04138	145.035	0.352	-0.077	381.133	12.322	41.07	47.083	981.72
80	-4.04138	145.035	0.352	-0.081	381.399	12.296	41.08	46.892	981.71
81	-4.04138	145.035	0.352	-0.082	380.601	12.316	41.07	46.677	981.69
82	-4.04138	145.035	0.352	-0.083	380.734	12.295	41.08	46.712	981.7
83	-4.04138	145.035	0.352	-0.083	380.202	12.314	41.1	46.759	981.71
84	-4.04138	145.035	0.352	-0.083	380.734	12.29	41.11	46.941	981.7
85	-4.04138	145.035	0.357	-0.083	381	12.324	41.13	46.909	981.72
86	-4.04138	145.035	0.352	-0.082	381.399	12.292	41.15	46.775	981.72
87	-4.04138	145.035	0.352	-0.082	381.665	12.315	41.16	46.72	981.71
88	-4.04138	145.035	0.352	-0.083	383.66	12.294	41.18	46.394	981.72
89	-4.04138	145.035	0.352	-0.082	394.7	12.314	41.17	46.427	981.72
90	-4.04138	145.035	0.352	-0.083	395.897	12.295	41.19	46.17	981.73
91	-4.04138	145.035	0.357	-0.083	396.562	12.32	41.2	46.249	981.73
92	-4.04138	145.035	0.352	-0.082	397.626	12.284	41.21	46.16	981.72
93	-4.04138	145.035	0.352	-0.081	397.759	12.328	41.22	45.924	981.73
94	-4.04138	145.035	0.346	-0.08	397.626	12.293	41.22	46.093	981.73
95	-4.04138	145.035	0.352	-0.083	397.493	12.328	41.23	45.777	981.73
96	-4.04138	145.035	0.357	-0.085	397.892	12.295	41.24	45.654	981.76
97	-4.04138	145.035	0.352	-0.083	398.025	12.321	41.23	45.474	981.75
98	-4.04138	145.035	0.357	-0.085	398.557	12.292	41.23	45.993	981.76
99	-4.04138	145.035	0.352	-0.086	398.025	12.32	41.24	46.106	981.76
100	-4.04138	145.035	0.352	-0.086	398.025	12.302	41.23	46.084	981.75
101	-4.04138	145.035	0.352	-0.086	398.424	12.313	41.24	45.981	981.76
102	-4.04138	145.035	0.357	-0.083	398.424	12.307	41.25	45.982	981.76
103	-4.04138	145.035	0.352	-0.085	399.089	12.304	41.24	45.857	981.75
104	-4.04138	145.035	0.352	-0.085	398.291	12.314	41.25	45.949	981.77
105	-4.04138	145.035	0.352	-0.083	398.158	12.296	41.25	45.95	981.76
106	-4.04138	145.035	0.352	-0.082	397.626	12.322	41.26	45.894	981.76
107	-4.04138	145.035	0.352	-0.083	396.961	12.3	41.27	45.962	981.77
108	-4.04138	145.035	0.352	-0.085	396.695	12.32	41.26	45.871	981.76
109	-4.04138	145.035	0.357	-0.083	395.764	12.294	41.26	45.961	981.76
110	-4.04138	145.035	0.352	-0.082	394.034	12.317	41.24	46.05	981.74
111	-4.04138	145.035	0.352	-0.082	394.3	12.298	41.23	46.445	981.72
112	-4.04138	145.035	0.352	-0.083	394.167	12.318	41.25	46.425	981.73
113	-4.04138	145.035	0.357	-0.08	395.232	12.292	41.26	46.277	981.74
114	-4.04138	145.035	0.352	-0.076	395.498	12.321	41.26	46.413	981.73
115	-4.04138	145.035	0.357	-0.068	395.764	12.289	41.24	46.524	981.72
116	-4.04138	145.035	0.352	-0.069	395.498	12.317	41.19	46.248	981.71
117	-4.04138	145.035	0.352	-0.007	394.434	12.291	41.13	45.881	981.72
118	-4.04138	145.035	0.357	0.004	382.729	12.313	41.06	46.111	981.7
119	-4.04138	145.035	0.352	-0.07	389.911	12.287	41	46.116	981.71
120	-4.04138	145.035	0.352	-0.08	391.773	12.32	40.97	46.181	981.73
121	-4.04138	145.035	0.357	-0.083	394.167	12.296	40.93	46.099	981.73
122	-4.04138	145.035	0.352	-0.082	396.296	12.323	40.88	46.15	981.72
123	-4.04138	145.035	0.352	-0.08	397.094	12.286	40.87	46.432	981.74
124	-4.04138	145.035	0.357	-0.074	397.227	12.312	40.86	46.406	981.72
125	-4.04138	145.035	0.346	-0.07	397.892	12.298	40.84	46.248	981.73
126	-4.04138	145.035	0.352	-0.008	398.291	12.325	40.83	46.178	981.74
127	-4.04138	145.035	0.352	0.018	400.286	12.289	40.8	46.288	981.73
128	-4.04138	145.035	0.346	0.023	411.99	12.315	40.8	46.457	981.74
129	-4.04138	145.035	0.352	0.035	412.522	12.288	40.76	46.544	981.73
130	-4.04138	145.035	0.357	0.038	412.921	12.313	40.72	46.619	981.71
131	-4.04138	145.035	0.357	0.04	413.32	12.291	40.7	46.753	981.73
132	-4.04138	145.035	0.352	0.039	413.719	12.317	40.67	46.727	981.73
133	-4.04138	145.035	0.352	0.026	414.517	12.3	40.64	46.779	981.73
134	-4.04138	145.035	0.346	0.022	414.916	12.323	40.62	46.665	981.75
135	-4.04138	145.035	0.352	0.02	415.448	12.298	40.59	46.729	981.75
136	-4.04138	145.035	0.346	0.025	416.911	12.32	40.57	46.808	981.77
137	-4.04138	145.035	0.352	0.035	424.626	12.289	40.56	47.009	981.77
138	-4.04138	145.035	0.352	0.03	429.148	12.322	40.54	47.131	981.75
139	-4.04138	145.035	0.352	0.038	429.281	12.296	40.55	47.245	981.77
140	-4.04138	145.035	0.352	0.042	427.02	12.317	40.54	47.3	981.77
141	-4.04138	145.035	0.352	0.042	427.552	12.302	40.52	47.311	981.76
142	-4.04138	145.035	0.352	0.031	429.148	12.324	40.51	47.646	981.76
143	-4.04138	145.035	0.352	0.025	427.552	12.292	40.45	48.509	981.74
144	-4.04138	145.035	0.357	0.033	427.286	12.317	40.4	48.425	981.74
145	-4.04138	145.035	0.352	0.044	418.374	12.292	40.35	48.194	981.73
146	-4.04138	145.035	0.352	0.039	417.975	12.322	40.31	48.246	981.72
147	-4.04138	145.035	0.352	0.033	416.113	12.297	40.29	48.571	981.74
148	-4.04138	145.035	0.352	0.023	415.315	12.318	40.26	48.963	981.73
149	-4.04138	145.035	0.352	0.022	415.049	12.289	40.24	49.647	981.73
150	-4.04138	145.035	0.357	0.014	414.384	12.322	40.21	49.374	981.74
151	-4.04138	145.035	0.352	-0.021	413.586	12.3	40.18	48.942	981.73
152	-4.04138	145.035	0.346	-0.06	411.857	12.318	40.16	48.682	981.73
153	-4.04138	145.035	0.352	-0.069	412.123	12.289	40.15	48.534	981.73
154	-4.04138	145.035	0.352	-0.069	398.823	12.318	40.15	48.41	981.72
155	-4.04138	145.035	0.352	0.009	399.621	12.291	40.16	48.175	981.73
156	-4.04138	145.035	0.352	-0.005	398.956	12.315	40.16	47.983	981.72
157	-4.04138	145.035	0.352	0.014	398.424	12.29	40.16	47.983	981.73
158	-4.04138	145.035	0.352	-0.008	397.36	12.323	40.15	48.061	981.74
159	-4.04138	145.035	0.352	0.014	397.626	12.295	40.14	48.037	981.73
160	-4.04138	145.035	0.346	-0.033	396.961	12.319	40.14	47.891	981.75
161	-4.04138	145.035	0.352	-0.01	397.36	12.293	40.13	47.845	981.74
162	-4.04138	145.035	0.357	-0.005	397.36	12.314	40.13	47.834	981.73
163	-4.04138	145.035	0.352	0.012	397.626	12.301	40.13	47.822	981.74
164	-4.04138	145.035	0.357	0.008	397.626	12.319	40.12	47.934	981.73
165	-4.04138	145.035	0.352	-0.025	398.025	12.296	40.11	47.854	981.74
166	-4.04138	145.035	0.352	-0.017	398.557	12.316	40.09	47.615	981.73
167	-4.04138	145.035	0.352	-0.01	398.291	12.294	40.05	47.532	981.71
168	-4.04138	145.035	0.357	-0.034	398.291	12.314	40.02	47.619	981.72
169	-4.04138	145.035	0.352	-0.059	397.36	12.296	39.96	47.681	981.7
170	-4.04138	145.035	0.352	-0.069	396.163	12.32	39.9	47.866	981.7
171	-4.04138	145.035	0.352	-0.072	396.03	12.295	39.88	48.157	981.72
172	-4.04138	145.035	0.352	-0.077	395.764	12.324	39.86	48.302	981.74
173	-4.04138	145.035	0.352	-0.077	396.429	12.295	39.84	48.76	981.74
174	-4.04138	145.035	0.352	-0.077	396.562	12.319	39.81	48.735	981.75
175	-4.04138	145.035	0.352	-0.078	394.3	12.3	39.76	48.864	981.73
176	-4.04138	145.035	0.346	-0.076	389.379	12.322	39.72	49.075	981.74
177	-4.04138	145.035	0.357	-0.076	388.182	12.3	39.68	48.891	981.74
178	-4.04138	145.035	0.352	-0.074	381.798	12.319	39.64	48.976	981.74
179	-4.04138	145.035	0.357	-0.069	381.133	12.298	39.62	48.884	981.74
180	-4.04138	145.035	0.352	-0.07	380.734	12.32	39.58	48.857	981.73
181	-4.04138	145.035	0.352	-0.073	380.734	12.296	39.58	48.846	981.74
182	-4.04138	145.035	0.352	-0.072	380.335	12.317	39.58	48.778	981.74
183	-4.04138	145.035	0.352	-0.042	380.601	12.295	39.55	49.124	981.73
184	-4.04138	145.035	0.352	-0.055	381	12.316	39.53	49.021	981.74
185	-4.04138	145.035	0.357	-0.037	382.729	12.286	39.5	49.006	981.74
186	-4.04138	145.035	0.352	-0.003	382.995	12.321	39.46	48.788	981.72
187	-4.04138	145.035	0.352	0.01	382.995	12.287	39.43	48.875	981.67
188	-4.04138	145.035	0.352	0.031	394.7	12.324	39.46	49.035	981.63
189	-4.04138	145.035	0.352	0.026	395.365	12.291	39.51	48.76	981.63
190	-4.04138	145.035	0.346	-0.073	396.961	12.322	39.56	48.798	981.64
191	-4.04138	145.035	0.357	-0.073	397.892	12.294	39.58	49.206	981.65
192	-4.04138	145.035	0.352	-0.076	399.887	12.31	39.62	48.918	981.63
193	-4.04138	145.035	0.357	-0.063	410.527	12.306	39.61	48.625	981.63
194	-4.04138	145.035	0.352	-0.08	399.754	12.295	39.59	48.251	981.65
195	-4.04138	145.035	0.352	-0.078	398.823	12.312	39.54	48.189	981.65
196	-4.04138	145.035	0.352	-0.08	398.69	12.298	39.5	48.196	981.65
197	-4.04138	145.035	0.352	-0.078	398.291	12.31	39.45	48.078	981.66
198	-4.04138	145.035	0.357	-0.078	396.961	12.294	39.42	48.143	981.66
199	-4.04138	145.035	0.357	-0.08	396.296	12.318	39.39	48.185	981.65
200	-4.04138	145.035	0.352	-0.076	396.163	12.29	39.34	48.304	981.63
201	-4.04138	145.035	0.357	-0.077	388.049	12.319	39.31	48.436	981.64
202	-4.04138	145.035	0.352	-0.077	384.325	12.291	39.29	48.433	981.65
203	-4.04138	145.035	0.352	-0.08	381.931	12.313	39.26	48.418	981.66
204	-4.04138	145.035	0.357	-0.078	381.133	12.296	39.23	48.518	981.66
205	-4.04138	145.035	0.357	-0.078	378.606	12.313	39.2	48.604	981.64
206	-4.04138	145.035	0.357	-0.078	364.507	12.29	39.17	48.702	981.64
207	-4.04138	145.035	0.352	-0.077	362.113	12.317	39.15	48.745	981.64
208	-4.04138	145.035	0.357	-0.078	346.818	12.285	39.12	48.765	981.63
209	-4.04138	145.035	0.357	-0.078	345.621	12.315	39.09	48.974	981.63
210	-4.04138	145.035	0.352	-0.077	345.754	12.291	39.06	49.016	981.64
211	-4.04138	145.035	0.357	-0.074	345.355	12.321	39.01	49.28	981.63
212	-4.04138	145.035	0.357	-0.073	345.754	12.291	38.97	49.321	981.64
213	-4.04138	145.035	0.352	-0.073	345.754	12.312	38.96	49.467	981.66
214	-4.04138	145.035	0.357	-0.073	346.818	12.288	38.99	49.043	981.73
215	-4.04138	145.035	0.352	-0.07	349.079	12.317	39.03	48.697	981.87
216	-4.04138	145.035	0.352	-0.06	361.049	12.289	39.09	48.446	981.94
217	-4.04138	145.035	0.352	-0.067	363.443	12.317	39.14	48.362	981.84
218	-4.04138	145.035	0.352	-0.004	378.872	12.286	39.14	48.362	981.78
219	-4.04138	145.035	0.352	-0.033	380.335	12.324	39.13	48.854	981.72
220	-4.04138	145.035	0.352	-0.047	383.128	12.298	39.14	49.441	981.7
221	-4.04138	145.035	0.352	-0.056	389.246	12.319	39.13	49.057	981.67
222	-4.04138	145.035	0.352	-0.072	394.7	12.289	39.08	48.703	981.64
223	-4.04138	145.035	0.352	-0.078	396.163	12.319	39.04	48.666	981.64
224	-4.04138	145.035	0.357	-0.074	397.094	12.288	39	48.841	981.65
225	-4.04138	145.035	0.352	-0.073	397.493	12.316	38.95	48.813	981.64
226	-4.04138	145.035	0.357	-0.059	397.892	12.289	38.87	48.872	981.62
227	-4.04138	145.035	0.352	-0.068	408.798	12.325	38.83	49.17	981.63
228	-4.04138	145.035	0.357	-0.069	411.857	12.289	38.8	49.651	981.64
229	-4.04138	145.035	0.352	-0.07	411.724	12.32	38.77	49.984	981.64
230	-4.04138	145.035	0.352	-0.067	413.187	12.293	38.74	50.172	981.64
231	-4.04138	145.035	0.352	-0.031	412.921	12.317	38.7	50.358	981.63
232	-4.04138	145.035	0.352	0.004	413.719	12.286	38.68	50.569	981.64
233	-4.04138	145.035	0.357	-0.003	413.719	12.32	38.66	50.771	981.64
234	-4.04138	145.035	0.357	0.022	415.448	12.29	38.64	50.688	981.64
235	-4.04138	145.035	0.352	0.025	415.714	12.32	38.61	50.73	981.63
236	-4.04138	145.035	0.352	0.016	414.65	12.297	38.58	50.515	981.62
237	-4.04138	145.035	0.357	0.012	416.379	12.314	38.55	50.566	981.63
238	-4.04138	145.035	0.352	-0.023	415.049	12.29	38.53	50.475	981.68
239	-4.04138	145.035	0.352	-0.069	415.581	12.321	38.53	50.396	981.72
240	-4.04138	145.035	0.357	-0.07	415.049	12.288	38.54	50.397	981.73
241	-4.04138	145.035	0.352	-0.073	414.916	12.321	38.53	50.463	981.74
242	-4.04138	145.035	0.357	-0.069	414.783	12.286	38.49	50.538	981.76
243	-4.04138	145.035	0.352	-0.073	413.985	12.319	38.45	50.69	981.78
244	-4.04138	145.035	0.357	-0.07	413.985	12.295	38.41	50.597	981.8
245	-4.04137	145.035	0.352	-0.072	413.719	12.318	38.37	50.715	981.82
246	-4.04136	145.035	0.357	-0.072	412.389	12.295	38.32	50.677	981.84
247	-4.04136	145.035	0.352	-0.072	411.857	12.321	38.27	50.648	981.86
248	-4.04135	145.035	0.352	-0.07	398.291	12.287	38.21	50.743	981.9
249	-4.04135	145.035	0.352	-0.074	396.429	12.319	38.15	50.815	981.94
250	-4.04134	145.035	0.352	-0.076	395.764	12.288	38.09	50.707	981.97
251	-4.04134	145.035	0.352	-0.074	395.232	12.324	38.02	50.565	981.98
252	-4.04133	145.035	0.352	-0.076	394.034	12.289	37.96	50.469	981.98
253	-4.04132	145.035	0.357	-0.076	382.862	12.319	37.9	50.709	981.98
254	-4.04131	145.035	0.352	-0.077	383.128	12.293	37.84	50.859	981.97
255	-4.04131	145.035	0.352	-0.078	382.995	12.317	37.8	50.968	981.98
256	-4.0413	145.035	0.357	-0.076	388.315	12.289	37.78	51.189	981.97
257	-4.04129	145.035	0.357	-0.076	388.581	12.319	37.76	51.275	981.97
258	-4.04129	145.035	0.352	-0.076	382.862	12.296	37.72	51.003	981.97
259	-4.04128	145.035	0.352	-0.077	390.842	12.323	37.65	51.118	981.96
260	-4.04128	145.035	0.352	-0.074	391.374	12.293	37.61	51.461	981.94
261	-4.04127	145.035	0.352	-0.073	388.98	12.319	37.57	51.657	981.93
262	-4.04126	145.035	0.352	-0.039	394.966	12.287	37.55	51.891	981.93
263	-4.04126	145.035	0.357	-0.003	390.576	12.319	37.53	52.056	981.93
264	-4.04125	145.035	0.352	0.016	392.97	12.288	37.5	51.985	981.92
265	-4.04125	145.035	0.357	0.029	390.842	12.321	37.45	51.801	981.92
266	-4.04124	145.035	0.352	0.03	392.039	12.29	37.39	51.906	981.91
267	-4.04124	145.035	0.352	0.02	392.039	12.319	37.35	52.036	981.9
268	-4.04123	145.035	0.352	0.009	392.837	12.292	37.32	52.078	981.88
269	-4.04122	145.035	0.352	-0.064	394.434	12.316	37.29	52.409	981.89
270	-4.04122	145.035	0.357	-0.065	394.034	12.293	37.26	52.709	981.9
271	-4.04122	145.035	0.357	-0.072	391.241	12.311	37.24	52.571	981.89
272	-4.04121	145.035	0.357	-0.073	394.167	12.283	37.2	52.656	981.88
273	-4.04121	145.035	0.357	-0.072	394.034	12.315	37.17	53.135	981.88
274	-4.0412	145.035	0.352	-0.067	394.434	12.29	37.15	53.321	981.89
275	-4.04119	145.035	0.357	-0.016	394.7	12.322	37.13	53.163	981.89
276	-4.04118	145.035	0.357	-0.029	393.901	12.294	37.09	52.544	981.88
277	-4.04117	145.035	0.352	-0.007	394.566	12.314	37.04	52.526	981.88
278	-4.04116	145.035	0.352	0.005	395.631	12.287	36.99	52.387	981.87
279	-4.04115	145.035	0.352	-0.07	395.764	12.313	36.96	52.339	981.86
280	-4.04114	145.035	0.352	-0.074	396.296	12.293	36.94	52.448	981.86
281	-4.04114	145.035	0.352	-0.076	396.296	12.315	36.92	52.513	981.84
282	-4.04113	145.035	0.357	-0.073	396.562	12.291	36.88	52.486	981.82
283	-4.04113	145.035	0.352	-0.078	396.828	12.306	36.83	52.425	981.82
284	-4.04112	145.035	0.357	-0.08	396.429	12.304	36.8	52.61	981.8
285	-4.04111	145.035	0.352	-0.083	396.163	12.298	36.78	52.698	981.78
286	-4.0411	145.035	0.352	-0.082	396.429	12.314	36.77	52.864	981.77
287	-4.0411	145.035	0.357	-0.082	396.828	12.293	36.76	53.434	981.77
288	-4.04109	145.035	0.357	-0.083	395.897	12.311	36.74	54.503	981.76
289	-4.04108	145.035	0.357	-0.081	395.897	12.293	36.73	55.661	981.75
290	-4.04107	145.035	0.352	-0.073	395.631	12.31	36.72	56.107	981.76
291	-4.04106	145.035	0.357	-0.017	395.631	12.292	36.7	55.804	981.75
292	-4.04105	145.035	0.352	0.003	394.7	12.314	36.68	55.812	981.74
293	-4.04105	145.035	0.352	0.021	394.833	12.296	36.64	54.937	981.71
294	-4.04104	145.035	0.352	0.031	394.566	12.321	36.59	54.307	981.69
295	-4.04103	145.035	0.357	0.025	395.365	12.284	36.54	54.602	981.69
296	-4.04102	145.035	0.352	-0.007	392.039	12.312	36.51	55.178	981.7
297	-4.04101	145.035	0.352	-0.013	383.793	12.286	36.47	55.363	981.71
298	-4.041	145.035	0.357	-0.003	392.571	12.317	36.44	55.416	981.7
299	-4.04099	145.035	0.352	-0.035	383.261	12.291	36.43	55.112	981.68
300	-4.04099	145.035	0.352	-0.022	390.975	12.314	36.41	55.1	981.65
301	-4.04098	145.035	0.352	-0.065	383.394	12.291	36.43	55.225	981.65
302	-4.04097	145.035	0.352	-0.072	382.862	12.324	36.5	55.366	981.64
303	-4.04096	145.035	0.352	-0.068	393.635	12.291	36.58	55.275	981.63
304	-4.04096	145.035	0.352	-0.067	388.581	12.313	36.72	54.9855	981.61
305	-4.04095	145.035	0.346	-0.053	392.438	12.293	36.86	54.696	981.59
306	-4.04094	145.035	0.352	-0.055	394.566	12.315	36.86	54.494	981.58
307	-4.04093	145.035	0.346	-0.07	395.764	12.291	36.92	54.289	981.56
308	-4.04092	145.036	0.352	-0.065	396.03	12.313	36.95	54.058	981.56
309	-4.04092	145.036	0.352	-0.037	395.631	12.294	36.97	53.803	981.56
310	-4.04091	145.036	0.352	-0.074	396.562	12.32	36.97	54.317	981.57
311	-4.04089	145.035	0.352	-0.073	396.562	12.295	36.96	54.863	981.58
312	-4.04089	145.035	0.352	-0.068	397.094	12.314	36.95	54.627	981.61
313	-4.04088	145.035	0.352	0.005	397.227	12.291	36.94	54.816	981.65
314	-4.04087	145.035	0.357	-0.004	397.892	12.317	36.94	55.096	981.7
315	-4.04087	145.035	0.352	0.012	398.557	12.293	36.98	55.033	981.72
316	-4.04085	145.035	0.352	0.023	397.892	12.319	37.04	55.118	981.72
317	-4.04084	145.035	0.346	0.026	398.025	12.285	37.11	55.003	981.71
318	-4.04083	145.035	0.357	0.023	397.892	12.326	37.18	54.934	981.71
319	-4.04082	145.035	0.352	0.004	398.424	12.293	37.26	54.72	981.7
320	-4.04081	145.035	0.352	-0.004	398.291	12.322	37.36	54.979	981.69
321	-4.0408	145.035	0.352	-0.025	398.158	12.29	37.45	54.71	981.67
322	-4.04079	145.035	0.352	-0.016	398.158	12.319	37.53	54.349	981.67
323	-4.04078	145.036	0.352	-0.059	397.626	12.293	37.59	54.009	981.67
324	-4.04077	145.036	0.352	-0.064	397.892	12.319	37.64	54.026	981.66
325	-4.04075	145.036	0.346	-0.064	397.892	12.289	37.69	54.155	981.67
326	-4.04074	145.036	0.352	-0.051	397.227	12.315	37.74	54.273	981.67
327	-4.04073	145.036	0.357	-0.053	397.493	12.293	37.79	54.202	981.67
328	-4.04072	145.036	0.352	-0.018	397.759	12.319	37.84	54.051	981.67
329	-4.04071	145.036	0.352	-0.012	396.828	12.286	37.87	54.01	981.68
330	-4.0407	145.036	0.352	0.003	396.562	12.317	37.89	53.899	981.7
331	-4.0407	145.036	0.352	0.018	396.695	12.292	37.91	53.88	981.72
332	-4.04068	145.036	0.352	0.021	396.03	12.312	37.94	53.748	981.73
333	-4.04068	145.036	0.352	0.029	396.429	12.289	37.99	53.877	981.8
334	-4.04067	145.036	0.357	0.017	396.429	12.316	38.03	54.083	981.75
335	-4.04067	145.036	0.352	0.026	395.631	12.295	38.08	53.898	981.77
336	-4.04066	145.036	0.352	0.033	395.631	12.318	38.14	53.905	981.7
337	-4.04066	145.036	0.352	0.026	396.163	12.296	38.19	53.722	981.66
338	-4.04065	145.036	0.352	0.027	395.897	12.318	38.24	53.56	981.64
339	-4.04064	145.036	0.346	0.033	395.764	12.292	38.28	53.519	981.67
340	-4.04063	145.036	0.352	0.033	395.498	12.321	38.33	53.592	981.74
341	-4.04063	145.036	0.352	0.029	394.966	12.285	38.38	53.632	981.73
342	-4.04063	145.036	0.352	0.025	394.566	12.319	38.44	53.525	981.63
343	-4.04062	145.036	0.357	0.027	394.833	12.291	38.48	53.407	981.65
344	-4.04062	145.036	0.352	0.02	393.768	12.324	38.53	53.244	981.58
345	-4.04062	145.036	0.352	0.017	393.369	12.293	38.54	52.798	981.52
346	-4.04062	145.036	0.352	0.012	394.833	12.316	38.53	52.875	981.48
347	-4.04063	145.036	0.357	-0.033	396.429	12.291	38.5	52.939	981.44
348	-4.04064	145.036	0.352	-0.008	398.025	12.314	38.44	53.056	981.42
349	-4.04064	145.036	0.352	0.025	414.65	12.292	38.37	53.54	981.4
350	-4.04065	145.036	0.352	0.001	429.547	12.32	38.32	53.266	981.42
351	-4.04066	145.036	0.357	-0.016	446.704	12.292	38.28	53.183	981.49
352	-4.04066	145.036	0.352	-0.068	446.704	12.318	38.28	52.992	981.53
353	-4.04066	145.036	0.352	-0.073	446.837	12.295	38.29	52.993	981.56
354	-4.04066	145.036	0.352	-0.076	446.97	12.323	38.3	52.815	981.56
355	-4.04066	145.036	0.352	-0.08	447.369	12.293	38.31	52.782	981.57
356	-4.04066	145.036	0.352	-0.077	447.901	12.328	38.33	52.605	981.57
357	-4.04066	145.036	0.352	-0.072	448.7	12.294	38.33	52.448	981.58
358	-4.04066	145.036	0.352	-0.065	448.3	12.319	38.33	52.818	981.58
359	-4.04066	145.036	0.352	-0.016	448.566	12.295	38.32	52.718	981.56
360	-4.04066	145.036	0.352	0.022	448.966	12.317	38.32	52.661	981.57
361	-4.04066	145.036	0.352	0.031	448.566	12.293	38.32	52.795	981.57
362	-4.04066	145.036	0.352	0.044	448.3	12.319	38.32	52.515	981.58
363	-4.04066	145.036	0.346	0.05	447.901	12.296	38.32	52.447	981.58
364	-4.04066	145.036	0.352	0.053	446.97	12.321	38.31	52.436	981.58
365	-4.04066	145.036	0.352	0.059	428.616	12.291	38.32	52.425	981.59
366	-4.04066	145.036	0.352	0.06	414.251	12.316	38.32	52.347	981.58
367	-4.04066	145.036	0.352	0.064	396.562	12.295	38.31	52.368	981.57
368	-4.04066	145.036	0.346	0.063	396.562	12.322	38.3	52.4	981.58
369	-4.04066	145.036	0.352	0.064	396.296	12.286	38.29	52.545	981.57
370	-4.04066	145.036	0.352	0.063	394.966	12.322	38.3	52.322	981.58
371	-4.04066	145.036	0.352	0.067	391.773	12.306	38.29	52.119	981.57
372	-4.04066	145.036	0.346	0.065	392.571	12.3	38.28	52.106	981.56
373	-4.04066	145.036	0.352	0.068	382.862	12.312	38.29	52.097	981.57
374	-4.04066	145.036	0.352	0.065	382.463	12.299	38.28	52.018	981.57
375	-4.04066	145.036	0.352	0.063	381.399	12.316	38.28	52.106	981.57
376	-4.04066	145.036	0.352	0.061	381.133	12.293	38.29	52.231	981.58
377	-4.04066	145.036	0.352	0.055	380.734	12.319	38.28	52.342	981.57
378	-4.04066	145.036	0.352	0.048	380.867	12.291	38.28	52.409	981.58
379	-4.04066	145.036	0.352	0.043	380.468	12.317	38.27	52.353	981.57
380	-4.04066	145.036	0.352	0.037	379.803	12.294	38.27	52.037	981.57
381	-4.04066	145.036	0.352	0.031	379.271	12.318	38.26	51.892	981.57
382	-4.04066	145.036	0.352	0.022	379.404	12.291	38.26	51.892	981.56
383	-4.04066	145.036	0.352	0.016	378.872	12.314	38.28	51.871	981.57
384	-4.04066	145.036	0.352	0.022	379.803	12.288	38.28	51.938	981.56
385	-4.04066	145.036	0.352	0.031	380.202	12.32	38.29	52.052	981.56
386	-4.04066	145.036	0.352	0.037	379.936	12.293	38.3	52.064	981.56
387	-4.04066	145.036	0.352	0.04	379.67	12.319	38.3	52.109	981.56
388	-4.04066	145.036	0.352	0.043	379.537	12.296	38.31	52.121	981.57
389	-4.04066	145.036	0.352	0.042	378.606	12.322	38.3	52.21	981.57
390	-4.04066	145.036	0.352	0.039	379.271	12.284	38.31	52.244	981.58
391	-4.04066	145.036	0.352	0.035	378.739	12.32	38.3	51.952	981.58
392	-4.04066	145.036	0.357	0.004	373.552	12.285	38.28	51.894	981.58
393	-4.04066	145.036	0.357	-0.029	370.626	12.315	38.28	51.983	981.57
394	-4.04066	145.036	0.357	0.005	377.675	12.291	38.27	52.027	981.56
395	-4.04066	145.036	0.357	0.025	374.616	12.316	38.26	52.06	981.57
396	-4.04066	145.036	0.352	0.033	378.473	12.287	38.25	52.036	981.56
397	-4.04066	145.036	0.357	0.04	379.005	12.33	38.24	52.069	981.56
398	-4.04066	145.036	0.346	0.039	379.138	12.292	38.25	52.249	981.57
399	-4.04066	145.036	0.357	0.035	378.606	12.317	38.24	52.416	981.56
400	-4.04066	145.036	0.352	0.026	376.079	12.298	38.25	52.417	981.57
401	-4.04066	145.036	0.352	0.023	374.217	12.322	38.26	52.575	981.58
402	-4.04066	145.036	0.352	0.004	366.768	12.293	38.24	52.854	981.57
403	-4.04066	145.036	0.352	-0.04	363.842	12.319	38.25	53.022	981.59
404	-4.04066	145.036	0.357	-0.003	363.842	12.286	38.24	53.179	981.59
405	-4.04066	145.036	0.352	0.022	364.64	12.316	38.25	53.135	981.59
406	-4.04066	145.036	0.352	0.039	374.084	12.291	38.25	52.899	981.58
407	-4.04066	145.036	0.357	0.055	378.074	12.319	38.26	52.676	981.58
408	-4.04066	145.036	0.352	0.059	378.34	12.287	38.26	52.485	981.59
409	-4.04066	145.036	0.352	0.06	377.276	12.319	38.24	52.405	981.58
410	-4.04066	145.036	0.352	0.06	376.877	12.29	38.24	52.495	981.58
411	-4.04066	145.036	0.357	0.055	378.473	12.326	38.22	52.682	981.57
412	-4.04066	145.036	0.357	0.046	377.143	12.286	38.21	52.614	981.56
413	-4.04066	145.036	0.357	0.038	376.744	12.312	38.2	52.312	981.57
414	-4.04066	145.036	0.352	0.033	377.675	12.293	38.19	52.187	981.56
415	-4.04066	145.036	0.357	0.031	377.143	12.319	38.2	52.099	981.57
416	-4.04066	145.036	0.352	0.033	379.138	12.286	38.2	52.076	981.57
417	-4.04066	145.036	0.352	0.033	379.404	12.317	38.2	52.21	981.56
418	-4.04066	145.036	0.352	0.043	380.069	12.29	38.21	52.368	981.57
419	-4.04066	145.036	0.352	0.044	380.468	12.317	38.22	52.593	981.56
420	-4.04066	145.036	0.352	0.034	379.404	12.296	38.24	52.651	981.57
421	-4.04066	145.036	0.352	0.027	378.207	12.32	38.25	52.574	981.57
422	-4.04066	145.036	0.357	0.008	378.074	12.29	38.26	52.463	981.57
423	-4.04066	145.036	0.352	-0.037	370.626	12.317	38.27	52.317	981.56
424	-4.04066	145.036	0.352	-0.06	373.419	12.289	38.26	52.25	981.56
425	-4.04066	145.036	0.352	-0.07	364.507	12.314	38.26	52.217	981.56
426	-4.04066	145.036	0.357	-0.076	364.374	12.29	38.25	52.227	981.56
427	-4.04066	145.036	0.352	-0.073	364.773	12.31	38.24	52.192	981.55
428	-4.04066	145.036	0.357	-0.072	373.286	12.289	38.24	52.147	981.57
429	-4.04066	145.036	0.352	-0.069	372.621	12.315	38.23	52.292	981.56
430	-4.04066	145.036	0.357	-0.077	363.576	12.287	38.23	52.527	981.56
431	-4.04066	145.036	0.352	-0.078	362.379	12.313	38.23	52.628	981.55
432	-4.04066	145.036	0.352	-0.081	361.581	12.287	38.23	52.786	981.55
433	-4.04066	145.036	0.357	-0.082	350.409	12.319	38.25	52.865	981.56
434	-4.04066	145.036	0.357	-0.082	348.68	12.286	38.26	52.822	981.56
435	-4.04066	145.036	0.357	-0.082	346.951	12.316	38.27	52.868	981.57
436	-4.04066	145.036	0.352	-0.078	347.882	12.289	38.27	52.7	981.56
437	-4.04066	145.036	0.357	-0.078	347.217	12.321	38.26	52.419	981.56
438	-4.04066	145.036	0.352	-0.073	348.015	12.29	38.26	52.329	981.57
439	-4.04066	145.036	0.357	-0.052	347.217	12.321	38.26	52.385	981.56
440	-4.04066	145.036	0.357	-0.009	347.616	12.287	38.26	52.284	981.57
441	-4.04066	145.036	0.352	0	348.68	12.319	38.26	52.06	981.57
442	-4.04066	145.036	0.357	0.02	348.148	12.287	38.25	52.059	981.56
443	-4.04066	145.036	0.357	0.021	348.946	12.311	38.25	52.07	981.55
444	-4.04066	145.036	0.352	0.037	348.946	12.286	38.24	52.203	981.54
445	-4.04066	145.036	0.357	0.044	348.414	12.317	38.24	52.305	981.55
446	-4.04066	145.036	0.352	0.042	350.01	12.291	38.23	52.428	981.55
447	-4.04066	145.036	0.357	0.042	352.404	12.318	38.23	52.595	981.55
448	-4.04066	145.036	0.352	0.037	359.187	12.291	38.24	52.573	981.57
449	-4.04066	145.036	0.352	0.04	350.276	12.319	38.24	52.528	981.56
450	-4.04066	145.036	0.352	0.038	352.271	12.292	38.25	52.519	981.57
451	-4.04066	145.036	0.352	0.034	350.409	12.314	38.26	52.508	981.57
452	-4.04066	145.036	0.357	0.027	361.049	12.284	38.26	52.542	981.55
453	-4.04066	145.036	0.357	0.009	362.512	12.317	38.27	52.509	981.57
454	-4.04066	145.036	0.352	-0.005	361.448	12.291	38.27	52.531	981.56
455	-4.04066	145.036	0.346	-0.013	361.847	12.316	38.29	52.635	981.58
456	-4.04066	145.036	0.357	-0.064	362.246	12.304	38.29	52.534	981.58
457	-4.04066	145.036	0.357	-0.074	360.251	12.303	38.28	52.409	981.57
458	-4.04066	145.036	0.352	-0.077	358.921	12.31	38.28	52.309	981.58
459	-4.04066	145.036	0.352	-0.082	348.946	12.304	38.27	52.285	981.57
460	-4.04066	145.036	0.357	-0.083	347.749	12.307	38.27	52.285	981.57
461	-4.04066	145.036	0.357	-0.082	347.217	12.295	38.27	52.25	981.58
462	-4.04066	145.036	0.357	-0.076	347.483	12.308	38.25	52.093	981.57
463	-4.04066	145.036	0.357	-0.074	348.015	12.292	38.23	51.934	981.58
464	-4.04066	145.036	0.357	-0.039	348.015	12.317	38.21	51.897	981.57
465	-4.04066	145.036	0.357	0.007	348.946	12.293	38.22	51.798	981.58
466	-4.04066	145.036	0.352	0.027	348.148	12.313	38.23	51.82	981.57
467	-4.04066	145.036	0.352	0.035	347.882	12.29	38.22	51.932	981.56
468	-4.04066	145.036	0.357	0.034	346.818	12.319	38.21	52.01	981.56
469	-4.04066	145.036	0.357	0.031	346.818	12.286	38.2	52.222	981.56
470	-4.04066	145.036	0.357	0.007	347.217	12.314	38.2	52.58	981.57
471	-4.04066	145.036	0.352	0.001	346.286	12.288	38.205	52.816	981.57
472	-4.04066	145.036	0.357	-0.069	345.754	12.317	38.21	53.052	981.57
473	-4.04066	145.036	0.357	-0.073	346.153	12.288	38.22	53.221	981.565
474	-4.04066	145.036	0.357	-0.073	346.286	12.32	38.23	53.211	981.56
475	-4.04066	145.036	0.352	-0.073	346.286	12.288	38.24	53.29	981.57
476	-4.04066	145.036	0.352	-0.068	346.818	12.312	38.24	53.38	981.58
477	-4.04066	145.036	0.352	-0.068	346.951	12.289	38.25	53.381	981.57
478	-4.04066	145.036	0.352	0.013	347.35	12.323	38.27	53.327	981.58
479	-4.04066	145.036	0.352	0.02	347.483	12.29	38.27	53.148	981.58
480	-4.04066	145.036	0.352	0.029	346.951	12.319	38.27	53.059	981.58
481	-4.04066	145.036	0.357	0.025	346.951	12.291	38.26	52.755	981.59
482	-4.04066	145.036	0.357	0.007	346.419	12.319	38.24	52.483	981.57
483	-4.04066	145.036	0.357	0.014	346.552	12.284	38.23	52.595	981.58
484	-4.04066	145.036	0.352	-0.021	346.552	12.318	38.21	52.637	981.58
485	-4.04066	145.036	0.357	-0.03	346.286	12.285	38.2	52.826	981.58
486	-4.04066	145.036	0.352	-0.068	345.887	12.32	38.19	52.993	981.57
487	-4.04066	145.036	0.352	-0.072	346.02	12.291	38.19	52.96	981.56
488	-4.04066	145.036	0.357	-0.074	346.419	12.31	38.2	53.017	981.57
489	-4.04066	145.036	0.357	-0.07	345.887	12.284	38.2	53.084	981.56
490	-4.04066	145.036	0.357	-0.07	345.887	12.314	38.21	53.242	981.56
491	-4.04066	145.036	0.352	-0.069	345.887	12.291	38.21	53.253	981.55
492	-4.04066	145.036	0.352	-0.072	346.419	12.311	38.23	53.333	981.55
493	-4.04066	145.036	0.352	-0.053	345.355	12.283	38.24	53.47	981.56
494	-4.04066	145.036	0.357	-0.056	345.355	12.317	38.24	53.604	981.54
495	-4.04066	145.036	0.352	-0.034	345.754	12.292	38.25	53.852	981.55
496	-4.04066	145.036	0.352	0.012	345.488	12.318	38.25	54.042	981.55
497	-4.04066	145.036	0.357	0.007	345.621	12.289	38.26	54.244	981.56
498	-4.04066	145.036	0.357	-0.018	345.488	12.32	38.27	54.447	981.56
499	-4.04066	145.036	0.352	0.016	345.222	12.289	38.28	54.561	981.56
500	-4.04066	145.036	0.352	0.027	344.69	12.318	38.28	54.673	981.57
501	-4.04066	145.036	0.357	0.03	345.089	12.284	38.28	54.359	981.57
502	-4.04066	145.036	0.352	0.03	344.557	12.319	38.26	53.875	981.57
503	-4.04066	145.036	0.352	0.033	344.291	12.289	38.24	53.626	981.57
504	-4.04066	145.036	0.352	0.026	343.892	12.316	38.22	53.298	981.58
505	-4.04066	145.036	0.357	0.014	343.759	12.287	38.2	53.286	981.58
506	-4.04066	145.036	0.352	-0.069	343.626	12.317	38.18	53.361	981.57
507	-4.04066	145.036	0.357	-0.074	332.453	12.286	38.17	53.405	981.57
508	-4.04066	145.036	0.352	-0.076	330.724	12.313	38.17	53.507	981.57
509	-4.04066	145.036	0.352	-0.077	330.857	12.29	38.18	53.596	981.56
510	-4.04066	145.036	0.352	-0.078	329.793	12.312	38.2	53.778	981.57
511	-4.04066	145.036	0.357	-0.076	329.926	12.286	38.21	53.746	981.57
512	-4.04066	145.036	0.352	-0.072	329.261	12.312	38.23	53.176	981.57
513	-4.04066	145.036	0.357	-0.067	329.926	12.29	38.23	53.11	981.58
514	-4.04066	145.036	0.352	0.005	330.724	12.317	38.23	53.593	981.58
515	-4.04066	145.036	0.357	0.016	330.059	12.284	38.24	54.074	981.57
516	-4.04066	145.036	0.352	0.023	329.66	12.312	38.24	54.455	981.55
517	-4.04066	145.036	0.357	0.029	329.793	12.29	38.23	54.545	981.55
518	-4.04066	145.036	0.352	0.026	329.793	12.31	38.24	54.41	981.56
519	-4.04066	145.036	0.357	0.03	330.059	12.292	38.23	54.163	981.54
520	-4.04066	145.036	0.352	0.035	330.724	12.312	38.23	54.297	981.54
521	-4.04066	145.036	0.352	0.037	331.123	12.284	38.23	54.354	981.53
522	-4.04066	145.036	0.357	0.033	332.32	12.308	38.24	54.31	981.54
523	-4.04066	145.036	0.357	0.034	336.443	12.291	38.26	54.301	981.56
524	-4.04066	145.036	0.352	0.038	338.039	12.314	38.26	54.188	981.55
525	-4.04066	145.036	0.357	0.042	344.291	12.286	38.27	53.73	981.57
526	-4.04066	145.036	0.352	0.044	344.025	12.319	38.26	53.562	981.57
527	-4.04066	145.036	0.357	0.051	344.823	12.284	38.26	53.674	981.56
528	-4.04066	145.036	0.352	0.052	344.69	12.315	38.26	53.763	981.56
529	-4.04066	145.036	0.352	0.055	344.557	12.289	38.26	53.875	981.55
530	-4.04066	145.036	0.352	0.057	345.222	12.312	38.26	53.875	981.56
531	-4.04066	145.036	0.357	0.057	345.754	12.288	38.25	53.874	981.55
532	-4.04066	145.036	0.352	0.059	345.621	12.317	38.26	53.864	981.56
533	-4.04066	145.036	0.346	0.056	346.153	12.293	38.27	53.942	981.56
534	-4.04066	145.036	0.357	0.053	346.552	12.318	38.25	53.907	981.55
535	-4.04066	145.036	0.352	0.051	347.35	12.29	38.24	53.794	981.55
536	-4.04066	145.036	0.352	0.051	347.749	12.319	38.23	53.715	981.54
537	-4.04066	145.036	0.352	0.055	348.281	12.287	38.22	53.41	981.55
538	-4.04066	145.036	0.352	0.057	349.212	12.315	38.22	53.578	981.56
539	-4.04066	145.036	0.352	0.056	350.542	12.285	38.21	53.187	981.54
540	-4.04066	145.036	0.352	0.048	348.414	12.313	38.21	53.04	981.54
541	-4.04066	145.036	0.357	0.044	361.049	12.288	38.2	52.928	981.55
542	-4.04066	145.036	0.346	0.046	350.01	12.302	38.19	53.016	981.55
543	-4.04066	145.036	0.357	0.05	360.251	12.307	38.19	53.072	981.55
544	-4.04066	145.036	0.352	0.047	362.379	12.299	38.2	52.994	981.55
545	-4.04066	145.036	0.357	0.046	360.65	12.31	38.21	52.996	981.56
546	-4.04066	145.036	0.357	0.042	359.054	12.3	38.22	53.062	981.56
547	-4.04066	145.036	0.352	0.039	361.182	12.311	38.22	52.974	981.55
548	-4.04066	145.036	0.352	0.037	360.916	12.289	38.23	53.244	981.56
549	-4.04066	145.036	0.352	0.047	362.645	12.313	38.23	53.322	981.55
550	-4.04066	145.036	0.352	0.048	361.448	12.29	38.24	53.503	981.55
551	-4.04066	145.036	0.352	0.051	359.852	12.318	38.25	53.829	981.56
552	-4.04066	145.036	0.352	0.05	361.049	12.282	38.24	53.29	981.56
553	-4.04066	145.036	0.357	0.052	361.182	12.321	38.22	52.784	981.57
554	-4.04066	145.036	0.352	0.044	358.123	12.29	38.19	52.512	981.57
555	-4.04066	145.036	0.352	0.033	360.65	12.317	38.18	52.61	981.58
556	-4.04066	145.036	0.352	0.008	355.064	12.289	38.17	52.778	981.58
557	-4.04066	145.036	0.352	-0.07	348.946	12.316	38.16	52.912	981.57
558	-4.04066	145.036	0.352	-0.077	347.217	12.291	38.18	53.137	981.58
559	-4.04066	145.036	0.357	-0.08	347.749	12.317	38.17	53.305	981.58
560	-4.04066	145.036	0.357	-0.081	348.015	12.286	38.18	53.249	981.57
561	-4.04066	145.036	0.363	-0.081	347.882	12.318	38.17	53.26	981.56
562	-4.04066	145.036	0.352	-0.082	347.084	12.291	38.17	53.227	981.56
563	-4.04066	145.036	0.357	-0.081	346.419	12.313	38.19	53.273	981.57
564	-4.04066	145.036	0.357	-0.08	346.419	12.289	38.2	53.431	981.57
565	-4.04066	145.036	0.352	-0.081	346.286	12.308	38.2	53.521	981.56
566	-4.04066	145.036	0.357	-0.078	346.286	12.287	38.21	53.533	981.56
567	-4.04066	145.036	0.352	-0.076	345.754	12.318	38.21	53.488	981.55
568	-4.04066	145.036	0.357	-0.067	345.754	12.289	38.23	53.412	981.56
569	-4.04066	145.036	0.357	0.003	345.754	12.314	38.23	53.401	981.55
570	-4.04066	145.036	0.357	0.025	345.887	12.295	38.24	53.425	981.56
571	-4.04066	145.036	0.357	0.033	345.754	12.314	38.26	53.494	981.56
572	-4.04066	145.036	0.352	0.038	345.887	12.289	38.26	53.685	981.55
573	-4.04066	145.036	0.357	0.033	346.286	12.316	38.27	53.72	981.56
574	-4.04066	145.036	0.357	0.037	346.552	12.286	38.27	53.686	981.56
575	-4.04066	145.036	0.357	0.04	346.286	12.318	38.27	53.64	981.55
576	-4.04066	145.036	0.352	0.038	345.754	12.286	38.27	53.517	981.55
577	-4.04066	145.036	0.352	0.037	345.887	12.314	38.26	53.259	981.54
578	-4.04066	145.036	0.357	0.042	346.951	12.29	38.27	53.371	981.55
579	-4.04066	145.036	0.357	0.05	346.419	12.313	38.26	53.326	981.55
580	-4.04066	145.036	0.357	0.046	346.951	12.287	38.26	53.259	981.55
581	-4.04066	145.036	0.357	0.05	348.148	12.309	38.26	53.203	981.55
582	-4.04066	145.036	0.352	0.046	347.35	12.286	38.27	53.404	981.55
583	-4.04066	145.036	0.357	0.027	347.217	12.312	38.27	53.36	981.55
584	-4.04066	145.036	0.352	0.018	346.552	12.29	38.28	53.328	981.54
585	-4.04066	145.036	0.357	0.025	347.084	12.31	38.28	53.216	981.55
586	-4.04066	145.036	0.352	0.013	347.084	12.293	38.3	53.309	981.55
587	-4.04066	145.036	0.357	0.007	346.951	12.311	38.3	53.42	981.54
588	-4.04066	145.036	0.357	-0.034	346.286	12.284	38.32	53.457	981.55
589	-4.04066	145.036	0.357	-0.031	346.02	12.318	38.34	53.357	981.55
590	-4.04066	145.036	0.357	-0.06	346.552	12.295	38.35	53.056	981.55
591	-4.04066	145.036	0.357	-0.064	347.084	12.314	38.36	52.956	981.55
592	-4.04066	145.036	0.352	-0.069	346.419	12.285	38.36	53.125	981.54
593	-4.04066	145.036	0.357	-0.076	346.818	12.309	38.38	53.104	981.55
594	-4.04066	145.036	0.357	-0.08	346.419	12.285	38.39	53.049	981.55
595	-4.04066	145.036	0.357	-0.08	346.419	12.312	38.4	52.972	981.54
596	-4.04066	145.036	0.357	-0.08	346.02	12.286	38.41	52.838	981.54
597	-4.04066	145.036	0.357	-0.081	345.488	12.319	38.4	52.67	981.54
598	-4.04066	145.036	0.357	-0.081	344.823	12.29	38.41	52.704	981.56
599	-4.04066	145.036	0.357	-0.081	344.557	12.315	38.4	52.704	981.55
600	-4.04066	145.036	0.357	-0.081	344.557	12.286	38.41	52.885	981.55
601	-4.04066	145.036	0.357	-0.078	344.557	12.311	38.43	52.785	981.55
602	-4.04066	145.036	0.352	-0.074	344.69	12.288	38.43	52.887	981.53
603	-4.04066	145.036	0.357	0.004	344.557	12.313	38.45	52.82	981.54
604	-4.04066	145.036	0.357	0.029	345.222	12.285	38.45	52.878	981.53
605	-4.04066	145.036	0.357	0.034	345.222	12.316	38.46	52.777	981.53
606	-4.04066	145.036	0.352	0.03	344.956	12.29	38.48	52.7	981.54
607	-4.04066	145.036	0.357	0.029	344.69	12.309	38.48	52.622	981.52
608	-4.04066	145.036	0.357	0.012	344.291	12.287	38.48	52.285	981.53
609	-4.04066	145.036	0.357	-0.007	344.025	12.317	38.46	52.139	981.52
610	-4.04066	145.036	0.357	-0.009	344.158	12.289	38.45	52.07	981.51
611	-4.04066	145.036	0.357	0.016	344.424	12.314	38.44	52.136	981.51
612	-4.04066	145.036	0.352	0.018	344.69	12.29	38.41	52.032	981.51
613	-4.04066	145.036	0.357	0.039	345.222	12.309	38.41	51.987	981.52
614	-4.04066	145.036	0.352	0.046	345.089	12.284	38.38	51.939	981.51
615	-4.04066	145.036	0.357	0.051	345.621	12.32	38.35	52.126	981.52
616	-4.04066	145.036	0.357	0.047	346.286	12.284	38.32	52.247	981.53
617	-4.04066	145.036	0.357	0.047	345.754	12.312	38.29	52.231	981.53
618	-4.04066	145.036	0.357	0.046	345.355	12.287	38.27	52.185	981.54
619	-4.04066	145.036	0.357	0.038	345.222	12.317	38.24	52.136	981.54
620	-4.04066	145.036	0.352	0.03	345.355	12.289	38.21	52.223	981.54
621	-4.04066	145.036	0.357	0.026	344.823	12.314	38.19	52.209	981.54
622	-4.04066	145.036	0.352	0.031	344.956	12.29	38.14	52.08	981.53
623	-4.04066	145.036	0.357	0.025	344.956	12.314	38.11	52.245	981.53
624	-4.04066	145.036	0.357	0.027	344.025	12.286	38.08	52.062	981.53
625	-4.04066	145.036	0.357	0.022	344.69	12.317	38.08	51.961	981.53
626	-4.04066	145.036	0.357	0.023	344.956	12.289	38.09	51.851	981.54
627	-4.04066	145.036	0.352	0.027	344.557	12.313	38.1	51.852	981.54
628	-4.04066	145.036	0.352	0.025	344.291	12.298	38.13	52	981.56
629	-4.04066	145.036	0.357	0.03	344.158	12.304	38.15	52.06	981.55
630	-4.04066	145.036	0.357	0.044	344.025	12.307	38.17	52.174	981.55
631	-4.04066	145.036	0.357	0.048	344.291	12.294	38.18	52.175	981.55
632	-4.04066	145.036	0.357	0.051	344.823	12.313	38.18	52.175	981.55
633	-4.04066	145.036	0.352	0.052	344.823	12.29	38.18	52.085	981.56
634	-4.04066	145.036	0.357	0.053	344.557	12.32	38.17	52.005	981.56
635	-4.04066	145.036	0.352	0.053	344.956	12.285	38.15	52.003	981.55
636	-4.04066	145.036	0.352	0.05	345.488	12.309	38.14	52.036	981.54
637	-4.04066	145.036	0.357	0.046	345.488	12.289	38.13	52.09	981.54
638	-4.04066	145.036	0.357	0.044	345.355	12.315	38.14	52.472	981.55
639	-4.04066	145.036	0.357	0.043	345.754	12.284	38.14	52.7015	981.55
640	-4.04066	145.036	0.357	0.04	345.488	12.309	38.14	52.931	981.55
641	-4.04066	145.036	0.352	0.037	345.355	12.285	38.13	52.504	981.55
642	-4.04066	145.036	0.357	0.025	345.621	12.286	38.09	52.591	981.52
643	-4.04066	145.036	0.352	0.022	345.887	12.312	38.08	52.655	981.51
644	-4.04066	145.036	0.352	0.014	345.621	12.284	38.07	52.755	981.51
645	-4.04066	145.036	0.352	0.012	345.222	12.321	38.07	52.935	981.51
646	-4.04066	145.036	0.357	0.008	344.69	12.284	38.06	53.045	981.51
647	-4.04066	145.036	0.357	-0.04	343.892	12.308	38.07	53.002	981.51
648	-4.04066	145.036	0.357	-0.007	344.158	12.293	38.07	53.002	981.51
649	-4.04066	145.036	0.357	0.02	344.557	12.314	38.08	53.014	981.52
650	-4.04066	145.036	0.357	0.013	345.089	12.285	38.09	53.004	981.51
651	-4.04066	145.036	0.352	0.014	344.956	12.314	38.1	52.882	981.51
652	-4.04066	145.036	0.357	0.003	344.69	12.288	38.1	52.558	981.52
653	-4.04066	145.036	0.357	0.009	343.892	12.313	38.09	52.5	981.51
654	-4.04066	145.036	0.357	-0.017	344.025	12.284	38.08	52.466	981.51
655	-4.04066	145.036	0.357	-0.07	343.493	12.312	38.08	52.442	981.51
656	-4.04066	145.036	0.357	-0.072	343.892	12.286	38.07	52.386	981.5
657	-4.04066	145.036	0.357	-0.07	344.158	12.318	38.07	52.374	981.51
658	-4.04066	145.036	0.357	-0.038	344.158	12.281	38.04	52.461	981.51
659	-4.04066	145.036	0.357	0.005	343.892	12.312	38.01	52.793	981.51
660	-4.04066	145.036	0.357	0.013	344.291	12.286	37.98	53.003	981.52
661	-4.04066	145.036	0.357	0.01	344.424	12.312	37.95	53.101	981.53
662	-4.04066	145.036	0.352	-0.004	344.956	12.284	37.95	53.111	981.55
663	-4.04066	145.036	0.357	-0.043	344.823	12.312	37.95	53.111	981.54
664	-4.04066	145.036	0.357	-0.004	345.089	12.284	37.96	53.012	981.56
665	-4.04066	145.036	0.357	0.014	344.956	12.313	37.97	52.901	981.57
666	-4.04066	145.036	0.352	0.02	344.956	12.291	37.97	52.779	981.56
667	-4.04066	145.036	0.357	0.013	344.557	12.316	37.98	52.734	981.56
668	-4.04066	145.036	0.352	0.025	345.355	12.294	37.98	52.734	981.57
669	-4.04066	145.036	0.357	0.023	345.089	12.314	37.98	52.745	981.56
670	-4.04066	145.036	0.357	0.026	345.355	12.29	37.99	52.701	981.54
671	-4.04066	145.036	0.363	0.023	345.488	12.317	37.99	52.724	981.51
672	-4.04066	145.036	0.352	0.033	345.887	12.289	38.01	52.76	981.51
673	-4.04066	145.036	0.357	0.038	346.02	12.319	38.02	52.761	981.51
674	-4.04066	145.036	0.352	0.046	345.621	12.286	38.04	52.775	981.52
675	-4.04066	145.036	0.352	0.043	346.153	12.317	38.05	52.877	981.51
676	-4.04066	145.036	0.352	0.053	346.02	12.289	38.07	52.945	981.52
677	-4.04066	145.036	0.357	0.055	345.887	12.315	38.06	52.9	981.5
678	-4.04066	145.036	0.357	0.055	346.153	12.286	38.07	53.07	981.5
679	-4.04066	145.036	0.357	0.053	346.02	12.31	38.09	53.328	981.51
680	-4.04066	145.036	0.352	0.052	345.887	12.29	38.09	53.229	981.51
681	-4.04066	145.036	0.357	0.051	346.286	12.314	38.1	52.95	981.52
682	-4.04066	145.036	0.357	0.056	345.887	12.291	38.12	52.738	981.54
683	-4.04066	145.036	0.363	0.052	346.419	12.318	38.12	52.649	981.54
684	-4.04066	145.036	0.352	0.05	346.419	12.29	38.11	52.58	981.52
685	-4.04066	145.036	0.352	0.047	346.153	12.314	38.1	52.558	981.52
686	-4.04066	145.036	0.352	0.043	346.153	12.289	38.1	52.568	981.51
687	-4.04066	145.036	0.357	0.031	346.419	12.312	38.09	52.545	981.49
688	-4.04066	145.036	0.352	0.027	345.754	12.291	38.07	52.564	981.44
689	-4.04066	145.036	0.352	0.021	346.286	12.315	38.08	52.567	981.47
690	-4.04066	145.036	0.357	0.018	346.552	12.286	38.07	52.587	981.46
691	-4.04066	145.036	0.357	0.004	346.552	12.314	38.07	52.632	981.46
692	-4.04066	145.036	0.357	0.001	346.419	12.284	38.08	52.723	981.47
693	-4.04066	145.036	0.357	0.001	346.951	12.313	38.1	52.904	981.48
694	-4.04066	145.036	0.357	0.021	346.552	12.291	38.1	52.715	981.51
695	-4.04066	145.036	0.357	0.027	346.419	12.31	38.09	52.613	981.52
696	-4.04066	145.036	0.352	0.034	346.153	12.288	38.1	52.557	981.52
697	-4.04066	145.036	0.357	0.029	346.153	12.315	38.09	52.366	981.53
698	-4.04066	145.036	0.352	0.034	345.887	12.295	38.08	52.265	981.52
699	-4.04066	145.036	0.357	0.031	346.02	12.317	38.07	52.051	981.52
700	-4.04066	145.036	0.352	0.014	345.754	12.283	38.07	51.96	981.52
701	-4.04066	145.036	0.352	0.018	345.621	12.315	38.06	52.083	981.53
702	-4.04066	145.036	0.352	0.01	345.355	12.291	38.06	52.083	981.53
703	-4.04066	145.036	0.357	0.018	345.355	12.313	38.06	52.105	981.53
704	-4.04066	145.036	0.352	0.027	345.754	12.284	38.06	52.251	981.54
705	-4.04066	145.036	0.357	0.029	346.02	12.318	38.05	52.407	981.53
706	-4.04066	145.036	0.357	0.029	346.685	12.288	38.05	52.553	981.53
707	-4.04066	145.036	0.357	0.021	345.887	12.312	38.06	52.496	981.54
708	-4.04066	145.036	0.357	0.026	346.552	12.288	38.05	52.316	981.54
709	-4.04066	145.036	0.357	0.035	346.02	12.319	38.05	52.149	981.54
710	-4.04066	145.036	0.357	0.037	346.02	12.284	38.04	52.147	981.52
711	-4.04066	145.036	0.352	0.037	346.02	12.307	38.03	51.967	981.53
712	-4.04066	145.036	0.357	0.042	346.552	12.299	38.01	52.099	981.53
713	-4.04066	145.036	0.352	0.031	346.552	12.297	38.01	52.222	981.52
714	-4.04066	145.036	0.357	0.038	346.02	12.308	38.01	52.334	981.53
715	-4.04066	145.036	0.352	0.034	346.419	12.292	38.01	52.278	981.51
716	-4.04066	145.036	0.357	0.023	345.887	12.31	38.01	52.222	981.51
717	-4.04066	145.036	0.363	0.018	346.419	12.29	38.01	52.278	981.51
718	-4.04066	145.036	0.357	0.016	346.419	12.309	38.01	52.256	981.51
719	-4.04066	145.036	0.357	0.023	346.419	12.285	38.01	52.178	981.52
720	-4.04066	145.036	0.357	0.027	345.887	12.312	37.99	52.108	981.52
721	-4.04066	145.036	0.357	0.022	345.887	12.289	38	52.468	981.52
722	-4.04066	145.036	0.357	0.013	345.754	12.317	37.99	52.32	981.51
723	-4.04066	145.036	0.357	0.012	346.02	12.282	37.99	52.41	981.52
724	-4.04066	145.036	0.357	0.025	346.02	12.313	37.98	53.036	981.53
725	-4.04066	145.036	0.357	0.034	346.552	12.284	37.98	53.014	981.52
726	-4.04066	145.036	0.357	0.034	346.153	12.321	37.98	52.79	981.51
727	-4.04066	145.036	0.357	0.042	346.153	12.284	37.97	52.566	981.51
728	-4.04066	145.036	0.357	0.038	345.887	12.318	37.97	52.644	981.51
729	-4.04066	145.036	0.357	0.042	346.419	12.282	37.96	52.676	981.52
730	-4.04066	145.036	0.357	0.038	346.419	12.312	37.96	52.665	981.5
731	-4.04066	145.036	0.357	0.043	346.951	12.287	37.96	52.542	981.52
732	-4.04066	145.036	0.357	0.051	347.35	12.319	37.95	52.496	981.51
733	-4.04066	145.036	0.357	0.052	348.414	12.29	37.95	52.417	981.52
734	-4.04066	145.036	0.352	0.055	350.941	12.314	37.94	52.405	981.53
735	-4.04066	145.036	0.352	0.056	361.448	12.291	37.92	52.47	981.53
736	-4.04066	145.036	0.352	0.053	361.182	12.315	37.92	52.704	981.54
737	-4.04066	145.036	0.357	0.048	362.113	12.282	37.91	52.76	981.53
738	-4.04066	145.036	0.352	0.046	361.847	12.307	37.91	52.86	981.53
739	-4.04066	145.036	0.357	0.039	361.714	12.284	37.91	52.816	981.52
740	-4.04066	145.036	0.352	0.039	361.448	12.317	37.91	52.659	981.52
741	-4.04066	145.036	0.352	0.042	361.714	12.289	37.92	52.615	981.54
742	-4.04066	145.036	0.357	0.046	361.581	12.312	37.92	52.593	981.54
743	-4.04066	145.036	0.357	0.047	361.714	12.279	37.92	52.604	981.55
744	-4.04066	145.036	0.352	0.048	361.847	12.322	37.93	52.684	981.56
745	-4.04066	145.036	0.357	0.04	361.182	12.285	37.93	52.841	981.55
746	-4.04066	145.036	0.357	0.029	361.581	12.313	37.94	52.729	981.56
747	-4.04066	145.036	0.363	0.026	359.719	12.286	37.92	52.569	981.56
748	-4.04066	145.036	0.357	0.014	353.734	12.317	37.9	52.603	981.56
749	-4.04066	145.036	0.357	0.009	347.749	12.287	37.9	52.612	981.55
750	-4.04066	145.036	0.352	0.007	346.552	12.311	37.89	52.623	981.54
751	-4.04066	145.036	0.357	0.009	346.685	12.283	37.89	52.657	981.55
752	-4.04066	145.036	0.357	-0.018	346.685	12.314	37.88	52.677	981.53
753	-4.04066	145.036	0.357	-0.01	346.685	12.293	37.88	52.634	981.53
754	-4.04066	145.036	0.357	0.013	346.419	12.312	37.86	52.653	981.53
755	-4.04066	145.036	0.357	0.013	346.02	12.284	37.83	52.806	981.52
756	-4.04066	145.036	0.357	0.017	346.02	12.31	37.79	52.869	981.5
757	-4.04066	145.036	0.352	0.023	345.488	12.286	37.75	52.842	981.49
758	-4.04066	145.036	0.357	0.026	345.488	12.312	37.72	52.704	981.5
759	-4.04066	145.036	0.357	0.031	345.355	12.285	37.69	52.646	981.5
760	-4.04066	145.036	0.357	0.037	345.621	12.314	37.66	52.731	981.5
761	-4.04066	145.036	0.357	0.035	345.355	12.285	37.64	52.853	981.5
762	-4.04066	145.036	0.357	0.033	345.222	12.317	37.61	52.905	981.5
763	-4.04066	145.036	0.357	0.035	345.222	12.284	37.6	52.869	981.52
764	-4.04066	145.036	0.357	0.037	345.488	12.307	37.57	52.889	981.51
765	-4.04066	145.036	0.357	0.033	345.754	12.287	37.56	52.898	981.52
766	-4.04066	145.036	0.357	0.034	345.488	12.313	37.54	52.908	981.52
767	-4.04066	145.036	0.357	0.022	345.754	12.284	37.52	52.916	981.52
768	-4.04066	145.036	0.357	0.008	345.754	12.314	37.51	52.981	981.53
769	-4.04066	145.036	0.357	0.017	345.887	12.287	37.49	53.036	981.52
770	-4.04066	145.036	0.357	0.022	346.419	12.317	37.46	53.089	981.52
771	-4.04066	145.036	0.357	0.034	346.419	12.284	37.45	53.188	981.53
772	-4.04066	145.036	0.357	0.035	346.153	12.31	37.45	53.255	981.52
773	-4.04066	145.036	0.357	0.027	345.754	12.286	37.48	53.404	981.54
774	-4.04066	145.036	0.357	0.023	346.286	12.313	37.5	53.396	981.53
775	-4.04066	145.036	0.357	0.018	346.419	12.281	37.52	53.443	981.54
776	-4.04066	145.036	0.357	0.021	346.552	12.314	37.53	53.443	981.53
777	-4.04066	145.036	0.352	0.027	346.02	12.287	37.54	53.5	981.54
778	-4.04066	145.036	0.352	0.031	346.685	12.32	37.55	53.412	981.54
779	-4.04066	145.036	0.357	0.04	346.818	12.285	37.56	53.447	981.54
780	-4.04066	145.036	0.357	0.044	346.552	12.314	37.57	53.56	981.54
781	-4.04066	145.036	0.357	0.046	347.084	12.293	37.58	53.661	981.53
782	-4.04066	145.036	0.357	0.044	347.616	12.32	37.59	53.617	981.53
783	-4.04066	145.036	0.357	0.044	348.414	12.289	37.59	53.483	981.54
784	-4.04066	145.036	0.363	0.037	347.749	12.308	37.58	53.405	981.53
785	-4.04066	145.036	0.352	0.029	347.217	12.284	37.57	53.425	981.53
786	-4.04066	145.036	0.357	0.018	347.217	12.317	37.53	53.532	981.51
787	-4.04066	145.036	0.357	0.027	347.35	12.285	37.49	53.551	981.52
788	-4.04066	145.036	0.357	0.025	346.951	12.312	37.45	53.58	981.52
789	-4.04066	145.036	0.357	0.029	348.281	12.288	37.41	53.652	981.51
790	-4.04066	145.036	0.357	0.027	348.281	12.318	37.36	53.647	981.52
791	-4.04066	145.036	0.357	0.03	348.414	12.285	37.31	53.607	981.52
792	-4.04066	145.036	0.357	0.034	349.744	12.316	37.28	53.638	981.53
793	-4.04066	145.036	0.357	0.042	352.936	12.29	37.25	53.701	981.52
794	-4.04066	145.036	0.357	0.047	348.148	12.311	37.23	53.934	981.51
795	-4.04066	145.036	0.352	0.046	347.483	12.295	37.21	54.044	981.51
796	-4.04066	145.036	0.357	0.033	347.217	12.303	37.18	54.052	981.49
797	-4.04066	145.036	0.363	0.038	347.084	12.298	37.16	54.104	981.51
798	-4.04066	145.036	0.357	0.029	346.552	12.288	37.13	54.169	981.5
799	-4.04066	145.036	0.357	0.023	346.685	12.307	37.11	54.233	981.51
800	-4.04066	145.036	0.357	0.026	346.286	12.293	37.09	54.298	981.5
801	-4.04066	145.036	0.352	0.035	346.419	12.316	37.06	54.651	981.49
802	-4.04066	145.036	0.352	0.034	346.685	12.292	37.04	54.816	981.5
803	-4.04066	145.036	0.357	0.017	345.887	12.311	37.01	54.824	981.49
804	-4.04066	145.036	0.357	0.022	345.488	12.293	37	54.779	981.51
805	-4.04066	145.036	0.357	0.008	345.488	12.316	36.99	54.755	981.5
806	-4.04066	145.036	0.357	0.01	345.621	12.291	36.98	54.826	981.5
807	-4.04066	145.036	0.357	0.009	345.887	12.315	36.97	54.897	981.5
808	-4.04066	145.036	0.363	0.037	346.02	12.286	36.94	55.062	981.49
809	-4.04066	145.036	0.352	0.044	345.355	12.307	36.94	55.096	981.5
810	-4.04066	145.036	0.357	0.043	345.488	12.283	36.92	55.07	981.5
811	-4.04066	145.036	0.357	0.047	347.084	12.314	36.9	55.001	981.51
812	-4.04066	145.036	0.357	0.051	347.217	12.284	36.87	55.008	981.51
813	-4.04066	145.036	0.357	0.051	348.414	12.311	36.83	55.127	981.51
814	-4.04066	145.036	0.357	0.056	362.379	12.281	36.81	55.349	981.52
815	-4.04066	145.036	0.357	0.057	363.443	12.309	36.8	55.358	981.53
816	-4.04066	145.036	0.357	0.056	363.842	12.284	36.81	55.248	981.53
817	-4.04066	145.036	0.352	0.057	364.773	12.318	36.84	55.127	981.54
818	-4.04066	145.036	0.357	0.053	377.542	12.284	36.84	55.15	981.53
819	-4.04066	145.036	0.357	0.056	379.537	12.313	36.86	55.175	981.54
820	-4.04066	145.036	0.357	0.056	380.335	12.281	36.86	55.275	981.52
821	-4.04066	145.036	0.357	0.052	380.734	12.316	36.88	55.256	981.53
822	-4.04066	145.036	0.357	0.048	380.468	12.292	36.89	55.112	981.53
823	-4.04066	145.036	0.357	0.043	381	12.317	36.91	55.068	981.53
824	-4.04066	145.036	0.357	0.035	379.803	12.287	36.92	55.037	981.53
825	-4.04066	145.036	0.357	0.033	379.803	12.312	36.92	55.026	981.52
826	-4.04066	145.036	0.357	0.01	379.803	12.289	36.92	54.903	981.51
827	-4.04066	145.036	0.357	0.026	379.803	12.314	36.91	54.812	981.51
828	-4.04066	145.036	0.357	0.018	379.67	12.291	36.9	54.856	981.52
829	-4.04066	145.036	0.357	0.025	375.547	12.314	36.9	54.935	981.53
830	-4.04066	145.036	0.357	0.029	369.562	12.29	36.9	55.035	981.51
831	-4.04066	145.036	0.357	0.034	364.64	12.316	36.91	55.137	981.51
832	-4.04066	145.036	0.357	0.043	365.438	12.282	36.91	55.215	981.5
833	-4.04066	145.036	0.352	0.055	365.305	12.311	36.92	55.282	981.5
834	-4.04066	145.036	0.357	0.052	363.975	12.291	36.91	54.958	981.49
835	-4.04066	145.036	0.357	0.053	363.709	12.314	36.91	54.924	981.5
836	-4.04066	145.036	0.357	0.05	362.911	12.282	36.9	55.058	981.5
837	-4.04066	145.036	0.357	0.047	361.714	12.314	36.9	55.225	981.5
838	-4.04066	145.036	0.357	0.05	363.044	12.288	36.91	55.259	981.51
839	-4.04066	145.036	0.357	0.044	363.044	12.312	36.91	55.271	981.5
840	-4.04066	145.036	0.357	0.046	362.911	12.288	36.91	55.337	981.5
841	-4.04066	145.036	0.357	0.043	362.778	12.312	36.9	55.258	981.49
842	-4.04066	145.036	0.357	0.039	361.714	12.289	36.9	55.28	981.5
843	-4.04066	145.036	0.352	0.03	362.113	12.314	36.9	55.225	981.51
844	-4.04066	145.036	0.363	0.008	361.581	12.291	36.89	55.123	981.5
845	-4.04066	145.036	0.357	-0.046	361.847	12.312	36.89	55.134	981.51
846	-4.04066	145.036	0.357	-0.076	360.118	12.287	36.88	55.066	981.51
847	-4.04066	145.036	0.357	-0.081	348.68	12.31	36.89	55.155	981.51
848	-4.04066	145.036	0.357	-0.083	349.212	12.283	36.89	55.523	981.5
849	-4.04066	145.036	0.363	-0.085	347.749	12.312	36.9	55.794	981.5
850	-4.04066	145.036	0.357	-0.082	347.35	12.284	36.91	55.828	981.5
851	-4.04066	145.036	0.363	-0.08	346.153	12.309	36.91	55.828	981.49
852	-4.04066	145.036	0.352	-0.07	346.951	12.286	36.91	55.84	981.49
853	-4.04066	145.036	0.357	-0.068	346.951	12.31	36.92	55.841	981.49
854	-4.04066	145.036	0.357	-0.017	346.419	12.289	36.93	55.831	981.5
855	-4.04066	145.036	0.357	0.014	347.217	12.31	36.95	55.508	981.52
856	-4.04066	145.036	0.357	0.033	347.217	12.292	36.94	55.486	981.51
857	-4.04066	145.036	0.363	0.038	347.217	12.312	36.94	55.62	981.52
858	-4.04066	145.036	0.357	0.047	350.143	12.287	36.94	55.698	981.52
859	-4.04066	145.036	0.357	0.046	347.749	12.314	36.93	55.797	981.51
860	-4.04066	145.036	0.357	0.044	360.251	12.293	36.92	55.796	981.49
861	-4.04066	145.036	0.357	0.039	350.675	12.317	36.89	55.692	981.48
862	-4.04066	145.036	0.357	0.039	361.847	12.285	36.86	55.799	981.49
863	-4.04066	145.036	0.357	0.042	362.778	12.312	36.82	55.74	981.5
864	-4.04066	145.036	0.357	0.038	362.911	12.289	36.8	55.625	981.51
865	-4.04066	145.036	0.357	0.034	362.512	12.32	36.77	55.465	981.51
866	-4.04066	145.036	0.357	0.044	363.576	12.282	36.74	55.462	981.5
867	-4.04066	145.036	0.352	0.048	363.576	12.312	36.71	55.436	981.51
868	-4.04066	145.036	0.357	0.053	363.842	12.285	36.68	55.6	981.5
869	-4.04066	145.036	0.357	0.055	364.507	12.314	36.66	55.765	981.49
870	-4.04066	145.036	0.357	0.056	374.217	12.289	36.64	55.785	981.49
871	-4.04066	145.036	0.357	0.057	364.906	12.314	36.63	55.805	981.5
872	-4.04066	145.036	0.357	0.057	364.64	12.288	36.6	55.823	981.49
873	-4.04066	145.036	0.357	0.051	365.704	12.315	36.57	55.743	981.49
874	-4.04066	145.036	0.357	0.048	364.507	12.289	36.54	55.862	981.5
875	-4.04066	145.036	0.357	0.039	363.709	12.31	36.52	55.86	981.5
876	-4.04066	145.036	0.357	0.039	364.241	12.284	36.51	55.869	981.51
877	-4.04066	145.036	0.357	0.039	364.108	12.313	36.49	55.934	981.5
878	-4.04066	145.036	0.357	0.038	363.842	12.289	36.46	56.009	981.5
879	-4.04066	145.036	0.357	0.037	363.31	12.302	36.44	56.018	981.5
880	-4.04066	145.036	0.363	0.04	362.778	12.305	36.42	55.937	981.5
881	-4.04066	145.036	0.357	0.04	362.645	12.285	36.42	55.881	981.5
882	-4.04066	145.036	0.357	0.048	362.512	12.309	36.42	55.825	981.5
883	-4.04066	145.036	0.357	0.039	361.315	12.289	36.43	55.882	981.5
884	-4.04066	145.036	0.357	0.035	347.882	12.305	36.43	56.016	981.5
885	-4.04066	145.036	0.357	0.035	345.887	12.287	36.43	55.982	981.49
886	-4.04066	145.036	0.357	0.014	345.887	12.307	36.44	56.039	981.48
887	-4.04066	145.036	0.357	-0.025	345.355	12.283	36.44	56.006	981.47
888	-4.04066	145.036	0.357	-0.026	344.823	12.307	36.44	55.984	981.47
889	-4.04066	145.036	0.357	-0.007	344.158	12.285	36.44	55.984	981.48
890	-4.04066	145.036	0.357	-0.057	343.892	12.309	36.45	55.929	981.49
891	-4.04066	145.036	0.357	-0.008	343.892	12.279	36.45	56.062	981.49
892	-4.04066	145.036	0.363	0.007	344.291	12.321	36.44	56.195	981.5
893	-4.04066	145.036	0.357	0.029	344.424	12.286	36.41	56.26	981.5
894	-4.04066	145.036	0.357	0.033	345.089	12.317	36.38	56.3	981.5
895	-4.04066	145.036	0.357	0.033	344.291	12.289	36.36	56.286	981.51
896	-4.04066	145.036	0.357	0.03	344.025	12.314	36.33	56.396	981.5
897	-4.04066	145.036	0.357	0.013	343.227	12.294	36.31	56.492	981.51
898	-4.04066	145.036	0.357	0.017	343.892	12.314	36.28	56.41	981.51
899	-4.04066	145.036	0.357	0.013	344.025	12.289	36.26	56.541	981.51
900	-4.04066	145.036	0.363	0.027	344.291	12.312	36.24	56.717	981.51
901	-4.04066	145.036	0.357	0.03	345.621	12.289	36.2	56.79	981.51
902	-4.04066	145.036	0.357	0.025	345.355	12.308	36.17	57.154	981.53
903	-4.04066	145.036	0.357	0.012	344.823	12.289	36.14	57.373	981.51
904	-4.04066	145.036	0.363	-0.001	344.69	12.305	36.12	57.281	981.51
905	-4.04066	145.036	0.357	-0.004	344.823	12.284	36.1	57.234	981.49
906	-4.04066	145.036	0.363	0.013	344.69	12.312	36.08	57.232	981.48
907	-4.04066	145.036	0.357	0.001	344.025	12.288	36.07	57.298	981.48
908	-4.04066	145.036	0.357	0.014	344.158	12.315	36.05	57.44	981.46
909	-4.04066	145.036	0.363	0.016	332.719	12.283	36.04	57.416	981.47
910	-4.04066	145.036	0.363	0.005	332.852	12.31	36.01	57.502	981.46
911	-4.04066	145.036	0.357	0.021	333.118	12.284	36	57.936	981.46
912	-4.04066	145.036	0.357	0.017	338.172	12.316	36	58.09	981.46
913	-4.04066	145.036	0.363	0.014	333.65	12.279	35.99	58.123	981.46
914	-4.04066	145.036	0.357	0.012	332.453	12.31	36	58.08	981.46
915	-4.04066	145.036	0.357	0.014	342.961	12.282	36.02	58.016	981.47
916	-4.04066	145.036	0.357	0.017	331.389	12.321	36.06	57.797	981.48
917	-4.04066	145.036	0.357	0.029	330.724	12.282	36.08	57.89	981.48
918	-4.04066	145.036	0.357	0.025	330.99	12.308	36.1	57.77	981.49
919	-4.04066	145.036	0.363	0.02	330.857	12.282	36.11	57.682	981.49
920	-4.04066	145.036	0.357	0.014	330.591	12.314	36.12	57.672	981.49
921	-4.04066	145.036	0.357	-0.033	330.857	12.281	36.13	57.685	981.5
922	-4.04066	145.036	0.363	0	332.852	12.311	36.15	57.709	981.5
923	-4.04066	145.036	0.357	0.027	343.493	12.28	36.16	57.688	981.49
924	-4.04066	145.036	0.363	0.031	343.36	12.307	36.16	57.655	981.48
925	-4.04066	145.036	0.357	0.03	341.232	12.282	36.17	57.656	981.49
926	-4.04066	145.036	0.363	0.034	342.695	12.31	36.18	57.691	981.48
927	-4.04066	145.036	0.363	0.026	343.36	12.284	36.19	57.68	981.49
928	-4.04066	145.036	0.357	0.018	334.315	12.31	36.2	57.647	981.5
929	-4.04066	145.036	0.357	0.003	342.695	12.287	36.2	57.592	981.49
930	-4.04066	145.036	0.357	-0.069	342.296	12.308	36.21	57.56	981.49
931	-4.04066	145.036	0.363	-0.073	342.828	12.28	36.21	57.504	981.49
932	-4.04066	145.036	0.357	-0.072	331.921	12.31	36.2	57.458	981.49
933	-4.04066	145.036	0.363	-0.07	342.828	12.284	36.2	57.247	981.49
934	-4.04066	145.036	0.363	-0.073	342.961	12.31	36.18	57.345	981.48
935	-4.04066	145.036	0.357	-0.073	342.03	12.282	36.15	57.42	981.49
936	-4.04066	145.036	0.357	-0.074	342.961	12.312	36.13	57.461	981.48
937	-4.04066	145.036	0.363	-0.073	344.158	12.282	36.11	57.403	981.48
938	-4.04066	145.036	0.363	-0.065	342.429	12.314	36.09	57.479	981.48
939	-4.04066	145.036	0.357	-0.039	332.187	12.287	36.07	57.487	981.47
940	-4.04066	145.036	0.363	-0.012	332.187	12.306	36.05	57.485	981.47
941	-4.04066	145.036	0.352	0.026	336.044	12.288	36.03	57.594	981.46
942	-4.04066	145.036	0.357	0.043	334.182	12.314	36.02	57.76	981.46
943	-4.04066	145.036	0.357	0.05	331.522	12.284	36.01	57.803	981.46
944	-4.04066	145.036	0.357	0.05	343.36	12.313	36	57.812	981.46
945	-4.04066	145.036	0.352	0.05	343.892	12.285	35.99	57.801	981.46
946	-4.04066	145.036	0.357	0.048	342.296	12.315	35.99	57.821	981.46
947	-4.04066	145.036	0.357	0.051	343.892	12.287	35.98	57.732	981.46
948	-4.04066	145.036	0.357	0.051	344.158	12.313	35.97	57.764	981.46
949	-4.04066	145.036	0.357	0.052	343.892	12.286	35.98	57.832	981.46
950	-4.04066	145.036	0.357	0.055	344.158	12.311	36	57.789	981.45
951	-4.04066	145.036	0.357	0.06	344.291	12.279	36.02	57.703	981.46
952	-4.04066	145.036	0.357	0.065	345.222	12.318	36.04	57.683	981.46
953	-4.04066	145.036	0.357	0.067	345.355	12.286	36.05	57.708	981.46
954	-4.04066	145.036	0.357	0.069	345.222	12.307	36.06	57.709	981.47
955	-4.04066	145.036	0.357	0.069	345.887	12.287	36.06	57.775	981.46
956	-4.04066	145.036	0.357	0.064	345.754	12.309	36.07	57.833	981.47
957	-4.04066	145.036	0.357	0.063	345.488	12.285	36.07	57.9	981.47
958	-4.04066	145.036	0.357	0.061	345.355	12.309	36.07	57.756	981.46
959	-4.04066	145.036	0.357	0.057	345.754	12.284	36.08	57.89	981.46
960	-4.04066	145.036	0.352	0.052	345.754	12.307	36.08	57.834	981.46
961	-4.04066	145.036	0.357	0.052	346.153	12.291	36.1	57.625	981.48
962	-4.04066	145.036	0.357	0.047	346.153	12.296	36.1	57.513	981.47
963	-4.04066	145.036	0.357	0.051	345.887	12.3	36.11	57.659	981.47
964	-4.04066	145.036	0.357	0.047	346.685	12.291	36.12	57.638	981.46
965	-4.04066	145.036	0.357	0.047	346.685	12.303	36.14	57.552	981.46
966	-4.04066	145.036	0.357	0.055	347.882	12.292	36.15	57.563	981.46
967	-4.04066	145.036	0.357	0.063	349.877	12.307	36.16	57.566	981.47
968	-4.04066	145.036	0.357	0.065	348.281	12.293	36.18	57.613	981.48
969	-4.04066	145.036	0.357	0.064	349.478	12.312	36.19	57.646	981.47
970	-4.04066	145.036	0.357	0.064	348.015	12.285	36.21	57.615	981.48
971	-4.04066	145.036	0.357	0.059	349.345	12.31	36.21	57.649	981.48
972	-4.04066	145.036	0.357	0.053	349.877	12.287	36.21	57.483	981.48
973	-4.04066	145.036	0.357	0.051	350.409	12.314	36.22	57.472	981.49
974	-4.04066	145.036	0.357	0.05	350.01	12.286	36.22	57.455	981.485
975	-4.04066	145.036	0.352	0.055	363.443	12.289	36.22	57.438	981.48
976	-4.04066	145.036	0.357	0.057	363.31	12.311	36.22	57.518	981.49
977	-4.04066	145.036	0.352	0.053	363.044	12.283	36.23	57.662	981.49
978	-4.04066	145.036	0.357	0.05	363.709	12.311	36.23	57.829	981.49
979	-4.04066	145.036	0.357	0.047	361.581	12.283	36.24	57.753	981.49
980	-4.04066	145.036	0.363	0.039	347.749	12.316	36.24	57.708	981.48
981	-4.04066	145.036	0.357	0.039	347.084	12.286	36.24	57.62	981.48
982	-4.04066	145.036	0.357	0.04	346.286	12.31	36.24	57.542	981.47
983	-4.04066	145.036	0.357	0.048	346.685	12.283	36.25	57.555	981.48
984	-4.04066	145.036	0.357	0.051	346.419	12.307	36.25	57.577	981.48
985	-4.04066	145.036	0.357	0.048	346.419	12.29	36.26	57.477	981.48
986	-4.04066	145.036	0.357	0.039	346.153	12.311	36.27	57.356	981.48
987	-4.04066	145.036	0.357	0.043	346.685	12.279	36.27	57.346	981.47
988	-4.04066	145.036	0.357	0.035	346.951	12.311	36.27	57.401	981.47
989	-4.04066	145.036	0.357	0.034	346.685	12.284	36.27	57.501	981.47
990	-4.04066	145.036	0.357	0.033	346.951	12.31	36.27	57.356	981.48
991	-4.04066	145.036	0.357	0.044	346.02	12.284	36.27	57.101	981.48
992	-4.04066	145.036	0.363	0.043	346.552	12.313	36.27	57	981.47
993	-4.04066	145.036	0.357	0.042	346.552	12.289	36.27	56.821	981.48
994	-4.04066	145.036	0.363	0.047	346.951	12.308	36.25	56.585	981.47
995	-4.04066	145.036	0.357	0.047	348.547	12.282	36.24	56.55	981.48
996	-4.04066	145.036	0.357	0.048	350.01	12.315	36.23	56.549	981.47
997	-4.04066	145.036	0.357	0.053	352.936	12.289	36.23	56.605	981.47
998	-4.04066	145.036	0.357	0.056	360.916	12.307	36.24	56.605	981.47
999	-4.04066	145.036	0.357	0.057	363.177	12.287	36.24	56.694	981.47
1000	-4.04066	145.036	0.357	0.055	363.044	12.314	36.25	56.764	981.47
1001	-4.04066	145.036	0.357	0.051	353.069	12.29	36.26	56.82	981.46
1002	-4.04066	145.036	0.363	0.042	350.675	12.313	36.28	56.743	981.47
1003	-4.04066	145.036	0.357	0.027	347.882	12.279	36.28	56.778	981.46
1004	-4.04066	145.036	0.357	0.022	347.882	12.308	36.28	56.866	981.46
1005	-4.04066	145.036	0.357	0.026	348.547	12.282	36.28	56.821	981.47
1006	-4.04066	145.036	0.352	0.023	346.419	12.316	36.27	56.821	981.48
1007	-4.04066	145.036	0.357	0.012	345.488	12.29	36.28	56.811	981.48
1008	-4.04066	145.036	0.357	0.012	345.488	12.309	36.28	56.768	981.47
1009	-4.04066	145.036	0.357	0.004	344.424	12.282	36.28	56.666	981.46
1010	-4.04066	145.036	0.352	0.008	344.424	12.313	36.27	56.677	981.46
1011	-4.04066	145.036	0.357	0.021	343.626	12.284	36.27	56.632	981.46
1012	-4.04066	145.036	0.357	0.033	343.227	12.311	36.27	56.644	981.47
1013	-4.04066	145.036	0.357	0.04	343.493	12.285	36.26	57.109	981.46
1014	-4.04066	145.036	0.357	0.043	343.094	12.311	36.25	56.964	981.48
1015	-4.04066	145.036	0.357	0.052	334.182	12.283	36.23	56.916	981.47
1016	-4.04066	145.036	0.352	0.057	342.296	12.307	36.23	57.039	981.47
1017	-4.04066	145.036	0.352	0.063	343.493	12.282	36.23	56.939	981.46
1018	-4.04066	145.036	0.357	0.06	343.36	12.307	36.23	56.782	981.45
1019	-4.04066	145.036	0.357	0.059	344.291	12.287	36.24	56.817	981.45
1020	-4.04066	145.036	0.357	0.059	344.291	12.311	36.23	56.895	981.45
1021	-4.04066	145.036	0.357	0.059	344.823	12.287	36.24	56.995	981.46
1022	-4.04066	145.036	0.357	0.057	344.823	12.31	36.24	57.041	981.46
1023	-4.04066	145.036	0.352	0.056	345.488	12.29	36.25	56.853	981.46
1024	-4.04066	145.036	0.363	0.056	346.552	12.309	36.25	56.842	981.46
1025	-4.04066	145.036	0.357	0.053	347.217	12.286	36.24	56.852	981.45
1026	-4.04066	145.036	0.357	0.051	346.286	12.304	36.24	57.052	981.45
1027	-4.04066	145.036	0.357	0.046	346.818	12.292	36.24	57.118	981.45
1028	-4.04066	145.036	0.357	0.034	346.818	12.312	36.23	57.174	981.45
1029	-4.04066	145.036	0.357	0.022	346.286	12.282	36.22	57.004	981.45
1030	-4.04066	145.036	0.363	0.01	345.754	12.311	36.2	57.135	981.44
1031	-4.04066	145.036	0.363	0.016	345.355	12.281	36.21	57.215	981.45
1032	-4.04066	145.036	0.357	0.022	345.355	12.304	36.21	57.226	981.45
1033	-4.04066	145.036	0.357	0.031	345.488	12.291	36.21	57.125	981.45
1034	-4.04066	145.036	0.357	0.037	345.222	12.305	36.21	57.081	981.45
1035	-4.04066	145.036	0.357	0.033	344.291	12.281	36.22	57.148	981.45
1036	-4.04066	145.036	0.363	0.03	342.296	12.305	36.22	57.126	981.46
1037	-4.04066	145.036	0.357	0.042	334.049	12.284	36.22	57.217	981.46
1038	-4.04066	145.036	0.357	0.05	344.158	12.305	36.23	57.496	981.47
1039	-4.04066	145.036	0.357	0.053	344.291	12.283	36.23	57.651	981.46
1040	-4.04066	145.036	0.357	0.053	343.227	12.311	36.23	58.119	981.47
1041	-4.04066	145.036	0.363	0.05	331.788	12.282	36.24	57.809	981.47
1042	-4.04066	145.036	0.357	0.04	332.054	12.301	36.24	57.554	981.47
1043	-4.04066	145.036	0.357	0.039	331.389	12.286	36.25	57.477	981.47
1044	-4.04066	145.036	0.352	0.037	331.788	12.301	36.26	57.398	981.47
1045	-4.04066	145.036	0.357	0.043	342.429	12.305	36.26	57.422	981.48
1046	-4.04066	145.036	0.357	0.039	342.562	12.289	36.26	57.333	981.48
1047	-4.04066	145.036	0.357	0.029	332.586	12.303	36.26	57.277	981.47
1048	-4.04066	145.036	0.357	0.022	330.99	12.286	36.26	57.087	981.48
1049	-4.04066	145.036	0.363	0.017	332.453	12.316	36.24	57.019	981.47
1050	-4.04066	145.036	0.357	0.023	333.384	12.288	36.24	57.063	981.48
1051	-4.04066	145.036	0.357	0.034	333.118	12.318	36.24	57.106	981.47
1052	-4.04066	145.036	0.357	0.043	341.764	12.288	36.25	57.198	981.47
1053	-4.04066	145.036	0.357	0.05	343.36	12.313	36.26	57.267	981.47
1054	-4.04066	145.036	0.352	0.052	334.581	12.283	36.27	57.212	981.47
1055	-4.04066	145.036	0.357	0.051	333.251	12.314	36.27	57.134	981.47
1056	-4.04066	145.036	0.363	0.043	334.581	12.279	36.26	57.087	981.46
1057	-4.04066	145.036	0.357	0.043	332.719	12.311	36.26	57.042	981.47
1058	-4.04066	145.036	0.357	0.043	332.187	12.279	36.25	57.054	981.46
1059	-4.04066	145.036	0.363	0.048	332.985	12.31	36.26	57.133	981.47
1060	-4.04066	145.036	0.357	0.052	332.985	12.285	36.27	57.134	981.46
1061	-4.04066	145.036	0.363	0.052	331.788	12.311	36.28	57.156	981.46
1062	-4.04066	145.036	0.357	0.051	343.36	12.285	36.29	57.113	981.47
1063	-4.04066	145.036	0.363	0.044	334.581	12.308	36.3	57.093	981.48
1064	-4.04066	145.036	0.357	0.022	334.448	12.286	36.31	57.061	981.48
1065	-4.04066	145.036	0.357	-0.02	331.123	12.309	36.31	57.104	981.47
1066	-4.04066	145.036	0.363	-0.069	330.325	12.284	36.32	57.162	981.48
1067	-4.04066	145.036	0.363	-0.05	329.793	12.31	36.33	57.219	981.47
1068	-4.04066	145.036	0.357	-0.072	328.862	12.285	36.34	57.298	981.47
1069	-4.04066	145.036	0.357	-0.069	328.463	12.314	36.35	57.277	981.46
1070	-4.04066	145.036	0.357	-0.033	328.197	12.281	36.36	57.367	981.46
1071	-4.04066	145.036	0.363	0.008	327.665	12.312	36.37	57.569	981.47
1072	-4.04066	145.036	0.357	0.025	328.064	12.286	36.37	57.558	981.47
1073	-4.04066	145.036	0.363	0.04	328.197	12.309	36.38	57.537	981.47
1074	-4.04066	145.036	0.357	0.046	328.463	12.279	36.38	57.648	981.47
1075	-4.04066	145.036	0.363	0.048	328.33	12.314	36.39	57.604	981.48
1076	-4.04066	145.036	0.363	0.051	328.064	12.284	36.39	57.551	981.48
1077	-4.04066	145.036	0.357	0.05	328.596	12.312	36.39	57.26	981.47
1078	-4.04066	145.036	0.357	0.047	328.197	12.285	36.39	57.07	981.48
1079	-4.04066	145.036	0.357	0.044	328.064	12.317	36.37	56.644	981.47
1080	-4.04066	145.036	0.357	0.046	328.463	12.287	36.37	56.878	981.47
1081	-4.04066	145.036	0.357	0.05	328.862	12.314	36.37	56.935	981.47
1082	-4.04066	145.036	0.357	0.055	329.394	12.283	36.39	56.803	981.47
1083	-4.04066	145.036	0.357	0.059	329.926	12.312	36.4	56.715	981.47
1084	-4.04066	145.036	0.363	0.06	329.926	12.29	36.4	56.692	981.46
1085	-4.04066	145.036	0.357	0.06	330.192	12.309	36.4	56.904	981.46
1086	-4.04066	145.036	0.357	0.057	331.389	12.277	36.41	56.961	981.46
1087	-4.04066	145.036	0.357	0.055	332.32	12.315	36.41	56.995	981.45
1088	-4.04066	145.036	0.357	0.055	330.857	12.286	36.42	57.051	981.45
1089	-4.04066	145.036	0.357	0.055	331.123	12.306	36.42	57.04	981.46
1090	-4.04066	145.036	0.357	0.052	330.724	12.285	36.42	57.073	981.46
1091	-4.04066	145.036	0.357	0.05	330.857	12.311	36.41	57.083	981.45
1092	-4.04066	145.036	0.357	0.046	329.926	12.282	36.4	57.026	981.46
1093	-4.04066	145.036	0.357	0.034	329.926	12.312	36.38	56.979	981.45
1094	-4.04066	145.036	0.357	0.034	330.059	12.282	36.38	56.835	981.46
1095	-4.04066	145.036	0.357	0.038	330.059	12.31	36.36	56.978	981.46
1096	-4.04066	145.036	0.357	0.046	330.724	12.284	36.36	57.056	981.45
1097	-4.04066	145.036	0.357	0.052	331.655	12.308	36.37	57.224	981.46
1098	-4.04066	145.036	0.357	0.052	331.123	12.282	36.37	57.302	981.46
1099	-4.04066	145.036	0.357	0.052	330.857	12.305	36.37	57.403	981.46
1100	-4.04066	145.036	0.357	0.046	330.591	12.288	36.38	57.47	981.46
1101	-4.04066	145.036	0.357	0.046	330.724	12.308	36.39	57.583	981.45
1102	-4.04066	145.036	0.357	0.042	330.059	12.28	36.4	57.662	981.45
1103	-4.04066	145.036	0.363	0.034	330.059	12.309	36.41	57.553	981.45
1104	-4.04066	145.036	0.357	0.022	331.522	12.278	36.42	57.341	981.46
1105	-4.04066	145.036	0.363	0.018	330.192	12.313	36.42	57.207	981.46
1106	-4.04066	145.036	0.363	0.023	330.059	12.288	36.42	57.219	981.46
1107	-4.04066	145.036	0.357	0.034	330.325	12.312	36.43	57.32	981.46
1108	-4.04066	145.036	0.357	0.037	330.325	12.28	36.43	57.442	981.45
1109	-4.04066	145.036	0.357	0.033	330.192	12.314	36.42	57.419	981.46
1110	-4.04066	145.036	0.357	0.026	329.926	12.284	36.41	57.607	981.45
1111	-4.04066	145.036	0.357	0.023	329.261	12.311	36.42	57.452	981.45
1112	-4.04066	145.036	0.357	0.031	329.394	12.284	36.42	57.33	981.45
1113	-4.04066	145.036	0.357	0.035	329.261	12.31	36.42	57.33	981.45
1114	-4.04066	145.036	0.357	0.048	329.261	12.288	36.41	56.884	981.46
1115	-4.04066	145.036	0.357	0.048	329.394	12.315	36.38	56.913	981.43
1116	-4.04066	145.036	0.363	0.029	328.995	12.279	36.35	56.998	981.39
1117	-4.04066	145.036	0.357	-0.012	328.197	12.307	36.33	56.773	981.37
1118	-4.04066	145.036	0.357	-0.076	329.527	12.279	36.35	56.798	981.37
1119	-4.04066	145.036	0.363	-0.081	345.887	12.307	36.39	57.025	981.36
1120	-4.04066	145.036	0.363	-0.086	362.778	12.286	36.44	56.764	981.34
1121	-4.04066	145.036	0.357	-0.087	362.645	12.304	36.51	57.073	981.34
1122	-4.04066	145.036	0.357	-0.093	349.611	12.293	36.56	56.633	981.35
1123	-4.04066	145.036	0.357	-0.094	347.882	12.31	36.6	55.913	981.35
1124	-4.04066	145.036	0.363	-0.095	346.02	12.296	36.63	56.186	981.35
1125	-4.04066	145.036	0.357	-0.098	344.823	12.299	36.67	56.469	981.36
1126	-4.04066	145.036	0.363	-0.097	343.227	12.302	36.71	56.295	981.37
1127	-4.04066	145.036	0.357	-0.097	341.897	12.283	36.72	55.996	981.35
1128	-4.04066	145.036	0.363	-0.097	331.123	12.299	36.75	55.965	981.34
1129	-4.04066	145.036	0.363	-0.097	328.862	12.286	36.77	56.067	981.32
1130	-4.04066	145.036	0.357	-0.095	328.197	12.309	36.82	56.308	981.33
1131	-4.04066	145.036	0.357	-0.095	327.665	12.287	36.85	56.156	981.33
1132	-4.04066	145.036	0.363	-0.093	326.069	12.307	36.88	55.68	981.34
1133	-4.04066	145.036	0.357	-0.089	325.803	12.285	36.87	55.477	981.33
1134	-4.04066	145.036	0.357	-0.091	311.97	12.307	36.82	55.517	981.33
1135	-4.04066	145.036	0.357	-0.091	295.345	12.285	36.78	55.769	981.34
1136	-4.04066	145.036	0.363	-0.09	281.246	12.311	36.74	55.786	981.34
1137	-4.04066	145.036	0.363	-0.09	292.02	12.278	36.7	55.815	981.34
1138	-4.04066	145.036	0.357	-0.089	293.749	12.304	36.66	55.441	981.33
1139	-4.04066	145.036	0.363	-0.087	294.68	12.286	36.61	55.403	981.33
1140	-4.04066	145.036	0.363	-0.087	295.611	12.304	36.59	55.634	981.33
1141	-4.04066	145.036	0.363	-0.087	295.611	12.284	36.57	55.91	981.335
1142	-4.04066	145.036	0.357	-0.087	296.143	12.307	36.55	55.651	981.34
1143	-4.04066	145.036	0.363	-0.089	296.01	12.279	36.52	55.926	981.33
1144	-4.04066	145.036	0.363	-0.086	301.197	12.314	36.49	56.403	981.33
1145	-4.04066	145.036	0.357	-0.086	300.399	12.284	36.47	56.255	981.33
1146	-4.04066	145.036	0.363	-0.085	308.379	12.304	36.44	55.84	981.32
1147	-4.04066	145.036	0.363	-0.085	298.138	12.282	36.42	55.791	981.33
1148	-4.04066	145.036	0.363	-0.081	302.926	12.301	36.4	56.046	981.31
1149	-4.04066	145.036	0.363	-0.076	309.709	12.279	36.38	56.11	981.3
1150	-4.04066	145.036	0.357	-0.077	309.576	12.303	36.36	56.521	981.3
1151	-4.04066	145.036	0.363	-0.076	310.108	12.279	36.34	56.808	981.3
1152	-4.04066	145.036	0.357	-0.076	309.842	12.31	36.32	56.895	981.3
1153	-4.04066	145.036	0.363	-0.074	311.837	12.278	36.29	56.557	981.31
1154	-4.04066	145.036	0.357	-0.073	310.108	12.31	36.27	56.331	981.31
1155	-4.04066	145.036	0.357	-0.073	309.177	12.285	36.25	56.451	981.3
1156	-4.04066	145.036	0.357	-0.076	308.113	12.308	36.24	56.616	981.31
1157	-4.04066	145.036	0.352	-0.072	308.246	12.278	36.21	56.624	981.31
1158	-4.04066	145.036	0.368	-0.074	309.842	12.31	36.19	56.688	981.31
1159	-4.04066	145.036	0.357	-0.05	313.566	12.279	36.17	56.619	981.3
1160	-4.04066	145.036	0.357	0.004	315.695	12.308	36.13	56.382	981.29
1161	-4.04066	145.036	0.357	0.014	315.429	12.277	36.12	56.479	981.3
1162	-4.04066	145.036	0.363	-0.031	326.335	12.308	36.1	56.89	981.3
1163	-4.04066	145.036	0.357	0.007	326.601	12.281	36.08	56.998	981.3
1164	-4.04066	145.036	0.357	0.003	327.532	12.307	36.06	56.884	981.3
1165	-4.04066	145.036	0.363	-0.009	328.197	12.279	36.04	56.982	981.3
1166	-4.04066	145.036	0.352	-0.007	343.493	12.304	36.04	57.07	981.31
1167	-4.04066	145.036	0.357	0.016	360.118	12.284	36.02	57.47	981.3
1168	-4.04066	145.036	0.357	0.02	381.133	12.309	36.02	57.759	981.31
1169	-4.04066	145.036	0.357	0.029	412.788	12.289	35.99	57.378	981.31
1170	-4.04066	145.036	0.357	0.042	428.084	12.307	35.97	57.096	981.3
1171	-4.04066	145.036	0.357	0.047	431.409	12.286	35.94	56.993	981.3
1172	-4.04066	145.036	0.363	0.048	431.941	12.314	35.92	57.08	981.29
1173	-4.04066	145.036	0.352	0.04	432.34	12.286	35.91	57.179	981.29
1174	-4.04066	145.036	0.357	0.035	448.167	12.31	35.9	57.377	981.29
1175	-4.04066	145.036	0.357	0.034	433.271	12.285	35.88	57.308	981.3
1176	-4.04066	145.036	0.357	0.022	433.537	12.314	35.86	57.205	981.29
1177	-4.04066	145.036	0.357	0.016	434.202	12.283	35.84	57.437	981.3
1178	-4.04066	145.036	0.357	0.018	434.202	12.319	35.83	57.534	981.29
1179	-4.04066	145.036	0.357	0.017	433.537	12.288	35.81	57.478	981.28
1180	-4.04066	145.036	0.357	-0.065	431.808	12.312	35.81	57.543	981.3
1181	-4.04066	145.036	0.363	-0.005	430.744	12.284	35.8	57.675	981.3
1182	-4.04066	145.036	0.357	-0.064	415.581	12.318	35.8	57.854	981.31
1183	-4.04066	145.036	0.363	-0.021	380.734	12.278	35.79	58.03	981.31
1184	-4.04066	145.036	0.357	0.02	345.887	12.314	35.78	58.096	981.31
1185	-4.04066	145.036	0.363	0.026	330.724	12.282	35.76	58.05	981.31
1186	-4.04066	145.036	0.357	0.029	325.537	12.304	35.74	57.668	981.32
1187	-4.04066	145.036	0.357	0.023	312.369	12.277	35.74	57.468	981.31
1188	-4.04066	145.036	0.363	0.025	311.837	12.307	35.75	57.392	981.29
1189	-4.04066	145.036	0.363	0.012	311.305	12.279	35.77	57.383	981.26
1190	-4.04066	145.036	0.357	-0.017	294.946	12.309	35.8	57.508	981.25
1191	-4.04066	145.036	0.363	-0.059	294.946	12.279	35.81	58.18	981.24
1192	-4.04066	145.036	0.357	-0.064	294.148	12.312	35.83	58.226	981.22
1193	-4.04066	145.036	0.363	-0.029	294.148	12.278	35.85	57.859	981.22
1194	-4.04066	145.036	0.363	0.003	294.148	12.303	35.86	57.639	981.21
1195	-4.04066	145.036	0.357	0.008	294.547	12.284	35.89	57.977	981.23
1196	-4.04066	145.036	0.357	0.008	294.547	12.31	35.92	57.802	981.24
1197	-4.04066	145.036	0.357	-0.02	294.946	12.284	35.95	57.694	981.25
1198	-4.04066	145.036	0.363	-0.003	295.079	12.31	35.97	57.886	981.25
1199	-4.04066	145.036	0.363	0	295.611	12.283	35.99	58.079	981.25
1200	-4.04066	145.036	0.363	0.008	296.409	12.302	36.02	57.993	981.26
1201	-4.04066	145.036	0.357	0.014	296.409	12.279	36.04	57.961	981.27
1202	-4.04066	145.036	0.357	0.013	297.739	12.306	36.04	57.751	981.27
1203	-4.04066	145.036	0.363	0.018	296.542	12.282	36.04	57.885	981.28
1204	-4.04066	145.036	0.357	0.023	303.325	12.3	36.05	57.997	981.28
1205	-4.04066	145.036	0.357	0.029	313.833	12.289	36.07	58.043	981.29
1206	-4.04066	145.036	0.357	0.027	327.665	12.288	36.08	57.688	981.32
1207	-4.04066	145.036	0.363	0.027	327.665	12.303	36.11	57.77	981.34
1208	-4.04066	145.036	0.363	0.027	328.862	12.282	36.14	57.385	981.33
1209	-4.04066	145.036	0.357	0.026	347.084	12.303	36.16	57.622	981.35
1210	-4.04066	145.036	0.357	-0.013	397.759	12.285	36.12	57.538	981.24
1211	-4.04066	145.036	0.357	-0.08	417.31	12.314	36.09	57.901	981.15
1212	-4.04066	145.036	0.352	-0.074	429.68	12.284	36.15	57.742	981.19
1213	-4.04066	145.036	0.357	-0.009	432.074	12.31	36.23	57.541	981.28
1214	-4.04066	145.036	0.363	0.022	432.606	12.288	36.29	57.226	981.34
1215	-4.04066	145.036	0.357	0.03	432.606	12.316	36.31	57.005	981.34
1216	-4.04066	145.036	0.363	0.037	432.074	12.29	36.33	56.862	981.36
1217	-4.04066	145.036	0.363	0.029	431.675	12.312	36.34	56.841	981.36
1218	-4.04066	145.036	0.357	0.023	431.941	12.283	36.36	56.866	981.37
1219	-4.04066	145.036	0.363	0.004	431.675	12.315	36.38	57.013	981.38
1220	-4.04066	145.036	0.357	0.014	430.345	12.285	36.4	56.882	981.38
1221	-4.04066	145.036	0.357	0.014	414.65	12.305	36.41	56.593	981.38
1222	-4.04066	145.036	0.363	0.021	409.995	12.281	36.42	56.762	981.38
1223	-4.04066	145.036	0.363	0.005	399.089	12.303	36.43	56.753	981.37
1224	-4.04066	145.036	0.357	0.004	397.493	12.286	36.44	56.765	981.36
1225	-4.04066	145.036	0.363	-0.001	379.404	12.306	36.45	57.144	981.36
1226	-4.04066	145.036	0.357	0.01	328.33	12.276	36.46	57.058	981.36
1227	-4.04066	145.036	0.357	0.023	302.793	12.308	36.46	57.189	981.35
1228	-4.04066	145.036	0.357	0.013	295.212	12.275	36.46	56.979	981.35
1229	-4.04066	145.036	0.363	0.025	294.015	12.307	36.46	56.777	981.35
1230	-4.04066	145.036	0.357	0.026	293.483	12.273	36.46	57.068	981.35
1231	-4.04066	145.036	0.363	0.033	293.483	12.308	36.47	57.215	981.35
1232	-4.04066	145.036	0.363	0.042	293.749	12.282	36.49	57.06	981.35
1233	-4.04066	145.036	0.363	0.047	293.084	12.31	36.48	56.479	981.36
1234	-4.04066	145.036	0.357	0.043	293.35	12.275	36.45	56.643	981.37
1235	-4.04066	145.036	0.363	0.04	293.483	12.305	36.42	56.315	981.36
1236	-4.04066	145.036	0.357	0.039	293.616	12.282	36.37	56.276	981.36
1237	-4.04066	145.036	0.363	0.031	293.483	12.313	36.3	55.733	981.37
1238	-4.04066	145.036	0.363	0.022	294.148	12.277	36.25	55.549	981.38
1239	-4.04066	145.036	0.363	0.016	293.35	12.303	36.24	55.714	981.36
1240	-4.04066	145.036	0.357	0.026	293.616	12.28	36.26	55.895	981.37
1241	-4.04066	145.036	0.357	0.025	292.951	12.305	36.28	56.276	981.36
1242	-4.04066	145.036	0.363	0.02	293.749	12.287	36.3	56.547	981.35
1243	-4.04066	145.036	0.363	0.01	293.084	12.313	36.31	56.47	981.34
1244	-4.04066	145.036	0.363	0.004	293.616	12.28	36.3	56.523	981.32
1245	-4.04066	145.036	0.363	-0.042	292.951	12.305	36.31	56.57	981.33
1246	-4.04066	145.036	0.357	-0.065	291.621	12.285	36.32	56.682	981.32
1247	-4.04066	145.036	0.357	-0.052	285.236	12.31	36.34	56.908	981.33
1248	-4.04066	145.036	0.357	0.008	286.301	12.28	36.35	56.753	981.32
1249	-4.04066	145.036	0.357	-0.012	291.222	12.311	36.36	56.732	981.32
1250	-4.04066	145.036	0.363	0.013	280.581	12.277	36.36	56.698	981.34
1251	-4.04066	145.036	0.357	-0.067	279.65	12.312	36.33	56.751	981.29
1252	-4.04066	145.036	0.357	-0.078	279.251	12.279	36.29	56.423	981.21
1253	-4.04066	145.036	0.363	-0.081	279.251	12.306	36.28	56.556	981.19
1254	-4.04066	145.036	0.352	-0.085	278.719	12.285	36.26	56.81	981.15
1255	-4.04066	145.036	0.357	-0.076	279.118	12.311	36.32	56.859	981.24
1256	-4.04066	145.036	0.363	-0.047	279.517	12.277	36.35	56.675	981.28
1257	-4.04066	145.036	0.357	0.007	293.616	12.306	36.39	56.702	981.31
1258	-4.04066	145.036	0.357	0.022	293.483	12.286	36.4	57.071	981.31
1259	-4.04066	145.036	0.363	0.027	293.882	12.304	36.43	56.695	981.32
1260	-4.04066	145.036	0.357	0.029	327.532	12.278	36.44	56.451	981.32
1261	-4.04066	145.036	0.363	0.029	328.463	12.306	36.46	56.61	981.32
1262	-4.04066	145.036	0.363	0.018	328.729	12.282	36.48	56.647	981.32
1263	-4.04066	145.036	0.357	-0.073	328.862	12.311	36.45	56.811	981.27
1264	-4.04066	145.036	0.357	-0.074	329.793	12.277	36.45	56.744	981.27
1265	-4.04066	145.036	0.363	-0.073	329.793	12.303	36.45	57.222	981.26
1266	-4.04066	145.036	0.363	-0.072	330.059	12.279	36.44	56.865	981.24
1267	-4.04066	145.036	0.363	-0.02	330.724	12.307	36.45	56.709	981.24
1268	-4.04066	145.036	0.363	0.013	330.857	12.284	36.46	56.745	981.27
1269	-4.04066	145.036	0.363	0.016	346.153	12.307	36.46	57.091	981.3
1270	-4.04066	145.036	0.363	0.017	346.951	12.28	36.44	56.977	981.3
1271	-4.04066	145.036	0.357	0.009	400.286	12.314	36.45	57.601	981.33
1272	-4.04066	145.036	0.363	0.021	413.187	12.285	36.47	57.559	981.35
1273	-4.04066	145.036	0.357	0.03	400.818	12.308	36.5	57.329	981.35
1274	-4.04066	145.036	0.363	0.029	409.463	12.282	36.53	56.542	981.345
1275	-4.04066	145.036	0.357	0.03	381.532	12.317	36.54	56.329	981.34
1276	-4.04066	145.036	0.357	0.026	363.443	12.282	36.57	56.234	981.35
1277	-4.04066	145.036	0.363	0.017	361.315	12.312	36.58	56.536	981.33
1278	-4.04066	145.036	0.357	0.009	349.079	12.278	36.6	57.173	981.34
1279	-4.04066	145.036	0.363	0.004	349.744	12.312	36.6	57.33	981.32
1280	-4.04066	145.036	0.357	-0.01	348.015	12.279	36.62	57.065	981.33
1281	-4.04066	145.036	0.363	-0.043	347.483	12.31	36.65	56.657	981.34
1282	-4.04066	145.036	0.357	-0.063	346.951	12.283	36.68	56.28	981.35
1283	-4.04066	145.036	0.363	-0.051	346.818	12.305	36.7	56.228	981.35
1284	-4.04066	145.036	0.363	-0.012	346.685	12.28	36.73	56.453	981.34
1285	-4.04066	145.036	0.363	-0.072	331.788	12.307	36.75	56.366	981.35
1286	-4.04066	145.036	0.357	-0.07	330.724	12.288	36.76	56.167	981.35
1287	-4.04066	145.036	0.357	-0.073	312.236	12.296	36.77	56.458	981.34
1288	-4.04066	145.036	0.368	-0.07	310.64	12.303	36.8	56.774	981.35
1289	-4.04066	145.036	0.357	-0.072	309.576	12.291	36.8	55.671	981.35
1290	-4.04066	145.036	0.363	-0.072	309.443	12.302	36.81	55.258	981.36
1291	-4.04066	145.036	0.363	-0.073	310.108	12.281	36.8	55.87	981.34
1292	-4.04066	145.036	0.363	-0.076	309.044	12.305	36.81	55.805	981.34
1293	-4.04066	145.036	0.363	-0.08	309.576	12.28	36.81	55.861	981.35
1294	-4.04066	145.036	0.357	-0.081	309.975	12.305	36.8	55.401	981.33
1295	-4.04066	145.036	0.363	-0.081	309.842	12.277	36.79	54.889	981.32
1296	-4.04066	145.036	0.363	-0.078	307.182	12.313	36.79	55.188	981.31
1297	-4.04066	145.036	0.368	-0.078	301.064	12.286	36.8	55.592	981.31
1298	-4.04066	145.036	0.363	-0.074	309.842	12.312	36.81	55.983	981.31
1299	-4.04066	145.036	0.363	-0.069	310.108	12.278	36.82	55.851	981.3
1300	-4.04066	145.036	0.357	-0.065	303.591	12.306	36.83	55.417	981.3
1301	-4.04066	145.036	0.363	-0.061	309.709	12.283	36.84	55.218	981.29
1302	-4.04066	145.036	0.363	-0.008	299.601	12.299	36.86	54.718	981.33
1303	-4.04066	145.036	0.363	0.012	294.813	12.279	36.86	54.448	981.34
1304	-4.04066	145.036	0.363	-0.007	277.389	12.304	36.86	55.622	981.35
1305	-4.04066	145.036	0.363	-0.061	277.522	12.283	36.87	55.802	981.35
1306	-4.04066	145.036	0.363	-0.069	277.123	12.313	36.88	55.579	981.34
1307	-4.04066	145.036	0.363	-0.043	276.99	12.283	36.89	55.324	981.35
1308	-4.04066	145.036	0.363	-0.063	277.655	12.298	36.89	54.932	981.34
1309	-4.04066	145.036	0.363	-0.067	278.054	12.284	36.88	54.843	981.34
1310	-4.04066	145.036	0.363	-0.07	277.921	12.31	36.85	55.106	981.35
1311	-4.04066	145.036	0.357	-0.063	277.921	12.282	36.82	55.259	981.36
1312	-4.04066	145.036	0.357	-0.059	277.788	12.301	36.82	54.97	981.38
1313	-4.04066	145.036	0.363	-0.068	278.453	12.277	36.81	55.46	981.37
1314	-4.04066	145.036	0.363	-0.077	278.453	12.309	36.8	55.425	981.36
1315	-4.04066	145.036	0.363	-0.077	279.384	12.28	36.79	55.401	981.34
1316	-4.04066	145.036	0.363	-0.076	280.847	12.305	36.8	55.479	981.33
1317	-4.04066	145.036	0.357	-0.076	280.182	12.279	36.79	55.445	981.31
1318	-4.04066	145.036	0.363	-0.014	292.552	12.306	36.81	54.945	981.33
1319	-4.04066	145.036	0.363	0.026	292.685	12.275	36.82	54.634	981.35
1320	-4.04066	145.036	0.363	0.027	292.286	12.314	36.82	54.879	981.34
1321	-4.04066	145.036	0.363	0.02	293.616	12.274	36.84	55.05	981.34
1322	-4.04066	145.036	0.363	0.018	293.882	12.307	36.86	55.03	981.34
1323	-4.04066	145.036	0.363	0.012	293.749	12.274	36.89	55.39	981.34
1324	-4.04066	145.036	0.363	-0.007	293.882	12.304	36.9	56.363	981.33
1325	-4.04066	145.036	0.363	-0.009	294.015	12.277	36.93	55.25	981.36
1326	-4.04066	145.036	0.363	0.003	294.015	12.31	36.92	54.546	981.38
1327	-4.04066	145.036	0.363	0.01	295.079	12.285	36.88	54.239	981.34
1328	-4.04066	145.036	0.357	0.003	295.744	12.307	36.84	55.028	981.3
1329	-4.04065	145.036	0.363	0.009	295.744	12.277	36.83	55.439	981.3
1330	-4.04065	145.036	0.363	-0.001	295.744	12.31	36.84	56.188	981.29
1331	-4.04065	145.036	0.363	-0.003	295.877	12.279	36.86	55.365	981.29
1332	-4.04065	145.036	0.357	0.017	295.079	12.311	36.88	56.36	981.27
1333	-4.04065	145.036	0.357	0.004	295.345	12.276	36.93	56.701	981.28
1334	-4.04065	145.036	0.363	-0.042	295.212	12.31	36.97	57.331	981.29
1335	-4.04065	145.036	0.363	-0.068	294.68	12.282	37.01	57.213	981.3
1336	-4.04065	145.036	0.363	-0.017	294.414	12.306	37.04	56.358	981.31
1337	-4.04065	145.036	0.357	-0.021	294.414	12.279	37.07	56.685	981.32
1338	-4.04065	145.036	0.357	-0.034	294.281	12.305	37.08	55.737	981.33
1339	-4.04065	145.036	0.357	-0.005	294.281	12.284	37.09	56.755	981.32
1340	-4.04065	145.036	0.357	0.005	294.148	12.306	37.11	56.758	981.31
1341	-4.04065	145.036	0.357	0.003	294.281	12.282	37.12	56.992	981.31
1342	-4.04065	145.036	0.363	-0.005	293.882	12.31	37.11	56.222	981.31
1343	-4.04065	145.036	0.357	0	292.685	12.286	37.1	57.012	981.3
1344	-4.04065	145.036	0.363	0.01	280.847	12.307	37.08	56.653	981.29
1345	-4.04065	145.036	0.357	0.025	279.251	12.277	37.07	57.054	981.29
1346	-4.04065	145.036	0.368	0.026	280.847	12.302	37.06	56.629	981.29
1347	-4.04065	145.036	0.357	0.023	280.581	12.279	37.04	55.989	981.31
1348	-4.04065	145.036	0.357	0.016	280.714	12.306	37.01	56.23	981.31
1349	-4.04065	145.036	0.357	0.021	289.892	12.285	37.01	56.822	981.31
1350	-4.04065	145.036	0.363	0.017	290.823	12.302	36.99	55.904	981.29
1351	-4.04065	145.036	0.357	0.018	293.217	12.279	36.96	55.667	981.27
1352	-4.04065	145.036	0.357	0.025	293.483	12.31	36.97	56.237	981.29
1353	-4.04065	145.036	0.363	0.02	293.749	12.28	36.99	56.239	981.31
1354	-4.04065	145.036	0.363	0.03	293.616	12.302	37.01	55.807	981.32
1355	-4.04065	145.036	0.363	0.025	293.616	12.283	37.02	56.435	981.32
1356	-4.04065	145.036	0.363	0.025	293.35	12.305	37.04	56.648	981.32
1357	-4.04065	145.036	0.363	0.025	292.685	12.279	37.05	56.76	981.33
1358	-4.04065	145.036	0.363	0.038	293.35	12.311	37.05	56.682	981.33
1359	-4.04065	145.036	0.363	0.039	293.483	12.285	37.06	56.014	981.33
1360	-4.04065	145.036	0.357	0.031	293.616	12.309	37.06	55.825	981.33
1361	-4.04065	145.036	0.363	0.035	292.552	12.285	37.07	56.585	981.33
1362	-4.04065	145.036	0.357	0.031	291.488	12.306	37.08	57.066	981.33
1363	-4.04065	145.036	0.357	0.038	280.847	12.272	37.07	55.882	981.25
1364	-4.04065	145.036	0.352	0.035	279.783	12.302	36.99	55.57	981
1365	-4.04065	145.036	0.357	0.03	277.788	12.278	36.84	55.061	980.33
1366	-4.04062	145.036	0.357	0.022	277.522	12.295	36.67	54.896	979.77
1367	-4.04062	145.036	0.363	0.012	276.99	12.282	36.48	54.773	979.34
1368	-4.04063	145.036	0.352	-0.034	276.325	12.289	36.28	54.481	978.55
1369	-4.04064	145.036	0.368	-0.07	275.394	12.293	36.1	54.472	977.86
1370	-4.04062	145.037	0.363	-0.069	276.99	12.282	35.94	54.887	977.13
1371	-4.04057	145.037	0.363	-0.067	276.99	12.297	35.79	55.182	976.3
1372	-4.04049	145.037	0.368	-0.061	275.926	12.279	35.67	55.244	975.49
1373	-4.0404	145.037	0.363	-0.06	276.724	12.296	35.55	55.329	974.91
1374	-4.04028	145.038	0.363	-0.065	276.99	12.281	35.43	55.449	974.43
1375	-4.04013	145.038	0.363	-0.016	276.192	12.3	35.34	55.728	974.2
1376	-4.03995	145.038	0.368	0.004	277.389	12.275	35.27	55.953	974.22
1377	-4.03976	145.038	0.363	0.023	276.99	12.303	35.22	56.068	974.34
1378	-4.03955	145.038	0.363	0.035	277.522	12.281	35.16	56.184	974.47
1379	-4.03935	145.038	0.357	0.04	278.054	12.307	35.06	56.316	974.7
1380	-4.03917	145.039	0.357	0.048	278.32	12.277	34.93	56.412	975.02
1381	-4.03902	145.039	0.357	0.046	278.852	12.31	34.81	56.554	975.35
1382	-4.03888	145.039	0.357	0.052	282.044	12.279	34.7	56.772	975.68
1383	-4.03876	145.039	0.357	0.051	292.153	12.312	34.61	57.071	976.05
1384	-4.03866	145.039	0.357	0.051	291.754	12.277	34.52	57.339	976.3
1385	-4.03859	145.039	0.363	0.048	292.818	12.3	34.42	57.647	976.45
1386	-4.03858	145.04	0.357	0.051	293.483	12.28	34.34	57.859	976.66
1387	-4.03862	145.04	0.363	0.05	293.35	12.305	34.27	58.018	976.82
1388	-4.03868	145.04	0.363	0.047	294.015	12.281	34.21	58.175	976.89
1389	-4.03875	145.04	0.357	0.043	294.414	12.307	34.14	58.356	976.92
1390	-4.03883	145.04	0.357	0.043	294.015	12.278	34.08	58.46	976.86
1391	-4.03897	145.041	0.363	0.04	294.148	12.305	34.04	58.575	976.7
1392	-4.03916	145.041	0.363	0.035	293.882	12.279	34.01	58.705	976.6
1393	-4.03937	145.041	0.357	0.031	294.281	12.3	33.98	58.734	976.51
1394	-4.03958	145.041	0.357	0.039	293.616	12.277	33.94	58.707	976.46
1395	-4.03979	145.041	0.363	0.034	292.951	12.306	33.88	58.733	976.47
1396	-4.04002	145.041	0.357	0.033	293.483	12.276	33.82	58.825	976.54
1397	-4.04024	145.041	0.363	0.034	292.286	12.307	33.76	58.949	976.64
1398	-4.04048	145.041	0.363	0.021	281.911	12.278	33.67	59.005	976.64
1399	-4.04073	145.041	0.357	0.025	284.97	12.302	33.58	59.148	976.62
1400	-4.04099	145.041	0.357	0.016	279.384	12.277	33.5	59.403	976.46
1401	-4.04125	145.041	0.357	0.007	279.251	12.303	33.41	59.547	976.11
1402	-4.04151	145.04	0.357	-0.013	278.719	12.278	33.32	59.678	975.6
1403	-4.04177	145.04	0.357	-0.043	278.187	12.3	33.23	59.689	974.99
1404	-4.04203	145.04	0.352	-0.013	278.054	12.278	33.14	59.634	974.22
1405	-4.04228	145.04	0.357	-0.067	277.655	12.3	33.08	59.68	973.57
1406	-4.04252	145.04	0.352	-0.061	277.921	12.281	33.03	59.863	972.98
1407	-4.04274	145.04	0.357	-0.069	277.655	12.305	32.98	59.933	972.34
1408	-4.04297	145.04	0.363	-0.072	277.655	12.28	32.92	59.991	971.72
1409	-4.0432	145.04	0.357	-0.073	277.522	12.309	32.87	60.14	971.17
1410	-4.04342	145.04	0.363	-0.074	277.389	12.286	32.82	60.276	970.66
1411	-4.04365	145.04	0.357	-0.07	277.522	12.309	32.76	60.401	970.17
1412	-4.04387	145.04	0.357	-0.072	277.522	12.286	32.71	60.516	969.65
1413	-4.0441	145.04	0.363	-0.074	277.389	12.307	32.65	60.641	969.18
1414	-4.04432	145.04	0.357	-0.07	278.054	12.277	32.6	60.756	968.74
1415	-4.04454	145.04	0.363	-0.068	277.921	12.306	32.55	60.781	968.29
1416	-4.04476	145.04	0.357	-0.069	278.054	12.285	32.49	60.863	967.81
1417	-4.04498	145.04	0.357	-0.072	279.118	12.302	32.43	60.801	967.3
1418	-4.0452	145.04	0.363	-0.076	279.251	12.281	32.38	61.068	966.82
1419	-4.04542	145.04	0.363	-0.074	280.714	12.312	32.33	61.25	966.35
1420	-4.04563	145.04	0.368	-0.074	284.039	12.287	32.28	61.529	965.87
1421	-4.04584	145.04	0.357	-0.07	290.956	12.305	32.22	61.82	965.34
1422	-4.04605	145.04	0.357	-0.069	281.379	12.279	32.17	62.022	964.88
1423	-4.04626	145.04	0.357	-0.067	291.887	12.305	32.13	62.171	964.43
1424	-4.04646	145.04	0.357	-0.061	291.621	12.281	32.09	62.21	963.93
1425	-4.04665	145.04	0.357	-0.057	292.286	12.317	32.08	62.242	963.35
1426	-4.04682	145.04	0.363	-0.053	292.153	12.281	32.08	62.308	962.85
1427	-4.04698	145.04	0.363	0.003	292.286	12.313	32.07	62.327	962.36
1428	-4.04711	145.04	0.357	0.004	292.818	12.283	32.03	61.947	961.85
1429	-4.04723	145.04	0.357	0.005	292.685	12.31	31.98	61.159	961.3
1430	-4.04728	145.039	0.357	-0.034	292.951	12.279	31.93	60.832	960.68
1431	-4.04725	145.039	0.357	-0.076	292.951	12.308	31.86	60.78	960.14
1432	-4.04715	145.039	0.357	-0.078	292.951	12.289	31.79	60.637	959.63
1433	-4.04701	145.039	0.357	-0.081	292.552	12.311	31.71	60.562	959.17
1434	-4.04686	145.039	0.363	-0.082	292.951	12.279	31.64	60.497	958.77
1435	-4.04671	145.039	0.363	-0.085	292.685	12.308	31.59	60.589	958.55
1436	-4.04655	145.039	0.363	-0.083	293.084	12.277	31.54	60.715	958.39
1437	-4.04638	145.039	0.363	-0.083	293.084	12.305	31.48	61.335	958.33
1438	-4.04619	145.038	0.363	-0.08	293.217	12.283	31.42	61.854	958.35
1439	-4.04599	145.038	0.363	-0.076	293.483	12.303	31.36	62.09	958.33
1440	-4.0458	145.039	0.357	-0.077	293.35	12.278	31.31	62.401	958.24
1441	-4.04559	145.039	0.357	-0.069	292.951	12.299	31.275	62.798	957.91
1442	-4.04538	145.039	0.357	-0.073	293.084	12.279	31.24	63.195	957.58
1443	-4.04518	145.039	0.357	-0.063	292.818	12.303	31.21	62.971	957.08
1444	-4.04496	145.039	0.368	-0.035	293.084	12.285	31.19	62.683	956.53
1445	-4.04474	145.039	0.352	-0.052	292.685	12.29	31.17	62.537	955.96
1446	-4.04453	145.039	0.363	-0.053	292.951	12.296	31.14	62.466	955.36
1447	-4.04431	145.039	0.357	-0.065	292.685	12.289	31.11	62.396	954.82
1448	-4.04409	145.039	0.363	-0.065	292.818	12.294	31.07	62.446	954.28
1449	-4.04387	145.039	0.357	-0.07	293.217	12.284	31.03	62.441	953.76
1450	-4.04365	145.039	0.357	-0.07	292.951	12.302	30.99	62.424	953.22
1451	-4.04344	145.039	0.363	-0.072	292.951	12.288	30.95	62.464	952.74
1452	-4.04322	145.039	0.357	-0.074	291.355	12.302	30.91	62.457	952.26
1453	-4.04301	145.039	0.357	-0.073	281.512	12.277	30.88	62.364	951.82
1454	-4.0428	145.039	0.357	-0.073	280.847	12.311	30.84	62.546	951.34
1455	-4.04258	145.039	0.363	-0.069	279.65	12.284	30.8	62.573	950.9
1456	-4.04237	145.039	0.363	-0.074	279.783	12.305	30.76	62.579	950.45
1457	-4.04216	145.039	0.363	-0.073	281.778	12.284	30.72	62.596	950.01
1458	-4.04195	145.039	0.363	-0.073	282.31	12.307	30.68	62.6	949.54
1459	-4.04175	145.039	0.357	-0.073	281.778	12.28	30.64	62.684	949.09
1460	-4.04154	145.039	0.357	-0.077	279.517	12.31	30.61	62.744	948.67
1461	-4.04133	145.039	0.357	-0.074	280.714	12.283	30.58	62.169	948.25
1462	-4.04113	145.039	0.357	-0.074	279.517	12.305	30.54	60.901	947.8
1463	-4.04092	145.039	0.363	-0.077	280.98	12.282	30.51	60.062	947.39
1464	-4.04071	145.039	0.363	-0.083	280.98	12.302	30.49	59.606	946.97
1465	-4.0405	145.039	0.363	-0.086	281.778	12.279	30.46	59.143	946.53
1466	-4.0403	145.039	0.363	-0.091	281.246	12.312	30.43	58.775	946.05
1467	-4.04009	145.039	0.363	-0.093	288.562	12.286	30.4	58.552	945.63
1468	-4.03989	145.039	0.363	-0.095	281.512	12.312	30.37	58.196	945.2
1469	-4.03969	145.039	0.363	-0.095	292.685	12.285	30.35	57.94	944.78
1470	-4.03949	145.039	0.363	-0.097	291.887	12.314	30.32	57.717	944.31
1471	-4.03929	145.039	0.363	-0.098	292.951	12.28	30.29	57.548	943.9
1472	-4.03909	145.039	0.363	-0.098	293.35	12.314	30.27	57.392	943.48
1473	-4.0389	145.039	0.363	-0.099	293.616	12.28	30.24	57.225	943.07
1474	-4.0387	145.039	0.363	-0.098	293.616	12.311	30.21	57.099	942.62
1475	-4.0385	145.039	0.363	-0.098	293.616	12.287	30.18	57.028	942.2
1476	-4.0383	145.039	0.368	-0.098	294.015	12.31	30.15	56.959	941.76
1477	-4.03811	145.039	0.368	-0.097	294.015	12.279	30.12	56.923	941.36
1478	-4.03791	145.04	0.363	-0.098	294.547	12.305	30.09	56.886	940.88
1479	-4.03771	145.04	0.363	-0.095	294.414	12.279	30.06	56.893	940.45
1480	-4.03752	145.04	0.363	-0.094	294.813	12.316	30.03	56.899	940.02
1481	-4.03732	145.04	0.363	-0.095	293.882	12.283	30	56.852	939.59
1482	-4.03713	145.04	0.368	-0.095	293.35	12.307	29.97	56.771	939.13
1483	-4.03694	145.04	0.368	-0.094	293.616	12.282	29.94	56.702	938.7
1484	-4.03675	145.04	0.363	-0.094	293.217	12.307	29.91	56.797	938.28
1485	-4.03656	145.04	0.363	-0.097	293.616	12.287	29.88	56.97	937.88
1486	-4.03637	145.04	0.363	-0.094	292.818	12.312	29.86	57.142	937.46
1487	-4.03619	145.04	0.357	-0.091	292.818	12.28	29.83	57.259	937.07
1488	-4.036	145.04	0.363	-0.091	292.685	12.318	29.8	57.332	936.69
1489	-4.03582	145.04	0.363	-0.09	291.621	12.285	29.77	57.405	936.32
1490	-4.03564	145.04	0.363	-0.091	291.621	12.31	29.74	57.457	935.91
1491	-4.03546	145.04	0.363	-0.09	280.581	12.284	29.71	57.497	935.54
1492	-4.03528	145.04	0.363	-0.087	282.443	12.311	29.68	57.537	935.18
1493	-4.03509	145.04	0.363	-0.089	279.384	12.286	29.65	57.588	934.77
1494	-4.03491	145.04	0.357	-0.089	279.118	12.31	29.62	57.717	934.38
1495	-4.03473	145.04	0.363	-0.087	278.719	12.287	29.59	57.833	933.99
1496	-4.03455	145.04	0.357	-0.086	278.586	12.309	29.57	57.919	933.6
1497	-4.03437	145.04	0.357	-0.083	278.719	12.285	29.54	57.991	933.18
1498	-4.03418	145.04	0.363	-0.082	278.453	12.309	29.51	58.065	932.79
1499	-4.034	145.04	0.363	-0.082	278.187	12.291	29.48	58.159	932.4
1500	-4.03382	145.04	0.363	-0.083	277.389	12.312	29.45	58.232	932
1501	-4.03364	145.04	0.357	-0.085	277.389	12.284	29.42	58.327	931.58
1502	-4.03346	145.04	0.363	-0.082	277.655	12.307	29.39	58.391	931.19
1503	-4.03328	145.04	0.363	-0.085	276.458	12.287	29.36	58.44	930.81
1504	-4.03309	145.04	0.363	-0.085	276.857	12.317	29.33	58.459	930.43
1505	-4.03291	145.04	0.363	-0.086	276.325	12.283	29.3	58.444	930.02
1506	-4.03273	145.04	0.357	-0.083	276.192	12.316	29.27	58.473	929.63
1507	-4.03254	145.04	0.363	-0.085	276.059	12.282	29.24	58.48	929.25
1508	-4.03236	145.04	0.363	-0.085	275.527	12.307	29.22	58.51	928.85
1509	-4.03217	145.04	0.357	-0.083	275.261	12.278	29.18	58.55	928.42
1510	-4.03199	145.04	0.357	-0.083	273.665	12.312	29.16	58.601	928.02
1511	-4.03181	145.04	0.357	-0.085	275.66	12.283	29.13	58.663	927.63
1512	-4.03162	145.04	0.363	-0.086	273.665	12.314	29.1	58.736	927.21
1513	-4.03144	145.04	0.357	-0.083	265.951	12.282	29.07	58.831	926.82
1514	-4.03125	145.04	0.363	-0.083	264.355	12.31	29.04	58.915	926.42
1515	-4.03107	145.04	0.363	-0.083	265.552	12.277	29.02	59.031	926.02
1516	-4.03089	145.04	0.357	-0.081	274.995	12.312	28.99	59.138	925.6
1517	-4.03071	145.04	0.357	-0.083	264.621	12.293	28.96	59.222	925.23
1518	-4.03052	145.04	0.363	-0.082	265.552	12.318	28.93	59.284	924.87
1519	-4.03034	145.04	0.357	-0.081	274.463	12.289	28.91	59.324	924.49
1520	-4.03016	145.04	0.357	-0.083	275.261	12.315	28.87	59.364	924.04
1521	-4.02997	145.04	0.357	-0.085	275.926	12.286	28.84	59.382	923.57
1522	-4.02981	145.04	0.357	-0.085	274.463	12.308	28.79	59.396	923.16
1523	-4.02967	145.04	0.363	-0.085	275.527	12.293	28.74	59.401	922.85
1524	-4.02954	145.04	0.357	-0.083	276.192	12.315	28.7	59.44	922.63
1525	-4.02942	145.041	0.363	-0.083	276.192	12.288	28.67	59.479	922.55
1526	-4.02931	145.041	0.357	-0.086	276.458	12.294	28.64	59.531	922.57
1527	-4.02924	145.041	0.357	-0.083	276.591	12.304	28.6	59.58	922.6
1528	-4.02923	145.041	0.357	-0.083	276.724	12.292	28.56	59.685	922.68
1529	-4.02929	145.041	0.357	-0.086	276.325	12.314	28.54	59.726	922.76
1530	-4.02939	145.041	0.363	-0.085	276.99	12.292	28.53	59.746	922.82
1531	-4.02952	145.041	0.357	-0.083	276.059	12.307	28.53	59.767	922.89
1532	-4.02966	145.042	0.363	-0.083	276.059	12.285	28.52	59.799	922.95
1533	-4.02983	145.042	0.357	-0.083	276.059	12.306	28.51	59.797	922.98
1534	-4.03001	145.042	0.357	-0.085	276.99	12.288	28.51	59.786	922.89
1535	-4.03022	145.042	0.363	-0.085	276.325	12.313	28.52	59.756	922.84
1536	-4.03044	145.042	0.357	-0.083	276.325	12.288	28.53	59.735	922.74
1537	-4.03067	145.042	0.357	-0.082	276.059	12.317	28.53	59.746	922.56
1538	-4.03092	145.042	0.357	-0.082	276.325	12.284	28.51	59.787	922.28
1539	-4.03117	145.042	0.357	-0.085	264.355	12.314	28.46	59.825	921.88
1540	-4.03143	145.042	0.357	-0.085	268.744	12.281	28.4	59.882	921.34
1541	-4.0317	145.042	0.357	-0.085	263.956	12.316	28.33	59.96	920.75
1542	-4.03195	145.042	0.357	-0.087	263.557	12.284	28.26	60.028	920.08
1543	-4.03221	145.042	0.352	-0.087	264.621	12.317	28.21	60.087	919.47
1544	-4.03246	145.042	0.352	-0.087	263.158	12.284	28.17	60.104	918.88
1545	-4.03271	145.042	0.363	-0.087	262.626	12.312	28.13	59.999	918.32
1546	-4.03295	145.042	0.357	-0.089	263.557	12.283	28.1	60.028	917.74
1547	-4.03319	145.042	0.357	-0.089	265.286	12.31	28.07	60.079	917.24
1548	-4.03343	145.041	0.357	-0.089	265.951	12.289	28.04	60.042	916.77
1549	-4.03367	145.041	0.357	-0.087	265.552	12.307	28.02	59.897	916.25
1550	-4.0339	145.041	0.357	-0.09	262.892	12.282	27.98	59.806	915.8
1551	-4.03414	145.041	0.363	-0.09	265.286	12.314	27.96	59.528	915.34
1552	-4.03437	145.041	0.363	-0.09	265.02	12.286	27.93	59.263	914.89
1553	-4.03459	145.041	0.363	-0.091	265.419	12.31	27.91	59.107	914.4
1554	-4.03482	145.041	0.363	-0.091	274.995	12.289	27.89	59.126	913.94
1555	-4.03504	145.041	0.357	-0.094	275.527	12.314	27.87	59.178	913.5
1556	-4.03526	145.041	0.357	-0.094	276.458	12.286	27.84	59.176	913.06
1557	-4.03547	145.041	0.357	-0.091	276.724	12.313	27.82	59.085	912.57
1558	-4.03569	145.041	0.357	-0.09	276.857	12.291	27.8	59.07	912.15
1559	-4.0359	145.041	0.363	-0.093	276.857	12.313	27.78	59.058	911.73
1560	-4.03611	145.041	0.357	-0.091	276.059	12.285	27.75	58.999	911.28
1561	-4.03632	145.041	0.363	-0.093	276.857	12.314	27.73	59.007	910.86
1562	-4.03653	145.041	0.363	-0.094	277.123	12.287	27.71	59.278	910.46
1563	-4.03673	145.041	0.357	-0.093	276.724	12.314	27.69	59.265	910.02
1564	-4.03694	145.041	0.363	-0.093	276.192	12.284	27.65	59.183	909.52
1565	-4.03715	145.041	0.363	-0.091	276.724	12.312	27.63	59.104	909.04
1566	-4.03735	145.041	0.363	-0.093	276.857	12.285	27.6	59.132	908.51
1567	-4.03756	145.041	0.363	-0.091	276.857	12.321	27.56	59.237	907.89
1568	-4.03777	145.041	0.357	-0.093	276.857	12.285	27.54	59.332	907.33
1569	-4.03798	145.041	0.363	-0.091	276.458	12.308	27.51	59.219	906.79
1570	-4.03819	145.041	0.357	-0.091	276.857	12.29	27.48	59.4	906.23
1571	-4.0384	145.041	0.363	-0.091	276.724	12.319	27.44	59.558	905.6
1572	-4.03861	145.041	0.363	-0.093	276.857	12.289	27.41	59.652	905.05
1573	-4.03882	145.041	0.357	-0.093	276.591	12.317	27.37	59.846	904.51
1574	-4.03903	145.041	0.357	-0.093	276.325	12.286	27.34	60.333	903.93
1575	-4.03924	145.041	0.363	-0.091	276.591	12.319	27.31	60.873	903.42
1576	-4.03945	145.041	0.363	-0.089	276.857	12.284	27.28	61.765	902.9
1577	-4.03966	145.041	0.363	-0.089	276.458	12.311	27.26	62.634	902.42
1578	-4.03986	145.041	0.357	-0.085	277.522	12.292	27.23	63.271	901.89
1579	-4.04007	145.041	0.363	-0.082	277.389	12.315	27.2	63.716	901.43
1580	-4.04027	145.041	0.363	-0.081	277.522	12.282	27.17	64.082	900.97
1581	-4.04047	145.041	0.357	-0.074	278.453	12.315	27.14	64.373	900.49
1582	-4.04067	145.041	0.357	-0.076	278.32	12.286	27.12	64.782	900.05
1583	-4.04087	145.041	0.363	-0.073	278.586	12.315	27.09	65.129	899.61
1584	-4.04106	145.041	0.363	-0.069	278.586	12.294	27.07	65.354	899.17
1585	-4.04126	145.041	0.363	-0.069	278.586	12.318	27.04	65.545	898.69
1586	-4.04146	145.041	0.357	-0.034	278.985	12.287	27.01	65.671	898.23
1587	-4.04166	145.041	0.363	-0.018	278.32	12.312	26.98	65.776	897.77
1588	-4.04186	145.041	0.357	-0.014	279.783	12.288	26.94	65.923	897.25
1589	-4.04206	145.041	0.357	-0.048	279.384	12.313	26.91	66.082	896.76
1590	-4.04226	145.041	0.357	-0.059	278.719	12.284	26.88	66.197	896.28
1591	-4.04246	145.041	0.363	-0.057	278.586	12.309	26.85	66.291	895.77
1592	-4.04267	145.041	0.363	-0.065	278.719	12.283	26.81	66.415	895.21
1593	-4.04288	145.041	0.363	-0.069	278.586	12.315	26.78	66.53	894.68
1594	-4.04308	145.041	0.368	-0.072	278.054	12.284	26.75	66.624	894.14
1595	-4.04329	145.041	0.368	-0.073	276.591	12.319	26.71	66.716	893.54
1596	-4.0435	145.041	0.368	-0.074	276.192	12.29	26.67	66.819	893
1597	-4.04372	145.041	0.363	-0.076	276.059	12.314	26.64	66.88	892.44
1598	-4.04393	145.041	0.368	-0.08	275.926	12.293	26.61	66.929	891.89
1599	-4.04414	145.041	0.363	-0.078	263.158	12.317	26.57	66.968	891.31
1600	-4.04436	145.041	0.363	-0.077	263.025	12.29	26.54	67.006	890.79
1601	-4.04457	145.041	0.363	-0.077	263.557	12.314	26.51	67.023	890.29
1602	-4.04478	145.041	0.368	-0.077	262.626	12.291	26.48	67.075	889.77
1603	-4.04499	145.041	0.363	-0.081	261.695	12.299	26.46	67.114	889.3
1604	-4.0452	145.041	0.368	-0.08	261.562	12.305	26.43	67.153	888.84
1605	-4.04541	145.041	0.363	-0.082	261.562	12.295	26.41	67.182	888.38
1606	-4.04562	145.041	0.368	-0.081	262.094	12.309	26.38	67.179	887.9
1607	-4.04582	145.041	0.368	-0.081	262.759	12.288	26.35	67.152	887.45
1608	-4.04603	145.041	0.368	-0.083	262.493	12.312	26.33	67.094	886.99
1609	-4.04624	145.041	0.374	-0.081	266.35	12.29	26.3	67.048	886.48
1610	-4.04645	145.041	0.363	-0.08	274.729	12.318	26.28	67.032	886.04
1611	-4.04665	145.041	0.374	-0.082	275.394	12.292	26.25	67.028	885.57
1612	-4.04685	145.041	0.374	-0.083	276.724	12.312	26.23	67.004	885.1
1613	-4.04706	145.041	0.368	-0.081	277.123	12.291	26.2	67.022	884.58
1614	-4.04726	145.041	0.368	-0.085	277.788	12.316	26.19	67.074	884.1
1615	-4.04747	145.041	0.368	-0.083	278.586	12.287	26.16	67.113	883.62
1616	-4.04767	145.041	0.368	-0.085	278.586	12.318	26.14	67.143	883.09
1617	-4.04788	145.041	0.374	-0.085	278.719	12.291	26.12	67.14	882.61
1618	-4.04808	145.041	0.368	-0.085	279.65	12.318	26.09	67.157	882.11
1619	-4.04829	145.041	0.368	-0.086	291.887	12.296	26.07	67.101	881.5
1620	-4.04849	145.041	0.363	-0.087	291.089	12.314	26.09	67.081	880.92
1621	-4.04867	145.04	0.363	-0.089	291.355	12.293	26.11	66.997	880.36
1622	-4.04882	145.04	0.363	-0.089	280.714	12.319	26.12	66.912	879.81
1623	-4.04896	145.04	0.368	-0.089	279.517	12.287	26.1	66.898	879.16
1624	-4.04906	145.04	0.363	-0.087	278.054	12.319	26.09	66.94	878.58
1625	-4.04908	145.04	0.368	-0.089	277.655	12.292	26.06	66.979	878.04
1626	-4.04902	145.04	0.368	-0.09	277.522	12.315	26.01	67.005	877.56
1627	-4.04891	145.039	0.368	-0.089	276.458	12.291	25.95	66.995	877.26
1628	-4.04878	145.039	0.363	-0.09	276.192	12.325	25.9	66.999	877.08
1629	-4.04863	145.039	0.357	-0.09	276.059	12.287	25.87	67.017	877
1630	-4.04847	145.039	0.363	-0.09	265.153	12.322	25.82	67.063	876.97
1631	-4.04827	145.039	0.368	-0.089	272.734	12.293	25.78	67.166	877.02
1632	-4.04807	145.039	0.363	-0.089	265.818	12.321	25.74	67.258	877.07
1633	-4.04786	145.039	0.363	-0.089	263.025	12.295	25.71	67.328	877.01
1634	-4.04764	145.039	0.363	-0.089	262.227	12.322	25.69	67.412	876.83
1635	-4.04742	145.039	0.368	-0.089	262.227	12.289	25.68	67.399	876.48
1636	-4.0472	145.039	0.368	-0.089	262.227	12.314	25.68	67.412	875.94
1637	-4.04697	145.039	0.363	-0.089	263.158	12.286	25.69	67.412	875.38
1638	-4.04674	145.039	0.368	-0.09	263.823	12.317	25.68	67.358	874.77
1639	-4.0465	145.039	0.363	-0.089	264.355	12.285	25.68	67.302	874.18
1640	-4.04628	145.039	0.357	-0.09	274.463	12.32	25.66	67.322	873.56
1641	-4.04605	145.039	0.368	-0.091	276.192	12.293	25.65	67.363	873.01
1642	-4.04582	145.039	0.363	-0.09	277.655	12.328	25.64	67.395	872.5
1643	-4.04559	145.039	0.363	-0.091	277.655	12.29	25.61	67.358	871.96
1644	-4.04536	145.039	0.363	-0.09	278.586	12.315	25.59	67.312	871.5
1645	-4.04513	145.039	0.363	-0.093	278.187	12.286	25.57	67.33	871.05
1646	-4.0449	145.039	0.368	-0.093	278.719	12.314	25.55	67.391	870.56
1647	-4.04467	145.039	0.357	-0.093	279.251	12.293	25.52	67.431	870.12
1648	-4.04444	145.039	0.363	-0.093	278.852	12.32	25.5	67.461	869.69
1649	-4.04422	145.039	0.363	-0.091	278.985	12.29	25.48	67.371	869.2
1650	-4.044	145.039	0.363	-0.093	278.852	12.32	25.46	67.238	868.76
1651	-4.04378	145.039	0.363	-0.094	278.985	12.292	25.45	67.029	868.31
1652	-4.04356	145.039	0.357	-0.094	278.719	12.319	25.43	66.733	867.85
1653	-4.04335	145.039	0.363	-0.095	279.783	12.296	25.41	66.318	867.34
1654	-4.04313	145.039	0.363	-0.094	278.985	12.32	25.4	65.98	866.87
1655	-4.04292	145.039	0.363	-0.097	279.916	12.291	25.39	65.729	866.4
1656	-4.04271	145.039	0.363	-0.099	278.852	12.317	25.37	65.489	865.87
1657	-4.0425	145.039	0.363	-0.099	280.049	12.297	25.37	65.248	865.41
1658	-4.04229	145.04	0.368	-0.102	279.783	12.316	25.35	65.031	864.93
1659	-4.04208	145.04	0.363	-0.104	279.118	12.289	25.34	64.812	864.4
1660	-4.04187	145.04	0.368	-0.106	279.384	12.317	25.33	64.647	863.93
1661	-4.04166	145.04	0.363	-0.107	278.852	12.291	25.32	64.505	863.44
1662	-4.04144	145.04	0.363	-0.11	278.719	12.314	25.31	64.372	862.96
1663	-4.04122	145.04	0.368	-0.108	278.852	12.291	25.29	64.229	862.41
1664	-4.04101	145.04	0.368	-0.111	278.985	12.318	25.27	64.118	861.91
1665	-4.04079	145.04	0.363	-0.111	279.65	12.289	25.26	64.213	861.4
1666	-4.04057	145.04	0.368	-0.108	279.251	12.319	25.24	64.353	860.84
1667	-4.04035	145.04	0.368	-0.111	280.581	12.3	25.23	64.534	860.34
1668	-4.04014	145.04	0.368	-0.108	291.488	12.321	25.21	64.793	859.85
1669	-4.03992	145.04	0.363	-0.107	291.488	12.289	25.19	64.964	859.31
1670	-4.0397	145.04	0.368	-0.104	281.246	12.319	25.17	65.016	858.83
1671	-4.03949	145.04	0.363	-0.102	291.754	12.295	25.15	65.001	858.36
1672	-4.03927	145.04	0.368	-0.1	280.049	12.32	25.13	64.998	857.9
1673	-4.03906	145.04	0.368	-0.1	287.764	12.298	25.1	65.318	857.41
1674	-4.03884	145.04	0.368	-0.099	278.985	12.318	25.09	65.489	856.98
1675	-4.03863	145.04	0.368	-0.098	278.985	12.288	25.06	65.671	856.55
1676	-4.03842	145.04	0.363	-0.097	278.187	12.318	25.04	65.82	856.07
1677	-4.0382	145.04	0.368	-0.094	278.187	12.293	25.02	65.892	855.64
1678	-4.03799	145.04	0.363	-0.095	277.921	12.317	25	65.933	855.19
1679	-4.03778	145.04	0.368	-0.094	277.921	12.294	24.97	66.017	854.69
1680	-4.03756	145.04	0.368	-0.095	276.724	12.321	24.95	66.1	854.22
1681	-4.03735	145.04	0.374	-0.094	276.325	12.287	24.93	66.13	853.72
1682	-4.03714	145.04	0.363	-0.094	275.128	12.307	24.91	66.137	853.19
1683	-4.03692	145.04	0.368	-0.095	274.995	12.312	24.89	66.145	852.7
1684	-4.03671	145.04	0.368	-0.095	263.025	12.304	24.87	66.152	852.2
1685	-4.03649	145.04	0.374	-0.094	261.961	12.319	24.84	66.106	851.7
1686	-4.03628	145.04	0.368	-0.095	261.961	12.299	24.82	65.95	851.14
1687	-4.03606	145.04	0.368	-0.097	261.562	12.319	24.8	65.764	850.65
1688	-4.03585	145.04	0.374	-0.097	261.562	12.298	24.78	65.63	850.16
1689	-4.03563	145.04	0.368	-0.098	261.296	12.319	24.76	65.52	849.64
1690	-4.03542	145.04	0.363	-0.1	261.695	12.293	24.74	65.451	849.17
1691	-4.0352	145.04	0.368	-0.099	261.562	12.321	24.73	65.384	848.71
1692	-4.03498	145.04	0.363	-0.1	261.03	12.296	24.7	65.326	848.2
1693	-4.03477	145.04	0.368	-0.102	261.03	12.323	24.68	65.225	847.75
1694	-4.03456	145.04	0.368	-0.103	261.163	12.295	24.66	64.996	847.31
1695	-4.03435	145.04	0.363	-0.104	261.163	12.323	24.64	64.678	846.83
1696	-4.03413	145.04	0.368	-0.107	261.163	12.295	24.61	64.511	846.37
1697	-4.03392	145.04	0.368	-0.108	260.764	12.321	24.59	64.27	845.91
1698	-4.03371	145.04	0.368	-0.108	260.897	12.294	24.57	63.909	845.41
1699	-4.0335	145.04	0.363	-0.108	260.498	12.32	24.54	63.699	844.96
1700	-4.03329	145.04	0.363	-0.11	261.03	12.291	24.51	63.534	844.51
1701	-4.03308	145.04	0.363	-0.112	261.163	12.316	24.49	63.423	844.05
1702	-4.03287	145.04	0.368	-0.113	260.631	12.296	24.47	63.3	843.54
1703	-4.03266	145.04	0.363	-0.117	260.498	12.325	24.45	63.222	843.09
1704	-4.03245	145.04	0.363	-0.117	259.833	12.297	24.43	63.176	842.62
1705	-4.03224	145.04	0.363	-0.116	259.7	12.321	24.41	63.194	842.11
1706	-4.03202	145.04	0.363	-0.12	259.7	12.3	24.38	63.233	841.64
1707	-4.03181	145.04	0.368	-0.119	259.034	12.319	24.36	63.24	841.16
1708	-4.03159	145.04	0.368	-0.117	259.566	12.298	24.33	63.215	840.63
1709	-4.03137	145.04	0.368	-0.116	258.369	12.321	24.31	63.18	840.13
1710	-4.03115	145.04	0.368	-0.116	258.236	12.29	24.29	63.145	839.64
1711	-4.03094	145.04	0.368	-0.113	258.369	12.318	24.26	63.107	839.09
1712	-4.03071	145.04	0.363	-0.113	258.502	12.286	24.24	63.191	838.58
1713	-4.03049	145.04	0.368	-0.116	257.571	12.318	24.21	63.362	838.09
1714	-4.03027	145.04	0.368	-0.113	258.236	12.292	24.19	63.563	837.58
1715	-4.03005	145.04	0.368	-0.11	254.778	12.317	24.16	63.787	837.12
1716	-4.02983	145.04	0.368	-0.108	258.236	12.294	24.14	63.935	836.66
1717	-4.02961	145.04	0.368	-0.107	248.793	12.325	24.12	63.932	836.19
1718	-4.02939	145.04	0.368	-0.108	257.172	12.296	24.09	63.821	835.72
1719	-4.02916	145.04	0.368	-0.108	257.571	12.323	24.07	63.72	835.29
1720	-4.02894	145.04	0.374	-0.107	258.103	12.289	24.05	63.608	834.84
1721	-4.02872	145.04	0.368	-0.107	255.443	12.322	24.02	63.528	834.29
1722	-4.02851	145.04	0.374	-0.108	257.571	12.292	23.98	63.523	833.78
1723	-4.02832	145.041	0.374	-0.108	246.798	12.322	23.94	63.473	833.3
1724	-4.02817	145.041	0.368	-0.107	249.192	12.289	23.9	63.426	832.77
1725	-4.02804	145.041	0.368	-0.11	248.527	12.319	23.88	63.477	832.22
1726	-4.02795	145.041	0.374	-0.11	245.734	12.29	23.86	63.668	831.72
1727	-4.02795	145.041	0.368	-0.112	249.059	12.317	23.85	63.774	831.3
1728	-4.02803	145.041	0.374	-0.111	245.734	12.293	23.86	63.777	830.81
1729	-4.02815	145.042	0.368	-0.112	244.936	12.318	23.89	63.662	830.37
1730	-4.02829	145.042	0.374	-0.11	246	12.291	23.91	63.209	829.92
1731	-4.02845	145.042	0.368	-0.111	244.936	12.333	23.91	62.756	829.52
1732	-4.02861	145.042	0.368	-0.112	245.335	12.297	23.9	62.332	829.13
1733	-4.02879	145.042	0.368	-0.112	245.069	12.318	23.92	61.781	828.84
1734	-4.02897	145.042	0.363	-0.116	245.601	12.293	23.92	61.328	828.65
1735	-4.02915	145.042	0.357	-0.117	245.734	12.32	23.92	60.96	828.46
1736	-4.02935	145.042	0.368	-0.121	245.468	12.295	23.92	60.796	828.3
1737	-4.02955	145.042	0.374	-0.124	246	12.314	23.89	60.783	828.12
1738	-4.02975	145.042	0.385	-0.123	246.133	12.299	23.85	60.896	827.86
1739	-4.02996	145.042	0.391	-0.123	246.532	12.322	23.78	60.931	827.51
1740	-4.03018	145.042	0.391	-0.123	246.399	12.3	23.71	60.997	827.07
1741	-4.03039	145.042	0.391	-0.121	249.059	12.318	23.66	61.107	826.63
1742	-4.0306	145.042	0.396	-0.123	259.167	12.298	23.6	61.23	826.17
1743	-4.03082	145.042	0.396	-0.121	259.7	12.323	23.55	61.365	825.64
1744	-4.03104	145.042	0.402	-0.12	260.897	12.292	23.51	61.544	825.16
1745	-4.03125	145.042	0.402	-0.119	261.163	12.318	23.48	61.711	824.69
1746	-4.03147	145.042	0.407	-0.119	261.562	12.293	23.44	61.857	824.19
1747	-4.03168	145.042	0.402	-0.116	262.227	12.321	23.41	61.951	823.76
1748	-4.03189	145.042	0.407	-0.115	262.36	12.296	23.38	62.076	823.35
1749	-4.0321	145.042	0.402	-0.113	263.557	12.315	23.35	62.202	822.87
1750	-4.03231	145.042	0.402	-0.113	265.286	12.294	23.33	62.275	822.46
1751	-4.03252	145.042	0.396	-0.113	276.059	12.325	23.3	62.314	822.05
1752	-4.03272	145.042	0.396	-0.113	275.66	12.291	23.28	62.332	821.63
1753	-4.03293	145.042	0.396	-0.11	277.389	12.321	23.25	62.317	821.23
1754	-4.03313	145.042	0.396	-0.111	277.788	12.294	23.23	62.282	820.85
1755	-4.03334	145.042	0.402	-0.107	278.852	12.326	23.2	62.246	820.42
1756	-4.03354	145.042	0.391	-0.11	279.65	12.301	23.17	62.177	820.04
1757	-4.03375	145.042	0.396	-0.112	278.586	12.323	23.15	62.099	819.67
1758	-4.03395	145.042	0.396	-0.113	278.719	12.296	23.12	61.911	819.26
1759	-4.03416	145.042	0.391	-0.115	279.65	12.315	23.09	61.777	818.87
1760	-4.03436	145.042	0.396	-0.115	278.719	12.31	23.07	61.676	818.48
1761	-4.03456	145.041	0.385	-0.116	277.921	12.31	23.04	61.586	818.03
1762	-4.03477	145.041	0.396	-0.117	278.586	12.314	23.01	61.527	817.63
1763	-4.03498	145.041	0.396	-0.119	278.32	12.302	22.99	61.492	817.22
1764	-4.03519	145.041	0.396	-0.123	278.054	12.32	22.95	61.444	816.74
1765	-4.0354	145.041	0.391	-0.123	278.187	12.301	22.93	61.388	816.32
1766	-4.03561	145.041	0.396	-0.119	278.187	12.317	22.91	61.331	815.88
1767	-4.03582	145.041	0.385	-0.117	277.921	12.298	22.88	61.316	815.37
1768	-4.03603	145.041	0.385	-0.121	277.788	12.321	22.85	61.301	814.91
1769	-4.03625	145.041	0.391	-0.121	277.921	12.297	22.83	61.265	814.46
1770	-4.03646	145.041	0.391	-0.12	277.921	12.321	22.8	61.25	813.97
1771	-4.03667	145.041	0.391	-0.121	277.522	12.296	22.77	61.257	813.53
1772	-4.03689	145.041	0.385	-0.12	277.123	12.326	22.74	61.243	813.09
1773	-4.0371	145.041	0.379	-0.125	277.389	12.294	22.71	61.228	812.62
1774	-4.03732	145.041	0.385	-0.12	277.522	12.322	22.68	61.192	812.21
1775	-4.03753	145.041	0.379	-0.123	276.724	12.299	2.65	61.133	811.8
1776	-4.03774	145.041	0.374	-0.124	277.522	12.322	22.63	61.107	811.38
1777	-4.03796	145.041	0.374	-0.125	277.389	12.298	22.6	61.083	810.99
1778	-4.03817	145.041	0.374	-0.124	277.389	12.319	22.58	61.047	810.62
1779	-4.03838	145.041	0.368	-0.127	277.921	12.289	22.55	61.056	810.21
1780	-4.03859	145.041	0.368	-0.129	277.522	12.328	22.53	61.063	809.84
1781	-4.0388	145.041	0.368	-0.125	277.522	12.303	22.51	61.093	809.45
1782	-4.03901	145.041	0.368	-0.128	277.655	12.323	22.48	61.11	809.01
1783	-4.03922	145.041	0.374	-0.127	277.655	12.305	22.46	61.172	808.61
1784	-4.03943	145.041	0.363	-0.129	276.99	12.32	22.43	61.243	808.2
1785	-4.03965	145.041	0.368	-0.127	276.325	12.298	22.4	61.304	807.74
1786	-4.03986	145.041	0.374	-0.127	275.128	12.332	22.38	61.42	807.31
1787	-4.04007	145.041	0.363	-0.128	266.483	12.294	22.36	61.547	806.88
1788	-4.04029	145.041	0.363	-0.125	275.261	12.319	22.33	61.663	806.39
1789	-4.0405	145.041	0.363	-0.124	265.153	12.297	22.31	61.745	805.95
1790	-4.04072	145.041	0.363	-0.125	275.926	12.319	22.29	61.818	805.51
1791	-4.04094	145.041	0.363	-0.125	274.995	12.294	22.26	61.879	805.03
1792	-4.04116	145.041	0.368	-0.125	275.128	12.327	22.24	61.918	804.58
1793	-4.04138	145.041	0.363	-0.121	265.552	12.3	22.21	61.946	804.14
1794	-4.0416	145.041	0.363	-0.121	263.025	12.322	22.18	61.954	803.66
1795	-4.04181	145.041	0.357	-0.123	265.685	12.291	22.16	61.95	803.22
1796	-4.04203	145.041	0.363	-0.125	265.685	12.322	22.13	61.957	802.79
1797	-4.04225	145.041	0.357	-0.123	266.882	12.301	22.1	61.975	802.34
1798	-4.04247	145.041	0.363	-0.124	262.892	12.324	22.08	62.005	801.93
1799	-4.04269	145.041	0.368	-0.127	263.69	12.303	22.05	62.033	801.51
1800	-4.04291	145.041	0.363	-0.124	273.532	12.329	22.02	62.081	801.05
1801	-4.04312	145.041	0.363	-0.127	275.926	12.296	21.99	62.101	800.65
1802	-4.04334	145.041	0.357	-0.124	277.522	12.324	21.97	62.141	800.26
1803	-4.04355	145.041	0.363	-0.128	276.99	12.299	21.94	62.169	799.83
1804	-4.04377	145.041	0.363	-0.128	276.99	12.321	21.92	62.187	799.43
1805	-4.04398	145.041	0.357	-0.133	276.724	12.302	21.89	62.205	799.02
1806	-4.0442	145.041	0.363	-0.129	276.857	12.331	21.87	62.232	798.56
1807	-4.04441	145.041	0.363	-0.13	276.591	12.301	21.84	62.262	798.16
1808	-4.04462	145.041	0.363	-0.129	277.522	12.322	21.81	62.271	797.75
1809	-4.04484	145.041	0.363	-0.13	276.724	12.3	21.78	62.297	797.29
1810	-4.04505	145.041	0.357	-0.132	276.724	12.32	21.76	62.327	796.88
1811	-4.04527	145.041	0.357	-0.132	276.591	12.302	21.73	62.366	796.47
1812	-4.04548	145.041	0.363	-0.134	276.325	12.324	21.7	62.384	796.03
1813	-4.0457	145.041	0.357	-0.133	276.059	12.298	21.68	62.401	795.62
1814	-4.04592	145.041	0.363	-0.133	275.926	12.336	21.65	62.409	795.2
1815	-4.04614	145.041	0.357	-0.127	275.527	12.298	21.62	62.416	794.73
1816	-4.04636	145.041	0.363	-0.128	273.532	12.326	21.59	62.39	794.3
1817	-4.04658	145.041	0.363	-0.132	269.808	12.3	21.56	62.353	793.87
1818	-4.0468	145.041	0.368	-0.129	274.729	12.321	21.53	62.306	793.4
1819	-4.04702	145.041	0.368	-0.13	266.616	12.293	21.5	62.258	792.98
1820	-4.04725	145.041	0.374	-0.136	262.094	12.331	21.47	62.222	792.56
1821	-4.04747	145.041	0.374	-0.137	262.36	12.303	21.44	62.175	792.07
1822	-4.0477	145.041	0.379	-0.133	262.227	12.322	21.42	62.149	791.63
1823	-4.04792	145.041	0.379	-0.138	261.961	12.297	21.39	62.221	791.17
1824	-4.04814	145.041	0.379	-0.136	261.961	12.326	21.36	62.336	790.76
1825	-4.04837	145.041	0.374	-0.133	261.695	12.294	21.33	62.385	790.34
1826	-4.0486	145.041	0.374	-0.129	261.163	12.327	21.31	62.392	789.86
1827	-4.04882	145.041	0.368	-0.129	260.897	12.302	21.28	62.389	789.41
1828	-4.04905	145.041	0.374	-0.129	261.429	12.321	21.25	62.374	788.97
1829	-4.04928	145.041	0.374	-0.13	261.163	12.3	21.22	62.392	788.49
1830	-4.04951	145.041	0.374	-0.132	261.429	12.323	21.2	62.42	788.05
1831	-4.04973	145.041	0.374	-0.137	261.163	12.298	21.17	62.449	787.62
1832	-4.04996	145.041	0.368	-0.137	261.296	12.333	21.14	62.487	787.14
1833	-4.05018	145.041	0.363	-0.137	261.296	12.295	21.11	62.537	786.72
1834	-4.05041	145.041	0.363	-0.137	261.296	12.33	21.09	62.588	786.29
1835	-4.05064	145.041	0.363	-0.141	261.296	12.296	21.06	62.681	785.8
1836	-4.05086	145.041	0.357	-0.136	261.429	12.328	21.04	62.807	785.37
1837	-4.05109	145.041	0.357	-0.136	262.227	12.307	21.01	62.921	784.95
1838	-4.05131	145.041	0.352	-0.138	261.961	12.308	20.98	63.035	784.48
1839	-4.05154	145.041	0.352	-0.136	262.094	12.322	20.96	63.106	784.06
1840	-4.05176	145.04	0.357	-0.136	262.227	12.31	20.94	63.157	783.63
1841	-4.05198	145.04	0.352	-0.134	262.094	12.316	20.92	63.187	783.18
1842	-4.0522	145.04	0.357	-0.134	262.227	12.303	20.91	63.208	782.87
1843	-4.05241	145.04	0.363	-0.129	262.227	12.327	20.89	63.238	782.66
1844	-4.05262	145.04	0.357	-0.134	262.227	12.304	20.88	63.278	782.53
1845	-4.05283	145.04	0.352	-0.14	262.227	12.32	20.87	63.31	782.52
1846	-4.05303	145.04	0.352	-0.137	262.227	12.305	20.85	63.34	782.57
1847	-4.05324	145.04	0.352	-0.137	262.493	12.327	20.83	63.379	782.6
1848	-4.05345	145.04	0.352	-0.137	262.493	12.298	20.81	63.408	782.58
1849	-4.05366	145.04	0.352	-0.133	261.562	12.32	20.77	63.447	782.51
1850	-4.05388	145.04	0.352	-0.14	261.296	12.298	20.74	63.495	782.37
1851	-4.05411	145.04	0.352	-0.136	260.897	12.326	20.7	63.542	782.2
1852	-4.05433	145.04	0.357	-0.141	261.296	12.305	20.66	63.592	781.97
1853	-4.05456	145.04	0.352	-0.14	260.897	12.322	20.63	63.609	781.73
1854	-4.05479	145.04	0.346	-0.14	259.966	12.297	20.6	63.627	781.5
1855	-4.05502	145.04	0.357	-0.138	259.966	12.327	20.57	63.632	781.24
1856	-4.05524	145.04	0.357	-0.142	260.099	12.305	20.55	63.64	781
1857	-4.05547	145.04	0.352	-0.142	260.099	12.329	20.52	63.657	780.77
1858	-4.0557	145.04	0.352	-0.142	260.232	12.298	20.5	63.665	780.54
1859	-4.05593	145.04	0.352	-0.142	259.3	12.33	20.48	63.684	780.34
1860	-4.05616	145.04	0.346	-0.146	259.034	12.302	20.46	63.692	780.15
1861	-4.05639	145.04	0.352	-0.154	257.704	12.335	20.44	63.709	779.93
1862	-4.05662	145.04	0.352	-0.153	258.901	12.303	20.42	63.718	779.73
1863	-4.05685	145.04	0.352	-0.155	249.059	12.32	20.4	63.704	779.54
1864	-4.05708	145.04	0.357	-0.15	247.596	12.296	20.37	63.68	779.32
1865	-4.05731	145.039	0.352	-0.17	245.468	12.324	20.35	63.666	779.13
1866	-4.05753	145.039	0.352	-0.159	246.665	12.3	20.33	63.641	778.93
1867	-4.05776	145.039	0.352	-0.158	244.803	12.325	20.3	63.69	778.74
1868	-4.05799	145.039	0.352	-0.151	244.271	12.295	20.27	63.709	778.55
1869	-4.05822	145.039	0.34	-0.159	243.606	12.33	20.25	63.748	778.35
1870	-4.05845	145.039	0.352	-0.149	244.404	12.303	20.23	63.777	778.18
1871	-4.05868	145.039	0.352	-0.151	243.34	12.321	20.21	63.817	778
1872	-4.05891	145.039	0.352	-0.15	243.34	12.299	20.18	63.867	777.79
1873	-4.05914	145.039	0.352	-0.153	243.34	12.328	20.16	63.918	777.62
1874	-4.05937	145.039	0.352	-0.157	242.941	12.305	20.14	63.956	777.45
1875	-4.0596	145.039	0.346	-0.15	242.808	12.34	20.12	63.965	777.26
1876	-4.05983	145.039	0.357	-0.158	242.808	12.306	20.1	63.983	777.09
1877	-4.06006	145.039	0.346	-0.153	238.552	12.324	20.08	63.991	776.91
1878	-4.06029	145.039	0.346	-0.162	240.414	12.304	20.05	64.009	776.71
1879	-4.06053	145.039	0.352	-0.162	239.616	12.327	20.03	64.038	776.54
1880	-4.06076	145.039	0.352	-0.164	237.355	12.306	20.01	64.057	776.36
1881	-4.06099	145.039	0.346	-0.158	229.507	12.327	19.99	64.052	776.18
1882	-4.06123	145.039	0.352	-0.159	227.911	12.307	19.97	64.018	776.01
1883	-4.06146	145.039	0.352	-0.176	228.044	12.327	19.94	63.972	775.78
1884	-4.06169	145.039	0.346	-0.168	228.31	12.308	19.92	63.904	775.58
1885	-4.06192	145.039	0.352	-0.154	229.906	12.326	19.9	63.838	775.38
1886	-4.06216	145.039	0.352	-0.153	227.379	12.302	19.89	63.771	775.19
1887	-4.06239	145.038	0.357	-0.168	228.975	12.33	19.87	63.716	775
1888	-4.06263	145.038	0.363	-0.173	229.64	12.311	19.86	63.681	774.82
1889	-4.06286	145.038	0.357	-0.167	230.039	12.328	19.84	63.657	774.6
1890	-4.06309	145.038	0.357	-0.159	240.946	12.303	19.82	63.655	774.4
1891	-4.06332	145.038	0.357	-0.158	242.01	12.332	19.8	63.663	774.21
1892	-4.06355	145.038	0.352	-0.154	241.079	12.307	19.78	63.681	774.02
1893	-4.06378	145.038	0.352	-0.153	242.01	12.331	19.76	63.689	773.84
1894	-4.06402	145.038	0.357	-0.154	230.837	12.294	19.73	63.718	773.63
1895	-4.06425	145.038	0.357	-0.153	240.414	12.326	19.7	63.755	773.49
1896	-4.06448	145.038	0.357	-0.151	242.143	12.3	19.67	63.781	773.4
1897	-4.06471	145.038	0.352	-0.151	242.675	12.333	19.64	63.811	773.37
1898	-4.06493	145.038	0.357	-0.143	244.271	12.308	19.63	63.84	773.37
1899	-4.06516	145.038	0.357	-0.151	245.335	12.324	19.61	63.86	773.38
1900	-4.06539	145.038	0.352	-0.149	246.532	12.302	19.58	63.908	773.42
1901	-4.06562	145.038	0.357	-0.143	258.369	12.338	19.54	63.947	773.46
1902	-4.06585	145.038	0.352	-0.142	259.966	12.307	19.51	63.984	773.47
1903	-4.06608	145.038	0.357	-0.151	260.365	12.324	19.48	64.046	773.49
1904	-4.06631	145.038	0.357	-0.153	260.764	12.308	19.45	64.094	773.49
1905	-4.06654	145.038	0.352	-0.162	261.163	12.324	19.42	64.144	773.48
1906	-4.06677	145.038	0.352	-0.158	261.163	12.303	19.4	64.194	773.49
1907	-4.06701	145.038	0.352	-0.16	261.695	12.333	19.37	64.232	773.5
1908	-4.06724	145.038	0.357	-0.155	263.956	12.298	19.35	64.315	773.5
1909	-4.06748	145.038	0.346	-0.154	268.079	12.33	19.33	64.409	773.5
1910	-4.06772	145.038	0.346	-0.157	276.192	12.306	19.31	64.47	773.49
1911	-4.06796	145.038	0.352	-0.147	276.192	12.333	19.28	64.916	773.46
1912	-4.0682	145.038	0.379	-0.146	276.857	12.303	19.27	66.026	773.4
1913	-4.06843	145.038	0.552	-0.141	276.857	12.335	19.26	66.892	773.39
1914	-4.06867	145.038	1.049	-0.129	277.256	12.308	19.24	67.425	773.4
1915	-4.06889	145.038	1.049	-0.123	276.458	12.326	19.22	67.796	773.39
1916	-4.06912	145.038	1.071	-0.117	275.261	12.324	19.2	67.931	773.44
1917	-4.06935	145.038	1.06	-0.115	266.616	12.308	19.18	68.165	773.55
1918	-4.06959	145.038	1.066	-0.111	264.887	12.324	19.16	67.808	773.63
1919	-4.06982	145.038	0.999	-0.11	261.961	12.311	19.13	67.322	773.68
1920	-4.07006	145.038	1.01	-0.11	261.163	12.332	19.11	66.934	773.7
1921	-4.07031	145.038	0.999	-0.111	260.631	12.307	19.1	66.676	773.66
1922	-4.07055	145.038	0.608	-0.113	260.897	12.329	19.08	66.778	773.62
1923	-4.07079	145.038	0.982	-0.113	260.764	12.303	19.06	66.765	773.54
1924	-4.07103	145.038	0.988	-0.115	260.631	12.328	19.04	67.298	773.45
1925	-4.07126	145.038	1.049	-0.112	261.03	12.304	19.02	67.262	773.39
1926	-4.07149	145.038	1.043	-0.112	260.897	12.331	19	67.804	773.29
1927	-4.07173	145.038	1.071	-0.11	261.163	12.31	18.99	68.657	773.21
1928	-4.07196	145.038	1.11	-0.108	261.562	12.333	18.99	69.352	773.09
1929	-4.07218	145.038	1.122	-0.107	261.163	12.298	18.99	69.843	773.05
1930	-4.07241	145.038	1.105	-0.102	260.631	12.339	18.99	70.26	773
1931	-4.07263	145.038	1.094	-0.1	261.429	12.306	18.98	70.548	772.95
1932	-4.07286	145.038	1.088	-0.097	261.828	12.338	18.97	70.694	772.92
1933	-4.07309	145.038	1.083	-0.095	262.227	12.303	18.95	70.959	772.94
1934	-4.07333	145.038	1.077	-0.094	262.759	12.336	18.95	71.247	772.87
1935	-4.07357	145.038	1.055	-0.095	262.759	12.307	18.94	71.438	772.82
1936	-4.0738	145.038	1.055	-0.095	262.626	12.341	18.92	71.509	772.84
1937	-4.07404	145.038	1.043	-0.094	261.296	12.302	18.89	71.506	772.86
1938	-4.07428	145.038	1.049	-0.094	260.498	12.331	18.87	71.49	772.99
1939	-4.07451	145.038	1.066	-0.094	260.498	12.305	18.84	71.24	773.12
1940	-4.07476	145.038	1.027	-0.094	260.099	12.333	18.82	70.702	773.24
1941	-4.075	145.038	0.552	-0.097	260.099	12.307	18.79	70.442	773.38
1942	-4.07524	145.038	0.999	-0.097	257.837	12.334	18.775	70.424	773.46
1943	-4.07549	145.038	1.083	-0.098	252.517	12.305	18.76	70.406	773.54
1944	-4.07573	145.038	1.088	-0.098	247.862	12.336	18.74	70.327	773.56
1945	-4.07623	145.038	1.758	-0.102	244.404	12.339	18.71	70.493	773.55
1946	-4.07649	145.038	1.802	-0.098	243.473	12.307	18.69	70.373	773.48
1947	-4.07674	145.038	1.758	-0.097	243.074	12.333	18.67	70.38	773.42
1948	-4.07699	145.038	1.791	-0.097	241.877	12.306	18.65	70.441	773.41
1949	-4.07724	145.038	1.819	-0.094	242.01	12.332	18.63	70.438	773.38
1950	-4.07749	145.038	1.825	-0.091	242.409	12.311	18.61	70.414	773.17
1951	-4.07773	145.038	5.441	-0.085	242.808	12.333	18.6	70.37	773.08
1952	-4.07797	145.038	8.297	-0.012	242.542	12.306	18.59	70.251	772.99
1953	-4.0782	145.038	8.158	0.057	242.941	12.334	18.58	70.281	772.81
1954	-4.07843	145.038	8.482	0.077	243.872	12.307	18.57	70.354	772.73
1955	-4.07867	145.038	9.971	0.172	244.404	12.334	18.57	70.482	772.66
1956	-4.07892	145.038	13.52	0.222	245.069	12.316	18.59	71.021	772.28
1957	-4.07917	145.038	30.774	0.252	245.069	12.337	18.67	71.735	771.95
1958	-4.07941	145.038	57.513	0.59	258.236	12.312	18.75	72.006	771.57
1959	-4.07963	145.038	65.504	1.209	259.7	12.341	18.82	72.091	770.85
1960	-4.07986	145.038	64.789	1.775	261.163	12.311	18.87	72.131	770.49
1961	-4.08009	145.038	64.7	2.254	261.562	12.332	18.93	72.579	770.17
1962	-4.08031	145.038	79.911	2.777	276.99	12.309	19.03	73.064	769.82
1963	-4.08054	145.038	99.023	3.467	290.823	12.33	19.11	73.131	769.62
1964	-4.08077	145.038	101.74	4.298	294.414	12.305	19.14	72.229	769.77
1965	-4.081	145.038	74.047	4.818	295.744	12.338	19.1	71.517	770.13
1966	-4.08123	145.038	45.912	5.114	297.207	12.308	19.03	70.727	770.67
1967	-4.08146	145.038	26.935	5.009	296.808	12.332	18.94	69.976	771.37
1968	-4.08171	145.038	15.646	4.802	298.138	12.304	18.88	69.506	772.01
1969	-4.08197	145.038	9.224	4.461	296.808	12.332	18.84	69.201	772.57
1970	-4.08222	145.038	6.105	3.955	296.01	12.308	18.8	68.959	773.12
1971	-4.08247	145.038	4.47	3.48	296.808	12.334	18.77	68.816	773.53
1972	-4.08272	145.038	3.142	3.131	294.946	12.304	18.75	68.718	773.91
1973	-4.08298	145.038	2.438	2.749	294.946	12.332	18.73	68.628	774.13
1974	-4.08324	145.038	1.825	2.415	281.379	12.309	18.71	68.584	774.27
1975	-4.0835	145.038	1.752	2.091	278.187	12.334	18.69	68.517	774.34
1976	-4.08376	145.038	1.462	1.888	276.857	12.31	18.68	68.428	774.36
1977	-4.08402	145.038	1.161	1.568	261.163	12.327	18.66	68.318	774.33
1978	-4.08428	145.038	1.122	1.254	259.034	12.314	18.64	68.22	774.25
1979	-4.08453	145.038	1.088	1.079	244.936	12.327	18.62	68.152	774.17
1980	-4.08477	145.038	1.066	0.909	241.877	12.31	18.6	68.096	774.1
1981	-4.08498	145.038	1.055	0.751	223.522	12.333	18.59	68.03	774.02
1982	-4.08515	145.038	1.038	0.613	222.325	12.319	18.58	68.008	773.94
1983	-4.0853	145.038	1.027	0.561	221.394	12.323	18.56	67.962	773.83
1984	-4.08541	145.038	0.993	0.414	220.33	12.31	18.55	67.939	773.76
1985	-4.0855	145.039	0.977	0.385	219.133	12.341	18.55	67.929	773.67
1986	-4.08555	145.039	0.647	0.252	217.005	12.3	18.53	67.915	773.59
1987	-4.08555	145.039	0.552	0.24	205.434	12.342	18.53	67.915	773.54
1988	-4.08551	145.039	0.513	0.231	205.566	12.308	18.53	67.872	773.49
1989	-4.08543	145.04	0.491	0.219	206.365	12.329	18.52	67.85	773.44
1990	-4.0853	145.04	0.463	0.194	206.498	12.317	18.53	67.84	773.4
1991	-4.08514	145.04	0.458	0.093	206.631	12.328	18.52	67.806	773.33
1992	-4.08495	145.04	0.446	0.076	206.232	12.311	18.53	67.766	773.29
1993	-4.08474	145.04	0.441	0.061	210.621	12.336	18.53	67.755	773.25
1994	-4.08453	145.04	0.435	0.047	219.266	12.317	18.51	67.752	773.21
1995	-4.08431	145.04	0.424	0.013	218.335	12.316	18.5	67.76	773.14
1996	-4.08408	145.04	0.424	-0.07	219.266	12.335	18.5	67.761	773.11
1997	-4.08385	145.04	0.419	-0.081	219.399	12.313	18.49	67.76	773.12
1998	-4.08363	145.04	0.419	-0.085	219.133	12.33	18.47	67.757	773.14
1999	-4.08344	145.04	0.419	-0.09	220.729	12.31	18.46	67.765	773.13
[truncated: 761 more rows]

## Sheet: Raw data 23-05-19-A
Time	lat	lon	SO2	H2S	CO2	Vbatt	Tair	RH	Pair
1	-4.04134	145.035	0.028	-0.009	425.424	12.272	35.37	62.267	984.97
2	-4.04134	145.035	0.033	-0.008	425.956	12.256	35.35	62.353	984.96
3	-4.04134	145.035	0.033	-0.008	425.557	12.275	35.35	62.441	984.97
4	-4.04134	145.035	0.028	-0.008	426.754	12.247	35.35	62.497	984.97
5	-4.04134	145.035	0.028	-0.007	425.424	12.275	35.36	62.454	984.98
6	-4.04134	145.035	0.028	-0.005	427.153	12.252	35.36	62.3	984.99
7	-4.04134	145.035	0.028	-0.01	426.355	12.277	35.36	62.165	984.98
8	-4.04134	145.035	0.033	-0.013	426.355	12.254	35.34	62.773	984.98
9	-4.04134	145.035	0.028	-0.016	426.488	12.273	35.34	63.028	984.98
10	-4.04133	145.035	0.033	-0.016	432.739	12.251	35.33	64.369	984.95
11	-4.04133	145.035	0.028	-0.016	432.34	12.275	35.32	64.779	984.93
12	-4.04133	145.035	0.039	-0.016	432.739	12.254	35.34	64.083	984.97
13	-4.04133	145.035	0.028	-0.017	432.473	12.276	35.33	63.538	984.97
14	-4.04133	145.035	0.028	-0.014	432.606	12.25	35.32	63.304	984.95
15	-4.04133	145.035	0.033	-0.014	431.941	12.275	35.34	63.162	984.96
16	-4.04133	145.035	0.033	-0.016	433.537	12.254	35.38	63.124	984.95
17	-4.04133	145.035	0.033	-0.017	431.808	12.27	35.43	63.029	984.94
18	-4.04133	145.035	0.033	-0.014	432.34	12.258	35.47	62.902	984.92
19	-4.04133	145.035	0.033	-0.016	433.404	12.268	35.52	62.808	984.93
20	-4.04133	145.035	0.039	-0.014	431.941	12.27	35.55	62.523	984.91
21	-4.04133	145.035	0.028	-0.017	433.271	12.255	35.58	62.195	984.92
22	-4.04133	145.035	0.033	-0.016	431.542	12.272	35.6	62.042	984.9
23	-4.04133	145.035	0.022	-0.016	432.34	12.254	35.64	62.026	984.91
24	-4.04133	145.035	0.028	-0.013	431.542	12.272	35.68	62.099	984.92
25	-4.04133	145.035	0.039	-0.014	428.217	12.257	35.7	61.768	984.92
26	-4.04133	145.035	0.028	-0.012	430.478	12.27	35.73	61.582	984.92
27	-4.04133	145.035	0.028	-0.012	426.222	12.253	35.74	61.584	984.9
28	-4.04133	145.035	0.022	-0.009	430.611	12.272	35.77	61.62	984.89
29	-4.04133	145.035	0.033	-0.01	426.887	12.249	35.79	61.579	984.89
30	-4.04133	145.035	0.039	-0.012	425.69	12.275	35.83	61.352	984.91
31	-4.04133	145.035	0.033	-0.009	430.345	12.255	35.86	61.121	984.91
32	-4.04133	145.035	0.028	-0.008	427.286	12.27	35.88	61.068	984.91
33	-4.04133	145.035	0.039	-0.009	431.675	12.247	35.9	61.083	984.9
34	-4.04133	145.035	0.033	-0.008	433.005	12.273	35.92	61.142	984.91
35	-4.04133	145.035	0.033	-0.008	432.872	12.252	35.94	61.155	984.9
36	-4.04133	145.035	0.033	-0.008	432.739	12.274	35.96	61.135	984.88
37	-4.04133	145.035	0.033	-0.007	433.138	12.254	36	61.15	984.89
38	-4.04133	145.035	0.028	-0.009	434.867	12.275	36.03	61.267	984.89
39	-4.04133	145.035	0.033	-0.008	434.335	12.254	36.08	61.217	984.91
40	-4.04133	145.035	0.028	-0.007	434.202	12.274	36.11	61.276	984.91
41	-4.04133	145.035	0.039	-0.005	438.059	12.253	36.13	61.279	984.9
42	-4.04133	145.035	0.033	-0.005	434.202	12.275	36.16	61.228	984.9
43	-4.04133	145.035	0.028	-0.001	433.271	12.246	36.18	61.254	984.9
44	-4.04133	145.035	0.039	0	435.532	12.275	36.23	61.247	984.92
45	-4.04133	145.035	0.033	0.001	434.867	12.25	36.25	61.195	984.91
46	-4.04133	145.035	0.033	0.005	433.138	12.273	36.29	61.101	984.91
47	-4.04133	145.035	0.039	0.005	434.468	12.257	36.31	61.215	984.91
48	-4.04133	145.035	0.033	0.004	433.138	12.272	36.32	61.216	984.91
49	-4.04133	145.035	0.028	0.001	431.276	12.252	36.34	61.018	984.91
50	-4.04133	145.035	0.039	-0.001	431.542	12.277	36.37	61.044	984.95
51	-4.04133	145.035	0.022	-0.004	426.222	12.25	36.39	61.058	984.96
52	-4.04133	145.035	0.033	-0.008	425.557	12.275	36.41	60.615	984.97
53	-4.04133	145.035	0.039	-0.008	426.089	12.255	36.43	60.584	984.98
54	-4.04133	145.035	0.033	-0.01	430.478	12.27	36.44	60.63	984.97
55	-4.04133	145.035	0.033	-0.013	425.557	12.256	36.46	60.543	984.98
56	-4.04133	145.035	0.028	-0.014	425.424	12.273	36.47	60.579	984.99
57	-4.04133	145.035	0.022	-0.014	425.424	12.249	36.49	60.647	985
58	-4.04133	145.035	0.028	-0.013	425.69	12.27	36.5	60.659	984.98
59	-4.04133	145.035	0.033	-0.01	425.557	12.257	36.51	60.46	984.98
60	-4.04133	145.035	0.028	-0.01	425.823	12.275	36.51	60.305	984.96
61	-4.04133	145.035	0.028	-0.012	425.956	12.253	36.52	60.462	984.94
62	-4.04133	145.035	0.022	-0.012	425.956	12.268	36.54	60.631	984.95
63	-4.04133	145.035	0.033	-0.013	425.69	12.251	36.54	60.454	984.94
64	-4.04133	145.035	0.028	-0.012	425.823	12.273	36.56	60.567	984.95
65	-4.04133	145.035	0.033	-0.009	426.089	12.253	36.58	60.536	984.96
66	-4.04133	145.035	0.028	-0.008	425.823	12.274	36.59	60.583	984.95
67	-4.04133	145.035	0.039	-0.01	425.956	12.252	36.61	60.563	984.96
68	-4.04133	145.035	0.033	-0.01	426.222	12.274	36.61	60.465	984.96
69	-4.04133	145.035	0.028	-0.01	431.276	12.25	36.63	60.276	984.97
70	-4.04133	145.035	0.033	-0.009	431.941	12.275	36.64	60.267	984.96
71	-4.04133	145.035	0.033	-0.009	427.685	12.256	36.66	60.035	984.96
72	-4.04133	145.035	-0.067	-0.01	432.872	12.269	36.42	59.926	984.57
73	-4.04133	145.035	0.017	-0.014	432.872	12.251	36.13	59.811	984.1
74	-4.04133	145.035	-0.011	-0.014	426.754	12.275	35.99	59.747	983.87
75	-4.04133	145.035	0.022	-0.008	432.074	12.251	36.2	59.453	984.21
76	-4.04133	145.035	0.033	-0.008	426.488	12.277	36.32	59.611	984.38
77	-4.04133	145.035	0.017	-0.008	425.823	12.247	36.41	59.646	984.51
78	-4.04133	145.035	0.028	-0.008	425.69	12.277	36.43	59.973	984.52
79	-4.04133	145.035	0.022	-0.007	425.823	12.249	36.47	59.587	984.56
80	-4.04133	145.035	0.033	-0.005	425.424	12.279	36.48	59.322	984.59
81	-4.04133	145.035	0.033	-0.007	425.69	12.256	36.53	59.339	984.63
82	-4.04133	145.035	0.017	-0.007	425.291	12.276	36.57	59.277	984.67
83	-4.04133	145.035	0.033	-0.009	425.69	12.255	36.59	59.224	984.67
84	-4.04133	145.035	0.022	-0.01	425.69	12.275	36.62	59.573	984.69
85	-4.04133	145.035	0.028	-0.012	425.158	12.25	36.66	59.868	984.69
86	-4.04133	145.035	0.022	-0.012	425.158	12.275	36.67	59.836	984.66
87	-4.04133	145.035	0.028	-0.01	425.291	12.251	36.66	59.723	984.6
88	-4.04133	145.035	0.011	-0.01	425.158	12.273	36.66	59.868	984.56
89	-4.04133	145.035	0.033	-0.005	425.025	12.254	36.67	59.846	984.52
90	-4.04133	145.035	0.022	-0.004	424.759	12.275	36.67	59.567	984.47
91	-4.04133	145.035	0.028	-0.001	424.36	12.254	36.67	59.134	984.45
92	-4.04133	145.035	0.017	-0.004	424.759	12.272	36.7	58.881	984.46
93	-4.04133	145.035	0.028	-0.003	424.892	12.255	36.72	59.141	984.46
94	-4.04133	145.035	0.033	-0.005	424.36	12.274	36.77	59.882	984.49
95	-4.04133	145.035	0.028	-0.007	424.36	12.251	36.83	59.444	984.54
96	-4.04133	145.035	0.028	-0.008	424.36	12.275	36.87	59.515	984.57
97	-4.04133	145.035	0.022	-0.005	424.227	12.244	36.91	59.51	984.62
98	-4.04133	145.035	0.028	-0.007	424.094	12.275	36.92	59.076	984.62
99	-4.04133	145.035	0.022	-0.005	424.094	12.249	36.93	59.39	984.6
100	-4.04133	145.035	0.039	-0.005	423.961	12.275	36.96	59.784	984.59
101	-4.04133	145.035	0.028	-0.004	424.094	12.25	37.02	60.025	984.62
102	-4.04133	145.035	0.033	-0.005	424.227	12.276	37.07	60.134	984.65
103	-4.04133	145.035	0.033	-0.003	424.36	12.256	37.1	60.227	984.67
104	-4.04133	145.035	0.028	-0.003	423.562	12.275	37.13	60.23	984.67
105	-4.04133	145.035	0.022	-0.001	424.094	12.249	37.19	60.047	984.72
106	-4.04133	145.035	0.028	0.001	424.227	12.277	37.2	60.094	984.69
107	-4.04133	145.035	0.028	0.001	424.626	12.254	37.23	60.253	984.7
108	-4.04133	145.035	0.028	0.001	424.759	12.279	37.24	59.91	984.69
109	-4.04133	145.035	0.022	0.003	424.626	12.252	37.23	59.339	984.65
110	-4.04133	145.035	0.017	0.003	424.493	12.272	37.22	58.869	984.62
111	-4.04133	145.035	0.028	0.001	424.493	12.249	37.19	58.677	984.56
112	-4.04133	145.035	0.028	0.001	424.493	12.269	37.27	58.63	984.64
113	-4.04133	145.035	0.033	-0.004	424.759	12.249	37.33	58.648	984.69
114	-4.04133	145.035	0.028	-0.003	424.493	12.275	37.35	58.976	984.69
115	-4.04133	145.035	0.028	-0.005	425.025	12.258	37.38	58.912	984.69
116	-4.04133	145.035	0.028	-0.003	424.493	12.275	37.42	58.95	984.7
117	-4.04133	145.035	0.022	-0.004	424.36	12.251	37.46	59.168	984.71
118	-4.04133	145.035	0.028	-0.003	424.759	12.273	37.49	59.317	984.7
119	-4.04133	145.035	0.033	-0.004	425.557	12.252	37.51	59.274	984.69
120	-4.04133	145.035	0.033	-0.005	424.759	12.275	37.55	59.257	984.71
121	-4.04133	145.035	0.028	-0.004	424.36	12.252	37.57	59.193	984.71
122	-4.04133	145.035	0.028	-0.003	424.36	12.275	37.58	59.194	984.69
123	-4.04133	145.035	0.017	-0.003	424.493	12.249	37.6	59.073	984.68
124	-4.04133	145.035	0.033	-0.003	423.828	12.272	37.62	59.087	984.67
125	-4.04133	145.035	0.028	-0.001	423.961	12.255	37.68	59.217	984.73
126	-4.04133	145.035	0.033	-0.001	424.094	12.272	37.71	59.289	984.73
127	-4.04133	145.035	0.011	-0.003	423.695	12.251	37.69	59.097	984.66
128	-4.04133	145.035	0.033	-0.003	423.03	12.276	37.69	59.063	984.63
129	-4.04133	145.035	0.033	-0.003	422.897	12.255	37.69	59.165	984.62
130	-4.04133	145.035	0.039	-0.001	422.897	12.277	37.71	59.222	984.61
131	-4.04133	145.035	0.039	0	421.3	12.255	37.73	59.326	984.62
132	-4.04133	145.035	0.022	0	409.197	12.275	37.75	59.35	984.61
133	-4.04133	145.035	0.039	0.003	415.847	12.258	37.8	59.378	984.64
134	-4.04133	145.035	0.028	0.001	409.33	12.272	37.81	59.458	984.61
135	-4.04133	145.035	0.039	0.003	408.665	12.263	37.81	59.492	984.58
136	-4.04133	145.035	0.017	0.004	408.798	12.256	37.85	59.552	984.59
137	-4.04133	145.035	0.033	0.005	408.532	12.267	37.9	59.437	984.65
138	-4.04133	145.035	0.028	0.004	408.665	12.26	37.94	58.76	984.69
139	-4.04133	145.035	0.033	0.005	408.399	12.271	37.96	58.64	984.7
140	-4.04133	145.035	0.028	0.007	408.133	12.26	37.97	58.774	984.7
141	-4.04133	145.035	0.033	0.004	408.133	12.267	37.99	59.112	984.71
142	-4.04133	145.035	0.033	0.004	407.734	12.258	37.99	59.112	984.68
143	-4.04133	145.035	0.022	0.005	407.601	12.27	38	58.969	984.68
144	-4.04133	145.035	0.033	0.004	407.734	12.253	38	58.991	984.67
145	-4.04133	145.035	0.028	0.004	407.601	12.271	38.01	58.679	984.66
146	-4.04133	145.035	0.028	0.003	407.734	12.253	38.02	58.01	984.67
147	-4.04133	145.035	0.033	0.004	408	12.271	38.03	57.865	984.67
148	-4.04133	145.035	0.022	0.003	408.133	12.249	37.99	57.715	984.58
149	-4.04133	145.035	0.022	0.003	408	12.271	37.99	57.571	984.57
150	-4.04133	145.035	0.033	0	408.399	12.253	38.02	57.473	984.6
151	-4.04133	145.035	0.028	-0.003	409.463	12.272	38.07	57.411	984.65
152	-4.04133	145.035	0.028	-0.004	410.66	12.245	38.1	57.472	984.68
153	-4.04133	145.035	0.028	-0.007	421.966	12.276	38.14	57.589	984.71
154	-4.04133	145.035	0.033	-0.009	421.833	12.256	38.17	57.737	984.72
155	-4.04133	145.035	0.028	-0.009	422.099	12.276	38.17	57.614	984.68
156	-4.04133	145.035	0.033	-0.01	423.296	12.252	38.19	57.685	984.69
157	-4.04133	145.035	0.028	-0.01	424.227	12.275	38.23	58.047	984.72
158	-4.04133	145.035	0.022	-0.009	424.493	12.247	38.23	57.892	984.72
159	-4.04133	145.035	0.039	-0.007	425.025	12.272	38.28	57.661	984.8
160	-4.04133	145.035	0.033	-0.005	425.424	12.251	38.29	57.518	984.81
161	-4.04133	145.035	0.028	-0.004	425.823	12.272	38.3	57.541	984.82
162	-4.04133	145.035	0.022	0	425.823	12.252	38.32	57.601	984.84
163	-4.04133	145.035	0.039	-0.003	425.025	12.275	38.33	57.611	984.85
164	-4.04133	145.035	0.039	-0.003	425.158	12.258	38.34	57.657	984.84
165	-4.04133	145.035	0.033	-0.001	425.69	12.27	38.28	57.952	984.75
166	-4.04133	145.035	0.033	0	425.424	12.251	38.26	58.162	984.7
167	-4.04133	145.035	0.028	0.001	425.291	12.271	38.26	58.342	984.69
168	-4.04133	145.035	0.028	0.003	425.291	12.254	38.24	58.339	984.65
169	-4.04133	145.035	0.022	0.003	425.291	12.274	38.27	58.319	984.67
170	-4.04133	145.035	0.033	0.003	425.291	12.258	38.28	58.355	984.7
171	-4.04133	145.035	0.028	0.003	424.892	12.274	38.29	58.099	984.71
172	-4.04133	145.035	0.028	0.001	425.424	12.249	38.29	57.897	984.72
173	-4.04133	145.035	0.022	-0.001	425.025	12.272	38.26	57.524	984.68
174	-4.04133	145.035	0.022	-0.004	425.291	12.25	38.24	57.265	984.68
175	-4.04133	145.035	0.022	-0.005	425.158	12.273	38.21	57.362	984.67
176	-4.04133	145.035	0.033	-0.007	425.291	12.254	38.2	57.618	984.68
177	-4.04133	145.035	0.028	-0.008	425.424	12.275	38.23	57.688	984.73
178	-4.04133	145.035	0.028	-0.008	425.424	12.251	38.21	57.765	984.72
179	-4.04133	145.035	0.022	-0.005	424.892	12.271	38.21	57.922	984.74
180	-4.04133	145.035	0.033	-0.005	425.291	12.25	38.24	57.892	984.81
181	-4.04133	145.035	0.033	-0.003	425.291	12.275	38.26	58.039	984.83
182	-4.04133	145.035	0.033	-0.004	425.557	12.252	38.27	58.107	984.85
183	-4.04133	145.035	0.039	-0.003	425.823	12.279	38.24	58.171	984.83
184	-4.04133	145.035	0.017	-0.001	425.557	12.248	38.18	58.073	984.76
185	-4.04133	145.035	0.033	-0.001	425.956	12.273	38.15	58.25	984.75
186	-4.04133	145.035	0.033	-0.001	425.69	12.253	38.13	58.313	984.74
187	-4.04133	145.035	0.028	-0.005	426.089	12.272	38.12	58.459	984.76
188	-4.04133	145.035	0.028	-0.004	425.291	12.249	38.1	58.568	984.77
189	-4.04133	145.035	0.033	-0.004	425.158	12.275	38.06	58.652	984.76
190	-4.04133	145.035	0.028	-0.003	425.424	12.254	38.04	58.907	984.76
191	-4.04133	145.035	0.028	-0.003	425.424	12.272	38	59.125	984.74
192	-4.04133	145.035	0.022	0	425.557	12.249	37.99	59.449	984.74
193	-4.04133	145.035	0.033	0	424.892	12.274	37.99	59.537	984.75
194	-4.04133	145.035	0.033	0.003	425.025	12.256	37.96	59.399	984.69
195	-4.04133	145.035	0.033	0	424.759	12.275	37.95	59.276	984.67
196	-4.04133	145.035	0.033	0.003	425.025	12.254	37.95	59.477	984.63
197	-4.04133	145.035	0.022	0.003	424.759	12.27	37.98	59.625	984.65
198	-4.04133	145.035	0.033	0.003	424.493	12.252	38.03	59.688	984.68
199	-4.04133	145.035	0.028	0.003	424.36	12.272	38.01	59.697	984.65
200	-4.04133	145.035	0.028	0.001	424.36	12.252	38.02	59.407	984.66
201	-4.04133	145.035	0.028	0	424.36	12.274	38.05	58.818	984.71
202	-4.04133	145.035	0.033	-0.001	424.493	12.253	37.99	58.9	984.63
203	-4.04133	145.035	0.033	-0.004	424.493	12.275	38	58.924	984.66
204	-4.04133	145.035	0.033	-0.007	424.493	12.254	38	58.868	984.68
205	-4.04133	145.035	0.028	-0.008	424.36	12.273	38.02	58.825	984.74
206	-4.04133	145.035	0.033	-0.009	424.493	12.251	38.04	58.84	984.76
207	-4.04133	145.035	0.039	-0.008	425.025	12.275	38.04	58.349	984.75
208	-4.04133	145.035	0.045	-0.007	425.158	12.258	38.07	58.004	984.79
209	-4.04133	145.035	0.039	-0.004	425.424	12.273	38.09	58.051	984.8
210	-4.04133	145.035	0.022	-0.003	425.424	12.249	38.08	58.251	984.77
211	-4.04133	145.035	0.033	-0.003	424.759	12.274	38.04	58.08	984.71
212	-4.04133	145.035	0.028	-0.005	425.424	12.252	38.02	57.495	984.66
213	-4.04133	145.035	0.028	-0.008	425.291	12.272	38.02	57.338	984.69
214	-4.04133	145.035	0.022	-0.01	425.424	12.253	38.01	57.337	984.66
215	-4.04133	145.035	0.033	-0.013	425.557	12.271	38	57.369	984.66
216	-4.04133	145.035	0.022	-0.013	425.424	12.253	37.99	57.526	984.66
217	-4.04133	145.035	0.033	-0.013	425.424	12.275	37.99	57.547	984.66
218	-4.04133	145.035	0.033	-0.013	425.291	12.248	37.99	57.715	984.67
219	-4.04133	145.035	0.028	-0.012	425.424	12.272	37.98	58.038	984.65
220	-4.04133	145.035	0.039	-0.01	425.69	12.248	38	58.186	984.68
221	-4.04133	145.035	0.033	-0.009	425.424	12.271	38.03	58.2	984.73
222	-4.04133	145.035	0.022	-0.008	425.557	12.248	38.02	58.334	984.73
223	-4.04133	145.035	0.033	-0.008	424.493	12.275	38.02	58.355	984.74
224	-4.04133	145.035	0.039	-0.007	424.626	12.256	38	57.806	984.73
225	-4.04133	145.035	0.022	-0.007	425.025	12.269	37.98	57.535	984.73
226	-4.04133	145.035	0.028	-0.007	424.892	12.251	37.98	57.49	984.73
227	-4.04133	145.035	0.033	-0.009	424.892	12.275	37.95	57.229	984.7
228	-4.04133	145.035	0.033	-0.009	424.36	12.25	37.96	56.962	984.72
229	-4.04133	145.035	0.028	-0.012	424.892	12.273	37.96	56.929	984.74
230	-4.04133	145.035	0.028	-0.014	424.892	12.248	37.92	56.935	984.7
231	-4.04133	145.035	0.033	-0.014	424.759	12.272	37.87	56.851	984.63
232	-4.04133	145.035	0.039	-0.013	424.892	12.254	37.88	57.02	984.65
233	-4.04133	145.035	0.033	-0.013	424.892	12.275	37.92	57.047	984.72
234	-4.04133	145.035	0.022	-0.01	424.892	12.251	37.91	57.112	984.72
235	-4.04133	145.035	0.017	-0.009	425.025	12.275	37.53	56.987	984.15
236	-4.04133	145.035	0.028	-0.01	425.158	12.247	37.19	56.978	983.64
237	-4.04133	145.035	0.028	-0.012	424.759	12.271	37.04	56.96	983.44
238	-4.04133	145.035	0.028	-0.01	425.424	12.247	36.99	57.211	983.39
239	-4.04133	145.035	0.022	-0.009	425.424	12.274	36.99	57.021	983.42
240	-4.04133	145.035	0.033	-0.008	425.424	12.25	37	56.854	983.45
241	-4.04133	145.035	0.028	-0.008	425.557	12.275	37.2	56.824	983.77
242	-4.04133	145.035	0.028	-0.005	425.424	12.251	37.49	56.981	984.23
243	-4.04133	145.035	0.033	-0.005	425.291	12.266	37.61	57.074	984.42
244	-4.04133	145.035	0.033	-0.005	425.158	12.258	37.68	57.207	984.53
245	-4.04133	145.035	0.022	-0.004	425.158	12.259	37.75	57.294	984.61
246	-4.04133	145.035	0.028	-0.003	425.158	12.263	37.78	57.332	984.64
247	-4.04133	145.035	0.039	-0.003	424.759	12.256	37.79	57.276	984.65
248	-4.04133	145.035	0.028	-0.001	424.892	12.265	37.77	57.219	984.63
249	-4.04133	145.035	0.033	-0.001	424.892	12.258	37.79	56.997	984.66
250	-4.04133	145.035	0.033	-0.001	424.626	12.265	37.79	56.852	984.68
251	-4.04133	145.035	0.033	-0.004	424.759	12.253	37.78	57.03	984.67
252	-4.04133	145.035	0.028	-0.007	425.025	12.272	37.79	57.3	984.68
253	-4.04133	145.035	0.033	-0.009	424.759	12.251	37.8	57.435	984.68
254	-4.04133	145.035	0.022	-0.008	424.493	12.273	37.82	57.515	984.69
255	-4.04133	145.035	0.033	-0.007	424.493	12.256	37.81	57.604	984.67
256	-4.04133	145.035	0.028	-0.007	424.626	12.268	37.81	57.67	984.65
257	-4.04133	145.035	0.028	-0.003	424.626	12.251	37.83	57.729	984.68
258	-4.04133	145.035	0.033	-0.001	424.493	12.275	37.84	57.237	984.69
259	-4.04133	145.035	0.028	-0.001	424.759	12.253	37.83	57.08	984.69
260	-4.04133	145.035	0.022	0.001	424.493	12.274	37.83	57.448	984.71
261	-4.04133	145.035	0.022	0.001	424.227	12.248	37.83	57.739	984.71
262	-4.04133	145.035	0.028	0.003	423.961	12.273	37.84	57.818	984.73
263	-4.04133	145.035	0.039	0.003	424.626	12.254	37.83	57.415	984.73
264	-4.04133	145.035	0.039	0.004	424.493	12.272	37.83	57.37	984.73
265	-4.04133	145.035	0.033	0.003	424.36	12.251	37.83	57.214	984.74
266	-4.04133	145.035	0.033	0.003	423.828	12.272	37.81	57.022	984.74
267	-4.04133	145.035	0.033	0	424.493	12.245	37.83	57.191	984.77
268	-4.04133	145.035	0.028	0	423.961	12.27	37.81	57.268	984.75
269	-4.04133	145.035	0.028	-0.001	424.36	12.249	37.81	57.246	984.76
270	-4.04133	145.035	0.039	-0.004	423.828	12.275	37.83	57.158	984.78
271	-4.04133	145.035	0.039	-0.003	423.828	12.247	37.81	57.446	984.75
272	-4.04133	145.035	0.028	-0.003	424.094	12.27	37.82	57.548	984.76
273	-4.04133	145.035	0.033	-0.004	423.695	12.249	37.81	57.647	984.75
274	-4.04133	145.035	0.028	0	423.828	12.273	37.8	57.657	984.73
275	-4.04133	145.035	0.033	0	424.36	12.253	37.79	57.533	984.73
276	-4.04133	145.035	0.039	0	424.227	12.275	37.75	57.339	984.71
277	-4.04133	145.035	0.033	-0.001	424.493	12.249	37.77	57.309	984.76
278	-4.04133	145.035	0.028	-0.003	424.36	12.273	37.78	57.5	984.79
279	-4.04133	145.035	0.028	-0.007	424.493	12.249	37.76	57.652	984.77
280	-4.04133	145.035	0.039	-0.005	424.227	12.276	37.77	57.833	984.78
281	-4.04133	145.035	0.033	-0.005	424.759	12.247	37.76	57.91	984.76
282	-4.04133	145.035	0.028	-0.004	424.227	12.271	37.77	57.811	984.78
283	-4.04133	145.035	0.039	-0.003	424.626	12.25	37.75	57.742	984.75
284	-4.04133	145.035	0.033	-0.003	424.759	12.274	37.74	57.605	984.72
285	-4.04133	145.035	0.033	-0.001	424.759	12.254	37.74	58.041	984.73
286	-4.04133	145.035	0.022	-0.001	425.291	12.271	37.72	58.586	984.71
287	-4.04133	145.035	0.022	0.001	425.424	12.25	37.74	58.946	984.73
288	-4.04133	145.035	0.033	0.001	425.424	12.275	37.73	59.17	984.72
289	-4.04133	145.035	0.039	0.003	425.291	12.25	37.74	58.868	984.73
290	-4.04133	145.035	0.028	0.003	425.557	12.274	37.74	58.734	984.74
291	-4.04133	145.035	0.028	0.003	426.089	12.252	37.72	58.509	984.71
292	-4.04133	145.035	0.039	0.003	426.089	12.278	37.73	58.23	984.72
293	-4.04133	145.035	0.033	0.001	426.887	12.247	37.72	57.927	984.72
294	-4.04133	145.035	0.039	0.001	429.148	12.275	37.71	57.545	984.71
295	-4.04133	145.035	0.022	-0.001	427.153	12.253	37.7	57.311	984.7
296	-4.04133	145.035	0.028	-0.004	425.956	12.277	37.67	57.072	984.65
297	-4.04133	145.035	0.028	-0.008	426.089	12.246	37.7	56.964	984.71
298	-4.04133	145.035	0.039	-0.007	425.69	12.272	37.71	57.044	984.73
299	-4.04133	145.035	0.028	-0.009	425.823	12.246	37.71	57.111	984.73
300	-4.04133	145.035	0.039	-0.01	425.823	12.278	37.73	57.293	984.74
301	-4.04133	145.035	0.039	-0.009	425.69	12.246	37.74	57.147	984.75
302	-4.04133	145.035	0.033	-0.008	425.823	12.27	37.76	56.96	984.78
303	-4.04133	145.035	0.033	-0.004	430.079	12.244	37.76	56.926	984.78
304	-4.04133	145.035	0.028	-0.004	425.557	12.27	37.75	57.036	984.76
305	-4.04133	145.035	0.039	-0.004	425.557	12.254	37.77	57.106	984.78
306	-4.04133	145.035	0.039	-0.004	425.158	12.272	37.77	57.341	984.77
307	-4.04133	145.035	0.028	-0.004	425.158	12.254	37.78	57.555	984.77
308	-4.04133	145.035	0.028	-0.004	424.759	12.274	37.78	57.319	984.78
309	-4.04133	145.035	0.033	-0.005	424.759	12.249	37.76	56.479	984.78
310	-4.04133	145.035	0.033	-0.004	424.892	12.272	37.75	55.818	984.81
311	-4.04133	145.035	0.033	-0.005	425.158	12.253	37.71	56.061	984.8
312	-4.04133	145.035	0.033	-0.008	425.025	12.271	37.72	56.765	984.8
313	-4.04133	145.035	0.028	-0.009	425.291	12.248	37.73	56.777	984.81
314	-4.04133	145.035	0.033	-0.012	425.158	12.275	37.72	56.731	984.79
315	-4.04133	145.035	0.039	-0.012	425.424	12.249	37.75	56.679	984.81
316	-4.04133	145.035	0.028	-0.013	425.158	12.274	37.75	56.914	984.81
317	-4.04133	145.035	0.022	-0.013	425.956	12.252	37.77	56.524	984.83
318	-4.04133	145.035	0.039	-0.012	425.823	12.272	37.77	55.843	984.84
319	-4.04133	145.035	0.039	-0.012	425.823	12.246	37.74	55.604	984.81
320	-4.04133	145.035	0.033	-0.01	424.892	12.271	37.76	55.808	984.83
321	-4.04133	145.035	0.033	-0.01	425.557	12.257	37.77	56.167	984.83
322	-4.04133	145.035	0.039	-0.012	425.025	12.273	37.77	56.368	984.84
323	-4.04133	145.035	0.033	-0.012	425.557	12.248	37.77	56.278	984.85
324	-4.04133	145.035	0.039	-0.01	425.557	12.274	37.76	56.322	984.82
325	-4.04133	145.035	0.039	-0.01	424.759	12.251	37.78	56.169	984.85
326	-4.04133	145.035	0.039	-0.01	425.557	12.272	37.77	56.246	984.83
327	-4.04133	145.035	0.033	-0.008	425.557	12.254	37.77	56.547	984.79
328	-4.04133	145.035	0.039	-0.008	425.69	12.276	37.77	56.604	984.77
329	-4.04133	145.035	0.028	-0.007	425.823	12.251	37.77	56.815	984.75
330	-4.04133	145.035	0.028	-0.004	425.557	12.274	37.78	57.153	984.76
331	-4.04133	145.035	0.033	-0.003	425.557	12.252	37.77	57.15	984.72
332	-4.04133	145.035	0.028	-0.001	425.69	12.275	37.77	57.163	984.73
333	-4.04133	145.035	0.039	-0.001	425.557	12.254	37.79	57.053	984.74
334	-4.04133	145.035	0.028	0	425.823	12.275	37.78	57.231	984.73
335	-4.04133	145.035	0.033	-0.001	431.808	12.246	37.78	57.085	984.71
336	-4.04133	145.035	0.033	0.001	430.345	12.27	37.76	57.149	984.67
337	-4.04133	145.035	0.028	0.003	432.872	12.247	37.77	57.364	984.69
338	-4.04133	145.035	0.022	0.004	432.739	12.273	37.77	57.062	984.68
339	-4.04133	145.035	0.039	0.004	433.803	12.247	37.76	56.825	984.68
340	-4.04133	145.035	0.033	0.001	433.936	12.269	37.78	56.492	984.69
341	-4.04133	145.035	0.028	0.003	439.921	12.252	37.78	56.447	984.7
342	-4.04133	145.035	0.028	0.004	440.32	12.272	37.8	56.552	984.73
343	-4.04133	145.035	0.033	0.001	440.985	12.252	37.8	56.484	984.72
344	-4.04133	145.035	0.033	0.001	440.852	12.272	37.8	56.428	984.72
345	-4.04133	145.035	0.028	0.001	440.985	12.251	37.8	56.518	984.73
346	-4.04133	145.035	0.033	0.001	440.852	12.273	37.8	56.83	984.72
347	-4.04133	145.035	0.022	0	441.118	12.256	37.81	56.954	984.72
348	-4.04133	145.035	0.028	-0.001	440.985	12.272	37.83	57.113	984.73
349	-4.04133	145.035	0.039	-0.003	440.852	12.246	37.85	57.406	984.74
350	-4.04133	145.035	0.028	-0.004	441.251	12.272	37.87	57.063	984.75
351	-4.04133	145.035	0.022	-0.004	441.251	12.248	37.86	57.083	984.72
352	-4.04133	145.035	0.033	-0.003	441.384	12.272	37.87	57.142	984.73
353	-4.04133	145.035	0.039	-0.001	441.517	12.252	37.88	57.064	984.76
354	-4.04133	145.035	0.033	-0.004	441.65	12.272	37.87	57.041	984.75
355	-4.04133	145.035	0.033	-0.003	441.517	12.254	37.87	56.974	984.74
356	-4.04133	145.035	0.028	-0.005	441.384	12.269	37.87	56.783	984.73
357	-4.04133	145.035	0.039	-0.003	441.118	12.258	37.89	56.528	984.76
358	-4.04133	145.035	0.028	-0.004	441.384	12.262	37.92	56.499	984.78
359	-4.04133	145.035	0.028	-0.003	441.118	12.262	37.91	56.576	984.75
360	-4.04133	145.035	0.028	0	440.852	12.262	37.92	56.891	984.74
361	-4.04133	145.035	0.039	-0.001	440.32	12.266	37.95	56.961	984.76
362	-4.04133	145.035	0.033	-0.001	440.985	12.256	37.96	56.034	984.77
363	-4.04133	145.035	0.022	-0.003	440.985	12.269	37.94	55.617	984.75
364	-4.04133	145.035	0.033	-0.001	440.453	12.245	37.92	55.76	984.72
365	-4.04133	145.035	0.033	-0.003	440.985	12.272	37.94	56.244	984.75
366	-4.04133	145.035	0.033	0	440.985	12.252	37.95	56.212	984.75
367	-4.04133	145.035	0.028	0	440.852	12.268	37.96	56.112	984.75
368	-4.04133	145.035	0.022	-0.001	440.32	12.252	37.98	55.991	984.76
369	-4.04133	145.035	0.033	-0.003	433.936	12.27	37.99	55.467	984.76
370	-4.04133	145.035	0.028	-0.001	434.734	12.243	37.99	55.545	984.76
371	-4.04133	145.035	0.022	-0.004	438.591	12.275	37.98	55.622	984.72
372	-4.04133	145.035	0.028	-0.005	439.921	12.249	37.99	55.623	984.71
373	-4.04133	145.035	0.033	-0.007	432.739	12.271	38.01	55.66	984.72
374	-4.04133	145.035	0.028	-0.008	436.995	12.247	38.04	55.774	984.73
375	-4.04133	145.035	0.039	-0.008	433.803	12.271	38.07	55.722	984.74
376	-4.04133	145.035	0.028	-0.008	439.788	12.255	38.07	55.621	984.73
377	-4.04133	145.035	0.033	-0.008	439.788	12.268	38.09	55.702	984.74
378	-4.04133	145.035	0.033	-0.008	440.586	12.256	38.1	55.357	984.75
379	-4.04133	145.035	0.045	-0.007	440.187	12.273	38.1	55.368	984.74
380	-4.04133	145.035	0.033	-0.007	439.522	12.244	38.12	55.303	984.74
381	-4.04133	145.035	0.039	-0.005	438.724	12.272	38.14	55.227	984.75
382	-4.04133	145.035	0.033	-0.008	440.453	12.251	38.13	55.136	984.72
383	-4.04133	145.035	0.039	-0.007	440.32	12.272	38.12	55.248	984.71
384	-4.04133	145.035	0.028	-0.005	440.453	12.248	38.06	55.016	984.6
385	-4.04133	145.035	0.022	-0.007	440.32	12.273	38.05	55.082	984.58
386	-4.04133	145.035	0.028	-0.007	440.852	12.249	38.1	55.423	984.65
387	-4.04133	145.035	0.028	-0.007	440.32	12.273	38.07	55.319	984.59
388	-4.04133	145.035	0.022	-0.005	440.453	12.247	38.02	55.246	984.51
389	-4.04133	145.035	0.033	-0.007	440.187	12.275	38.08	55.399	984.58
390	-4.04133	145.035	0.033	-0.007	439.522	12.245	38.13	55.55	984.61
391	-4.04133	145.035	0.039	-0.01	433.537	12.272	38.18	55.377	984.67
392	-4.04133	145.035	0.039	-0.012	434.335	12.255	38.21	54.934	984.69
393	-4.04133	145.035	0.039	-0.013	433.271	12.269	38.24	55.172	984.73
394	-4.04133	145.035	0.028	-0.012	434.601	12.248	38.27	55.187	984.76
395	-4.04133	145.035	0.033	-0.01	434.069	12.27	38.27	55.197	984.75
396	-4.04133	145.035	0.039	-0.01	432.739	12.257	38.28	54.706	984.75
397	-4.04133	145.035	0.039	-0.007	433.271	12.273	38.3	54.742	984.77
398	-4.04133	145.035	0.028	-0.007	433.936	12.246	38.31	54.956	984.77
399	-4.04133	145.035	0.033	-0.007	433.803	12.273	38.34	54.748	984.79
400	-4.04133	145.035	0.039	-0.008	434.202	12.254	38.35	54.681	984.77
401	-4.04133	145.035	0.039	-0.008	433.67	12.276	38.41	54.676	984.82
402	-4.04133	145.035	0.039	-0.005	438.458	12.253	38.44	54.691	984.84
403	-4.04133	145.035	0.039	-0.005	438.192	12.273	38.46	54.716	984.82
404	-4.04133	145.035	0.033	-0.007	437.793	12.248	38.48	54.74	984.81
405	-4.04133	145.035	0.039	-0.005	439.522	12.271	38.5	54.598	984.79
406	-4.04133	145.035	0.022	-0.004	438.325	12.249	38.53	54.377	984.78
407	-4.04133	145.035	0.028	-0.004	438.192	12.269	38.55	54.1	984.76
408	-4.04133	145.035	0.028	-0.004	435.798	12.25	38.56	54.021	984.75
409	-4.04133	145.035	0.039	-0.005	436.33	12.271	38.59	53.835	984.77
410	-4.04133	145.035	0.033	-0.004	433.803	12.252	38.6	53.499	984.75
411	-4.04133	145.035	0.033	-0.007	433.404	12.269	38.58	53.509	984.7
412	-4.04133	145.035	0.033	-0.008	433.936	12.253	38.6	53.602	984.69
413	-4.04133	145.035	0.039	-0.009	426.754	12.271	38.62	53.647	984.7
414	-4.04133	145.035	0.028	-0.009	427.419	12.247	38.65	53.539	984.7
415	-4.04133	145.035	0.028	-0.008	426.089	12.266	38.66	53.585	984.69
416	-4.04133	145.035	0.033	-0.007	426.887	12.246	38.65	53.886	984.68
417	-4.04133	145.035	0.028	-0.007	425.823	12.273	38.68	53.575	984.7
418	-4.04133	145.035	0.028	-0.009	426.355	12.25	38.69	53.229	984.7
419	-4.04133	145.035	0.028	-0.008	432.074	12.273	38.7	53.241	984.7
420	-4.04133	145.035	0.028	-0.009	432.872	12.242	38.72	53.491	984.7
421	-4.04133	145.035	0.022	-0.009	439.389	12.269	38.74	53.011	984.72
422	-4.04133	145.035	0.028	-0.005	440.985	12.244	38.75	52.373	984.74
423	-4.04133	145.035	0.028	-0.005	440.985	12.271	38.74	52.069	984.73
424	-4.04133	145.035	0.028	-0.007	440.852	12.25	38.74	51.912	984.73
425	-4.04133	145.035	0.028	-0.007	440.852	12.271	38.77	52.039	984.77
426	-4.04133	145.035	0.033	-0.009	440.985	12.254	38.74	51.957	984.77
427	-4.04134	145.035	0.033	-0.012	441.118	12.269	38.76	52.149	984.79
428	-4.04134	145.035	0.039	-0.013	440.985	12.249	38.83	52	984.85
429	-4.04134	145.035	0.028	-0.016	441.118	12.27	38.88	52.366	984.85
430	-4.04134	145.035	0.033	-0.016	440.985	12.248	38.98	52.31	984.89
431	-4.04134	145.035	0.039	-0.014	440.852	12.271	39.08	52.118	984.93
432	-4.04134	145.035	0.039	-0.014	440.719	12.25	39.11	52.021	984.88
433	-4.04134	145.035	0.039	-0.013	440.586	12.273	39.19	52.074	984.92
434	-4.04134	145.035	0.033	-0.013	440.852	12.245	39.19	51.95	984.85
435	-4.04134	145.035	0.039	-0.01	440.32	12.272	39.24	52.002	984.86
436	-4.04134	145.035	0.045	-0.012	438.724	12.247	39.29	52.131	984.86
437	-4.04134	145.035	0.039	-0.008	433.936	12.264	39.33	52.044	984.82
438	-4.04134	145.035	0.033	-0.009	432.872	12.252	39.41	51.852	984.85
439	-4.04134	145.035	0.039	-0.009	431.941	12.27	39.48	52.241	984.87
440	-4.04134	145.035	0.039	-0.008	431.675	12.246	39.5	52.355	984.81
441	-4.04134	145.035	0.039	-0.007	426.089	12.267	39.51	52.516	984.82
442	-4.04134	145.035	0.039	-0.008	425.956	12.25	39.48	53.117	984.77
443	-4.04134	145.035	0.022	-0.004	425.956	12.272	39.41	52.426	984.72
444	-4.04134	145.035	0.039	-0.004	425.69	12.251	39.37	52.15	984.71
445	-4.04134	145.035	0.022	-0.005	425.823	12.271	39.32	51.831	984.68
446	-4.04134	145.035	0.039	-0.005	425.291	12.251	39.31	51.616	984.71
447	-4.04134	145.035	0.022	-0.009	425.291	12.266	39.28	51.546	984.7
448	-4.04134	145.035	0.045	-0.01	425.025	12.239	39.24	51.45	984.65
449	-4.04134	145.035	0.028	-0.009	425.424	12.27	39.25	51.306	984.67
450	-4.04134	145.035	0.033	-0.012	425.025	12.244	39.25	51.183	984.67
451	-4.04134	145.035	0.028	-0.013	425.025	12.27	39.25	51.34	984.66
452	-4.04134	145.035	0.028	-0.014	424.493	12.251	39.28	51.443	984.68
453	-4.04134	145.035	0.039	-0.014	424.493	12.27	39.29	51.692	984.67
454	-4.04134	145.035	0.028	-0.012	424.493	12.246	39.32	51.809	984.69
455	-4.04134	145.035	0.033	-0.01	424.493	12.27	39.34	51.631	984.69
456	-4.04134	145.035	0.028	-0.009	424.36	12.245	39.35	51.419	984.68
457	-4.04134	145.035	0.033	-0.007	424.493	12.27	39.39	51.738	984.71
458	-4.04134	145.035	0.039	-0.005	423.961	12.249	39.41	51.829	984.71
459	-4.04134	145.035	0.039	-0.003	423.961	12.273	39.43	51.82	984.7
460	-4.04134	145.035	0.028	-0.001	424.36	12.251	39.48	51.78	984.73
461	-4.04134	145.035	0.022	-0.001	424.36	12.27	39.48	51.815	984.71
462	-4.04134	145.035	0.033	-0.001	423.961	12.256	39.51	51.785	984.73
463	-4.04134	145.035	0.039	-0.003	424.094	12.269	39.52	52.325	N
464	-4.04134	145.035	0.028	0	423.961	12.258	39.53	52.057	984.73
465	-4.04134	145.035	0.022	-0.001	424.36	12.26	39.55	52.138	984.75
466	-4.04134	145.035	0.039	-0.003	424.094	12.264	39.55	52.295	984.72
467	-4.04134	145.035	0.033	-0.004	424.094	12.257	39.55	52.385	984.69
468	-4.04134	145.035	0.028	-0.004	424.227	12.268	39.58	52.512	984.72
469	-4.04134	145.035	0.028	-0.004	424.094	12.253	39.6	52.626	984.72
470	-4.04134	145.035	0.033	-0.004	424.094	12.268	39.62	52.774	984.69
471	-4.04134	145.035	0.033	-0.001	423.961	12.251	39.67	52.938	984.69
472	-4.04134	145.035	0.033	-0.003	423.695	12.269	39.71	52.807	984.69
473	-4.04134	145.035	0.017	-0.003	424.227	12.249	39.77	52.488	984.74
474	-4.04134	145.035	0.039	-0.001	424.094	12.27	39.78	52.14	984.7
475	-4.04134	145.035	0.033	-0.001	423.828	12.251	39.73	52.056	984.6
476	-4.04134	145.035	0.033	-0.004	423.828	12.268	39.76	52.296	984.6
477	-4.04134	145.035	0.033	-0.003	423.961	12.249	39.8	52.436	984.62
478	-4.04134	145.035	0.022	-0.004	423.828	12.27	39.82	52.392	984.59
479	-4.04134	145.035	0.033	-0.004	424.493	12.243	39.84	52.429	984.59
480	-4.04134	145.035	0.033	-0.001	424.36	12.272	39.91	52.437	984.65
481	-4.04134	145.035	0.033	-0.001	424.493	12.247	39.99	52.366	984.7
482	-4.04134	145.035	0.022	0	424.493	12.269	40.07	52.151	984.77
483	-4.04134	145.035	0.039	0	424.493	12.256	40.09	52.018	984.75
484	-4.04134	145.035	0.033	-0.003	424.892	12.272	40.14	51.889	984.74
485	-4.04134	145.035	0.033	0	426.887	12.247	40.18	51.465	984.75
486	-4.04134	145.035	0.033	-0.003	432.34	12.268	40.19	51.094	984.72
487	-4.04134	145.035	0.033	-0.001	435.665	12.25	40.21	51.029	984.72
488	-4.04134	145.035	0.039	-0.004	439.921	12.272	40.22	50.861	984.71
489	-4.04134	145.035	0.039	-0.003	440.586	12.246	40.24	50.707	984.71
490	-4.04134	145.035	0.028	-0.004	441.517	12.27	40.25	50.516	984.69
491	-4.04134	145.035	0.028	-0.004	441.65	12.252	40.22	50.591	984.62
492	-4.04134	145.035	0.028	-0.004	442.049	12.268	40.21	50.297	984.61
493	-4.04134	145.035	0.033	-0.004	442.581	12.247	40.21	50.466	984.62
494	-4.04134	145.035	0.028	-0.005	442.98	12.272	40.2	50.443	984.61
495	-4.04134	145.035	0.028	-0.007	443.113	12.251	40.2	50.646	984.6
496	-4.04134	145.035	0.039	-0.007	442.847	12.27	40.21	50.376	984.62
497	-4.04134	145.035	0.022	-0.009	443.113	12.244	40.23	50.345	984.65
498	-4.04134	145.035	0.033	-0.007	446.039	12.27	40.24	50.426	984.65
499	-4.04134	145.035	0.022	-0.009	447.103	12.252	40.24	50.672	984.62
500	-4.04134	145.035	0.039	-0.009	446.172	12.271	40.28	50.643	984.64
501	-4.04134	145.035	0.039	-0.009	443.911	12.248	40.3	50.195	984.67
502	-4.04134	145.035	0.022	-0.007	441.783	12.269	40.28	50.644	984.65
503	-4.04134	145.035	0.033	-0.005	441.65	12.244	40.29	50.746	984.65
504	-4.04134	145.035	0.022	-0.005	441.65	12.269	40.33	50.749	984.67
505	-4.04134	145.035	0.033	-0.005	440.985	12.244	40.37	50.979	984.69
506	-4.04134	145.035	0.033	-0.004	440.32	12.272	40.4	50.87	984.7
507	-4.04134	145.035	0.033	-0.005	440.32	12.246	40.43	51.122	984.69
508	-4.04134	145.035	0.022	0	440.054	12.272	40.47	51.36	984.68
509	-4.04134	145.035	0.039	-0.003	439.389	12.251	40.53	51.47	984.69
510	-4.04134	145.035	0.039	-0.001	438.99	12.27	40.54	51.506	984.65
511	-4.04134	145.035	0.039	0	440.32	12.251	40.57	51.295	984.62
512	-4.04134	145.035	0.039	0.001	438.591	12.272	40.64	51.144	984.66
513	-4.04134	145.035	0.028	0.003	439.522	12.251	40.68	50.844	984.67
514	-4.04134	145.035	0.033	0.001	438.591	12.27	40.71	50.804	984.65
515	-4.04134	145.035	0.039	0	439.389	12.249	40.77	50.696	984.66
516	-4.04134	145.035	0.033	0	433.138	12.27	40.81	51.128	984.67
517	-4.04134	145.035	0.022	0	433.67	12.249	40.87	50.819	984.7
518	-4.04134	145.035	0.033	0	432.473	12.268	40.9	51.082	984.68
519	-4.04134	145.035	0.033	0	431.276	12.251	40.94	51.222	984.67
520	-4.04134	145.035	0.039	-0.001	425.823	12.27	40.97	51.372	984.65
521	-4.04134	145.035	0.033	-0.003	426.089	12.251	40.99	50.641	984.63
522	-4.04134	145.035	0.033	-0.005	425.69	12.277	41.01	50.158	984.64
523	-4.04134	145.035	0.022	-0.008	425.557	12.246	41.03	50.16	984.64
524	-4.04134	145.035	0.033	-0.009	425.557	12.276	41.06	50.491	984.62
525	-4.04134	145.035	0.033	-0.009	425.557	12.248	41.11	50.903	984.62
526	-4.04134	145.035	0.039	-0.01	424.892	12.273	41.16	50.952	984.63
527	-4.04134	145.035	0.039	-0.009	425.025	12.245	41.16	50.366	984.6
528	-4.04134	145.035	0.039	-0.007	424.892	12.273	41.15	49.981	984.58
529	-4.04134	145.035	0.039	-0.004	425.025	12.247	41.17	50.018	984.61
530	-4.04134	145.035	0.022	-0.001	424.759	12.272	41.15	50.095	984.6
531	-4.04134	145.035	0.028	0.003	424.892	12.246	41.12	50.034	984.56
532	-4.04134	145.035	0.022	0.004	425.025	12.268	41.11	49.888	984.55
533	-4.04134	145.035	0.022	0.003	425.424	12.246	41.13	49.89	984.57
534	-4.04134	145.035	0.028	0.001	425.424	12.269	41.13	49.788	984.58
535	-4.04134	145.035	0.045	0	425.823	12.25	41.13	49.675	984.58
536	-4.04134	145.035	0.039	-0.001	431.276	12.27	41.14	49.766	984.59
537	-4.04134	145.035	0.039	-0.001	431.542	12.246	41.15	49.835	984.61
538	-4.04134	145.035	0.028	-0.001	433.138	12.269	41.15	49.835	984.59
539	-4.04134	145.035	0.039	-0.001	433.005	12.249	41.16	49.779	984.6
540	-4.04134	145.035	0.033	-0.001	434.468	12.27	41.21	49.808	984.65
541	-4.04134	145.035	0.033	-0.001	439.389	12.249	41.21	49.661	984.65
542	-4.04134	145.035	0.039	-0.001	439.256	12.267	41.22	49.515	984.67
543	-4.04134	145.035	0.039	-0.001	440.453	12.249	41.19	49.377	984.67
544	-4.04134	145.035	0.039	-0.003	440.586	12.272	41.13	49.518	984.62
545	-4.04134	145.035	0.033	-0.003	440.586	12.245	41.15	49.778	984.68
546	-4.04134	145.035	0.033	0	440.852	12.273	41.14	50.172	984.68
547	-4.04134	145.035	0.028	0	441.517	12.255	41.1	49.659	984.66
548	-4.04134	145.035	0.033	0	441.517	12.27	41.08	49.704	984.7
549	-4.04134	145.035	0.039	-0.003	442.448	12.248	41.06	49.735	984.71
550	-4.04134	145.035	0.033	-0.003	442.714	12.268	41.05	49.847	984.68
551	-4.04134	145.035	0.028	-0.003	450.695	12.245	41.07	49.42	984.7
552	-4.04134	145.035	0.033	-0.001	457.079	12.271	41.06	48.742	984.69
553	-4.04134	145.035	0.033	-0.004	456.946	12.253	41.08	48.992	984.7
554	-4.04134	145.035	0.028	-0.004	457.611	12.27	41.08	48.937	984.7
555	-4.04134	145.035	0.039	-0.001	457.744	12.249	41.09	49.105	984.69
556	-4.04134	145.035	0.028	-0.001	457.478	12.27	41.12	49.12	984.71
557	-4.04134	145.035	0.039	0	458.01	12.243	41.14	49.246	984.72
558	-4.04134	145.035	0.039	-0.001	458.409	12.271	41.12	49.29	984.68
559	-4.04134	145.035	0.028	-0.003	458.01	12.249	41.13	49.528	984.68
560	-4.04134	145.035	0.033	-0.003	458.542	12.272	41.14	49.8	984.68
561	-4.04134	145.035	0.028	-0.005	459.074	12.249	41.16	49.339	984.7
562	-4.04134	145.035	0.033	-0.005	459.207	12.275	41.18	49.138	984.73
563	-4.04134	145.035	0.045	-0.007	459.606	12.247	41.18	49.308	984.74
564	-4.04134	145.035	0.033	-0.007	459.606	12.27	41.17	48.957	984.73
565	-4.04134	145.035	0.033	-0.005	459.606	12.243	41.19	48.586	984.75
566	-4.04134	145.035	0.039	-0.005	459.606	12.272	41.19	48.056	984.76
567	-4.04134	145.035	0.033	-0.001	458.675	12.254	41.17	47.771	984.74
568	-4.04134	145.035	0.039	0	458.143	12.271	41.13	47.598	984.71
569	-4.04134	145.035	0.045	0.001	458.143	12.256	41.12	47.789	984.71
570	-4.04134	145.035	0.028	-0.001	457.212	12.263	41.13	47.778	984.73
571	-4.04134	145.035	0.028	-0.001	448.3	12.256	41.12	47.856	984.72
572	-4.04134	145.035	0.033	-0.005	449.099	12.258	41.11	47.935	984.68
573	-4.04134	145.035	0.039	-0.007	442.182	12.263	41.12	48.206	984.7
574	-4.04134	145.035	0.039	-0.009	442.182	12.254	41.09	47.525	984.68
575	-4.04134	145.035	0.033	-0.012	441.783	12.27	41.04	47.601	984.67
576	-4.04134	145.035	0.033	-0.012	441.384	12.257	41.01	47.585	984.66
577	-4.04134	145.035	0.039	-0.013	441.384	12.269	40.98	47.876	984.63
578	-4.04134	145.035	0.033	-0.013	440.586	12.252	40.96	47.862	984.62
579	-4.04134	145.035	0.039	-0.012	440.187	12.272	40.95	48.099	984.63
580	-4.04134	145.035	0.028	-0.009	435	12.243	40.94	48.256	984.64
581	-4.04134	145.035	0.033	-0.008	432.606	12.269	40.94	48.481	984.66
582	-4.04134	145.035	0.039	-0.009	432.074	12.242	40.97	48.528	984.69
583	-4.04134	145.035	0.039	-0.009	426.754	12.269	40.97	48.891	984.67
584	-4.04134	145.035	0.039	-0.009	426.754	12.251	40.99	49.874	984.68
585	-4.04134	145.035	0.028	-0.007	431.542	12.268	41	49.932	984.67
586	-4.04134	145.035	0.033	-0.005	449.099	12.251	40.99	49.763	984.66
587	-4.04134	145.035	0.028	-0.004	477.429	12.269	41.01	49.922	984.68
588	-4.04134	145.035	0.028	0.003	502.833	12.249	41.01	50.092	984.67
589	-4.04134	145.035	0.022	0.004	507.621	12.275	41.06	50.164	984.73
590	-4.04134	145.035	0.033	0.008	508.419	12.247	41.09	49.433	984.76
591	-4.04134	145.035	0.022	0.013	509.483	12.272	41.06	49.159	984.73
592	-4.04134	145.035	0.039	0.012	509.749	12.254	41.05	49.282	984.73
593	-4.04134	145.035	0.028	0.008	509.882	12.272	41.06	49.747	984.75
594	-4.04134	145.035	0.033	0.005	510.414	12.248	41.09	50.269	984.79
595	-4.04134	145.035	0.033	0.003	510.547	12.27	41.04	50.501	984.72
596	-4.04134	145.035	0.033	0.001	512.143	12.244	41.01	49.832	984.7
597	-4.04134	145.035	0.022	0.003	510.68	12.269	41	49.83	984.68
598	-4.04134	145.035	0.033	0	511.744	12.255	40.98	48.993	984.68
599	-4.04134	145.035	0.033	0	512.143	12.272	40.95	48.369	984.68
600	-4.04134	145.035	0.039	0	512.409	12.251	40.91	48.534	984.67
601	-4.04134	145.035	0.028	0	511.345	12.271	40.91	48.715	984.69
602	-4.04134	145.035	0.022	-0.001	500.172	12.25	40.88	49.231	984.66
603	-4.04134	145.035	0.039	-0.004	474.901	12.268	40.89	49.255	984.68
604	-4.04134	145.035	0.039	-0.007	441.916	12.243	40.91	49.584	984.72
605	-4.04134	145.035	0.033	-0.007	441.517	12.27	40.9	48.983	984.7
606	-4.04134	145.035	0.033	-0.007	441.118	12.251	40.88	48.283	984.71
607	-4.04134	145.035	0.028	-0.007	440.852	12.269	40.86	47.693	984.73
608	-4.04134	145.035	0.028	-0.007	440.187	12.247	40.81	47.452	984.71
609	-4.04134	145.035	0.033	-0.008	439.522	12.269	40.81	47.622	984.72
610	-4.04134	145.035	0.022	-0.012	438.192	12.252	40.79	47.63	984.68
611	-4.04134	145.035	0.028	-0.012	434.202	12.269	40.78	47.787	984.67
612	-4.04134	145.035	0.039	-0.016	433.005	12.248	40.78	48.407	984.69
613	-4.04134	145.035	0.039	-0.017	432.872	12.269	40.78	48.453	984.7
614	-4.04134	145.035	0.033	-0.018	433.138	12.249	40.68	47.721	984.57
615	-4.04134	145.035	0.028	-0.018	432.872	12.269	40.71	48.693	984.62
616	-4.04134	145.035	0.039	-0.017	433.404	12.242	40.68	49.142	984.58
617	-4.04134	145.035	0.039	-0.016	432.606	12.269	40.67	49.096	984.55
618	-4.04134	145.035	0.033	-0.017	432.872	12.246	40.66	48.7	984.55
619	-4.04134	145.035	0.033	-0.018	426.621	12.272	40.64	48.731	984.54
620	-4.04134	145.035	0.039	-0.018	432.739	12.251	40.62	48.661	984.53
621	-4.04134	145.035	0.039	-0.02	431.276	12.269	40.63	49.046	984.55
622	-4.04134	145.035	0.039	-0.017	425.956	12.247	40.61	49.326	984.53
623	-4.04134	145.035	0.039	-0.016	426.089	12.269	40.61	48.492	984.54
624	-4.04134	145.035	0.045	-0.012	426.089	12.247	40.59	48.434	984.57
625	-4.04134	145.035	0.045	-0.013	425.823	12.27	40.56	47.979	984.6
626	-4.04134	145.035	0.045	-0.013	425.557	12.252	40.56	47.686	984.69
627	-4.04134	145.035	0.039	-0.012	425.69	12.274	40.51	47.646	984.68
628	-4.04134	145.035	0.039	-0.012	425.69	12.247	40.47	48.048	984.64
629	-4.04134	145.035	0.039	-0.012	425.557	12.27	40.48	48.107	984.65
630	-4.04134	145.035	0.033	-0.012	425.557	12.254	48.005	984.62	1
631	-4.04134	145.035	0.045	-0.013	425.557	12.269	40.48	48.241	984.6
632	-4.04134	145.035	0.039	-0.012	425.69	12.245	40.46	48.77	984.56
633	-4.04134	145.035	0.039	-0.012	425.424	12.271	40.46	49.164	984.56
634	-4.04134	145.035	0.039	-0.012	425.025	12.247	40.49	49.213	984.59
635	-4.04134	145.035	0.033	-0.007	424.626	12.272	40.49	48.853	984.57
636	-4.04134	145.035	0.033	-0.007	424.493	12.249	40.46	48.803	984.52
637	-4.04134	145.035	0.033	-0.004	424.759	12.268	40.51	49.022	984.59
638	-4.04134	145.035	0.033	-0.003	424.626	12.249	40.52	49.171	984.6
639	-4.04134	145.035	0.033	0	425.158	12.269	40.52	49.114	984.59
640	-4.04134	145.035	0.039	-0.001	424.626	12.249	40.53	49.182	984.61
641	-4.04134	145.035	0.039	-0.004	424.493	12.268	40.52	49.091	984.61
642	-4.04134	145.035	0.039	-0.004	424.493	12.252	40.52	49.689	984.63
643	-4.04134	145.035	0.039	-0.004	424.626	12.268	40.53	49.442	984.66
644	-4.04134	145.035	0.045	-0.005	424.759	12.249	40.5	49.449	984.62
645	-4.04134	145.035	0.039	-0.005	423.429	12.268	40.51	49.608	984.67
646	-4.04134	145.035	0.045	-0.004	423.429	12.252	40.48	49.471	984.65
647	-4.04134	145.035	0.045	-0.005	423.562	12.268	40.45	49.365	984.64
648	-4.04134	145.035	0.045	-0.007	422.897	12.247	40.44	49.207	984.66
649	-4.04134	145.035	0.039	-0.004	422.631	12.27	40.42	49.261	984.66
650	-4.04134	145.035	0.033	-0.001	423.163	12.245	40.4	49.507	984.65
651	-4.04134	145.035	0.039	-0.003	423.695	12.274	40.41	49.654	984.66
652	-4.04134	145.035	0.033	-0.003	422.897	12.245	40.39	50.239	984.65
653	-4.04134	145.035	0.039	0	423.03	12.273	40.41	50.353	984.71
654	-4.04134	145.035	0.022	0.003	422.897	12.247	40.43	50.332	984.78
655	-4.04134	145.035	0.039	0.004	422.897	12.27	40.39	50.497	984.74
656	-4.04134	145.035	0.022	0.004	421.966	12.242	40.36	50.742	984.7
657	-4.04134	145.035	0.045	0.001	423.828	12.275	40.36	50.696	984.7
658	-4.04134	145.035	0.033	0	423.562	12.249	40.34	50.401	984.69
659	-4.04134	145.035	0.039	0.003	423.695	12.272	40.31	50.41	984.7
660	-4.04134	145.035	0.045	0.003	423.828	12.255	40.26	50.304	984.65
661	-4.04134	145.035	0.022	0.008	423.695	12.264	40.25	49.75	984.65
662	-4.04134	145.035	0.028	0.004	424.094	12.251	40.25	49.907	984.67
663	-4.04134	145.035	0.022	0.004	423.961	12.268	40.22	49.928	984.64
664	-4.04134	145.035	0.039	0.003	424.36	12.246	40.19	50.655	984.63
665	-4.04134	145.035	0.017	0.003	425.158	12.269	40.21	50.771	984.66
666	-4.04134	145.035	0.045	-0.001	425.158	12.248	40.19	50.62	984.64
667	-4.04134	145.035	0.028	-0.001	425.424	12.27	40.18	50.261	984.65
668	-4.04134	145.035	0.033	-0.003	425.69	12.244	40.15	50.82	984.61
669	-4.04134	145.035	0.022	0	425.956	12.268	40.15	50.999	984.62
670	-4.04134	145.035	0.039	0.001	432.207	12.246	40.15	50.843	984.64
671	-4.04134	145.035	0.039	0.004	433.005	12.273	40.11	50.906	984.6
672	-4.04134	145.035	0.033	0.007	433.138	12.245	40.08	51.048	984.56
673	-4.04134	145.035	0.039	0.003	434.601	12.27	40.11	50.916	984.63
674	-4.04134	145.035	0.033	0.003	433.138	12.247	40.11	50.658	984.67
675	-4.04134	145.035	0.028	0.001	435	12.27	40.11	50.489	984.71
676	-4.04134	145.035	0.028	0.004	439.389	12.24	40.08	50.249	984.7
677	-4.04134	145.035	0.028	0	434.335	12.265	40.03	50.188	984.69
678	-4.04134	145.035	0.045	0	439.655	12.255	40.02	50.165	984.73
679	-4.04134	145.035	0.022	-0.001	439.655	12.258	40	50.354	984.72
680	-4.04134	145.035	0.022	0	439.655	12.26	39.98	50.318	984.72
681	-4.04134	145.035	0.028	-0.003	440.054	12.254	39.98	50.081	984.74
682	-4.04134	145.035	0.028	-0.001	440.187	12.265	39.94	49.729	984.73
683	-4.04134	145.035	0.045	-0.001	440.32	12.249	39.91	49.646	984.75
684	-4.04134	145.035	0.039	-0.001	440.453	12.265	39.9	49.848	984.75
685	-4.04134	145.035	0.033	-0.004	439.921	12.25	39.87	50.497	984.73
686	-4.04134	145.035	0.039	-0.004	439.389	12.269	39.87	50.835	984.75
687	-4.04134	145.035	0.033	-0.003	439.788	12.243	39.88	50.869	984.76
688	-4.04134	145.035	0.022	-0.007	435.399	12.269	39.85	50.664	984.74
689	-4.04134	145.035	0.028	-0.004	435.931	12.244	39.87	50.43	984.79
690	-4.04134	145.035	0.045	-0.005	433.936	12.275	39.79	50.084	984.7
691	-4.04134	145.035	0.033	-0.005	433.271	12.242	39.73	50.043	984.63
692	-4.04134	145.035	0.045	-0.004	432.739	12.27	39.68	50.273	984.56
693	-4.04134	145.035	0.028	-0.005	433.005	12.245	39.67	50.194	984.54
694	-4.04134	145.035	0.033	-0.008	433.404	12.272	39.66	50.396	984.53
695	-4.04134	145.035	0.045	-0.009	433.271	12.249	39.64	50.235	984.53
696	-4.04134	145.035	0.039	-0.008	431.941	12.271	39.64	50.472	984.53
697	-4.04134	145.035	0.045	-0.012	426.222	12.242	39.71	50.919	984.68
698	-4.04134	145.035	0.045	-0.012	426.222	12.27	39.74	50.831	984.77
699	-4.04134	145.035	0.039	-0.01	426.887	12.247	39.74	50.573	984.82
700	-4.04134	145.035	0.045	-0.009	425.823	12.27	39.73	50.393	984.84
701	-4.04134	145.035	0.045	-0.009	425.291	12.244	39.71	50.355	984.84
702	-4.04134	145.035	0.039	-0.008	425.557	12.273	39.65	50.282	984.77
703	-4.04134	145.035	0.039	-0.007	425.69	12.25	39.63	50.101	984.72
704	-4.04134	145.035	0.045	-0.007	425.69	12.269	39.61	50.244	984.67
705	-4.04134	145.035	0.045	-0.005	425.823	12.244	39.6	50.231	984.65
706	-4.04134	145.035	0.028	-0.007	425.69	12.27	39.56	50.081	984.58
707	-4.04134	145.035	0.045	-0.008	425.557	12.247	39.59	50.534	984.62
708	-4.04134	145.035	0.028	-0.007	425.557	12.27	39.61	50.514	984.68
709	-4.04134	145.035	0.033	-0.007	425.823	12.237	39.61	51.032	984.75
710	-4.04134	145.035	0.039	-0.007	425.557	12.269	39.6	53.177	984.75
711	-4.04134	145.035	0.033	-0.005	425.69	12.249	39.55	54.812	984.73
712	-4.04134	145.035	0.033	-0.005	425.69	12.272	39.53	54.18	984.74
713	-4.04134	145.035	0.033	-0.003	426.222	12.249	39.5	53.243	984.74
714	-4.04134	145.035	0.033	-0.001	426.621	12.272	39.45	52.801	984.71
715	-4.04134	145.035	0.022	0.003	431.675	12.247	39.38	52.714	984.61
716	-4.04134	145.035	0.045	0	426.089	12.268	39.38	52.534	984.63
717	-4.04134	145.035	0.045	0	426.887	12.25	39.41	51.886	984.69
718	-4.04134	145.035	0.045	0.001	426.488	12.27	39.44	51.575	984.75
719	-4.04134	145.035	0.039	0.003	426.488	12.244	39.43	51.27	984.75
720	-4.04134	145.035	0.033	0.004	425.69	12.272	39.41	50.986	984.74
721	-4.04134	145.035	0.033	0.003	425.69	12.245	39.4	50.423	984.79
722	-4.04134	145.035	0.039	-0.001	425.158	12.273	39.33	50.438	984.78
723	-4.04134	145.035	0.033	-0.004	425.424	12.24	39.29	50.456	984.79
724	-4.04134	145.035	0.033	-0.007	424.892	12.268	39.25	50.352	984.79
725	-4.04134	145.035	0.039	-0.008	424.759	12.246	39.24	50.574	984.78
726	-4.04134	145.035	0.045	-0.008	425.158	12.271	39.21	51.233	984.75
727	-4.04134	145.035	0.022	-0.005	425.158	12.248	39.08	51.062	984.57
728	-4.04134	145.035	0.033	-0.004	424.759	12.272	39.08	51.399	984.58
729	-4.04134	145.035	0.045	-0.003	424.626	12.243	39.11	51.729	984.63
730	-4.04134	145.035	0.017	-0.001	424.626	12.268	39.13	51.775	984.63
731	-4.04134	145.035	0.039	0	424.759	12.246	39.16	51.464	984.65
732	-4.04134	145.035	0.022	0.003	424.626	12.268	39.14	51.159	984.63
733	-4.04134	145.035	0.033	0.003	424.493	12.245	39.14	50.957	984.63
734	-4.04134	145.035	0.039	0.003	424.36	12.27	39.14	51.024	984.62
735	-4.04134	145.035	0.045	0.001	424.094	12.246	39.14	51.182	984.61
736	-4.04134	145.035	0.033	0.001	424.626	12.267	39.15	51.396	984.62
737	-4.04134	145.035	0.022	0.001	424.626	12.246	39.16	51.97	984.63
738	-4.04134	145.035	0.028	0.001	425.158	12.271	39.16	52.24	984.62
739	-4.04134	145.035	0.011	0	425.158	12.248	39.18	52.264	984.65
740	-4.04134	145.035	0.022	0.003	425.557	12.27	39.18	52.376	984.65
741	-4.04134	145.035	0.028	0.003	425.69	12.248	39.18	52.456	984.67
742	-4.04134	145.035	0.028	0.001	425.557	12.27	39.19	52.321	984.67
743	-4.04134	145.035	0.028	0.003	425.557	12.251	39.17	51.915	984.62
744	-4.04134	145.035	0.028	0.003	426.089	12.269	39.16	51.836	984.61
745	-4.04134	145.035	0.028	0.003	425.956	12.248	39.18	51.748	984.62
746	-4.04134	145.035	0.033	0.001	426.089	12.269	39.18	51.748	984.62
747	-4.04134	145.035	0.028	0.003	426.222	12.247	39.19	52.052	984.63
748	-4.04134	145.035	0.022	0.001	425.823	12.268	39.15	52.193	984.58
749	-4.04134	145.035	0.039	-0.003	426.089	12.239	39.12	52.034	984.56
750	-4.04134	145.035	0.022	-0.001	426.089	12.273	39.12	51.787	984.58
751	-4.04134	145.035	0.028	-0.004	431.409	12.248	39.12	51.81	984.58
752	-4.04134	145.035	0.039	-0.005	426.222	12.274	39.12	51.775	984.59
753	-4.04134	145.035	0.028	-0.004	426.089	12.24	39.12	51.943	984.57
754	-4.04134	145.035	0.017	-0.007	426.089	12.27	39.1	52.222	984.54
755	-4.04134	145.035	0.033	-0.004	426.222	12.247	39.13	52.449	984.55
756	-4.04134	145.035	0.022	-0.003	425.956	12.271	39.14	52.519	984.56
757	-4.04134	145.035	0.022	-0.001	425.823	12.24	39.18	52.298	984.6
758	-4.04134	145.035	0.033	-0.001	425.69	12.27	39.18	51.984	984.6
759	-4.04134	145.035	0.039	-0.001	425.424	12.248	39.17	51.735	984.58
760	-4.04134	145.035	0.028	-0.001	425.823	12.27	39.18	51.715	984.6
761	-4.04134	145.035	0.039	0	425.424	12.246	39.21	51.627	984.64
762	-4.04134	145.035	0.028	0	424.892	12.268	39.2	51.749	984.63
763	-4.04134	145.035	0.017	-0.001	425.424	12.244	39.2	51.885	984.63
764	-4.04134	145.035	0.039	-0.003	425.424	12.27	39.19	51.996	984.62
765	-4.04134	145.035	0.022	-0.004	425.424	12.241	39.2	51.941	984.63
766	-4.04134	145.035	0.028	-0.001	425.557	12.27	39.22	52.033	984.65
767	-4.04134	145.035	0.022	-0.003	425.424	12.248	39.21	52.222	984.62
768	-4.04134	145.035	0.045	-0.001	425.424	12.27	39.21	52.638	984.62
769	-4.04134	145.035	0.022	-0.001	425.025	12.246	39.2	52.783	984.6
770	-4.04134	145.035	0.039	-0.003	424.892	12.272	39.2	53.097	984.59
771	-4.04134	145.035	0.045	-0.003	425.025	12.249	39.22	53.278	984.62
772	-4.04134	145.035	0.039	-0.005	424.892	12.272	39.22	52.685	984.63
773	-4.04134	145.035	0.045	-0.004	424.493	12.242	39.22	52.685	984.63
774	-4.04134	145.035	0.045	-0.005	424.892	12.268	39.22	52.886	984.62
775	-4.04134	145.035	0.045	-0.005	424.892	12.246	39.2	52.177	984.6
776	-4.04134	145.035	0.033	-0.005	424.626	12.27	39.23	52.033	984.64
777	-4.04134	145.035	0.039	-0.007	425.158	12.247	39.26	51.936	984.69
778	-4.04134	145.035	0.039	-0.007	425.025	12.27	39.26	51.969	984.7
779	-4.04134	145.035	0.045	-0.005	425.158	12.246	39.24	52.316	984.67
780	-4.04134	145.035	0.022	-0.003	425.025	12.27	39.23	52.662	984.65
781	-4.04134	145.035	0.039	-0.003	425.025	12.243	39.25	52.789	984.68
782	-4.04134	145.035	0.033	-0.001	425.025	12.273	39.27	52.825	984.7
783	-4.04134	145.035	0.022	-0.003	425.025	12.246	39.26	52.767	984.66
784	-4.04134	145.035	0.022	-0.001	425.557	12.27	39.25	52.598	984.64
785	-4.04134	145.035	0.039	0	425.557	12.25	39.26	52.296	984.65
786	-4.04134	145.035	0.028	0	425.557	12.271	39.27	51.825	984.66
787	-4.04134	145.035	0.011	0	425.424	12.246	39.29	51.592	984.69
788	-4.04134	145.035	0.028	-0.001	425.69	12.271	39.28	51.534	984.68
789	-4.04134	145.035	0.028	0	425.823	12.249	39.28	51.568	984.67
790	-4.04134	145.035	0.028	-0.003	425.823	12.265	39.29	51.423	984.67
791	-4.04134	145.035	0.033	0	425.956	12.254	39.29	51.524	984.66
792	-4.04134	145.035	0.045	-0.004	425.291	12.258	39.31	51.673	984.68
793	-4.04134	145.035	0.028	-0.004	425.823	12.26	39.33	51.833	984.71
794	-4.04134	145.035	0.045	-0.004	425.557	12.261	39.33	52.316	984.69
795	-4.04134	145.035	0.045	-0.005	425.69	12.266	39.32	52.482	984.67
796	-4.04134	145.035	0.022	-0.004	425.69	12.255	39.31	52.122	984.65
797	-4.04134	145.035	0.045	-0.003	425.823	12.265	31.897	984.65	1
798	-4.04134	145.035	0.039	-0.001	425.956	12.247	39.32	51.999	984.66
799	-4.04134	145.035	0.028	-0.001	426.089	12.261	39.3	52.176	984.63
800	-4.04134	145.035	0.045	0	425.424	12.249	39.28	52.332	984.62
801	-4.04134	145.035	0.028	0	426.089	12.265	39.28	52.612	984.63
802	-4.04134	145.035	0.033	0.001	426.089	12.256	39.29	52.759	984.64
803	-4.04134	145.035	0.033	0.001	425.557	12.272	39.3	52.636	984.64
804	-4.04134	145.035	0.022	0	426.089	12.245	39.29	52.602	984.62
805	-4.04134	145.035	0.045	0.001	425.823	12.268	39.28	52.455	984.61
806	-4.04134	145.035	0.011	0.001	426.089	12.24	39.3	52.435	984.63
807	-4.04134	145.035	0.039	0	425.956	12.27	39.29	52.827	984.61
808	-4.04134	145.035	0.039	0	425.823	12.25	39.31	52.649	984.64
809	-4.04134	145.035	0.039	0.001	425.291	12.27	39.3	52.334	984.62
810	-4.04134	145.035	0.022	0.001	425.291	12.247	39.29	52.163	984.6
811	-4.04134	145.035	0.033	0	425.557	12.273	39.3	52.087	984.63
812	-4.04134	145.035	0.045	-0.001	424.892	12.249	39.31	51.796	984.63
813	-4.04134	145.035	0.022	-0.004	424.759	12.266	39.31	51.615	984.64
814	-4.04134	145.035	0.028	-0.005	424.493	12.247	39.29	51.737	984.64
815	-4.04134	145.035	0.028	-0.004	424.626	12.268	39.28	51.825	984.62
816	-4.04134	145.035	0.045	-0.007	424.493	12.244	39.29	51.951	984.64
817	-4.04134	145.035	0.028	-0.007	424.094	12.266	39.31	51.952	984.66
818	-4.04134	145.035	0.022	-0.007	423.562	12.244	39.31	52.065	984.66
819	-4.04134	145.035	0.033	-0.007	424.094	12.274	39.3	52.288	984.64
820	-4.04134	145.035	0.05	-0.007	424.227	12.249	39.28	52.32	984.63
821	-4.04134	145.035	0.028	-0.005	424.227	12.272	39.3	52.03	984.66
822	-4.04134	145.035	0.039	-0.005	424.227	12.248	39.31	51.898	984.69
823	-4.04134	145.035	0.022	-0.005	423.562	12.268	39.29	51.782	984.66
824	-4.04134	145.035	0.028	-0.007	423.961	12.235	39.29	51.804	984.66
825	-4.04134	145.035	0.028	-0.005	424.227	12.267	39.28	51.725	984.64
826	-4.04134	145.035	0.022	-0.007	423.296	12.244	39.27	51.68	984.62
827	-4.04134	145.035	0.033	-0.007	424.094	12.271	39.29	51.625	984.65
828	-4.04134	145.035	0.022	-0.005	423.562	12.246	39.3	51.715	984.65
829	-4.04134	145.035	0.039	-0.007	423.695	12.27	39.3	51.85	984.66
830	-4.04134	145.035	0.039	-0.007	423.562	12.245	39.28	52.072	984.63
831	-4.04134	145.035	0.033	-0.005	424.094	12.267	39.25	52.464	984.6
832	-4.04134	145.035	0.022	-0.004	424.227	12.242	39.26	52.306	984.63
833	-4.04134	145.035	0.045	-0.003	424.626	12.268	39.26	52.16	984.66
834	-4.04134	145.035	0.045	-0.001	424.759	12.245	39.26	51.891	984.68
835	-4.04134	145.035	0.022	-0.003	424.626	12.268	39.23	51.989	984.63
836	-4.04134	145.035	0.028	-0.001	424.759	12.248	39.22	52.213	984.64
837	-4.04134	145.035	0.022	0	424.759	12.265	39.25	52.306	984.7
838	-4.04134	145.035	0.028	0	424.626	12.244	39.27	52.174	984.72
839	-4.04134	145.035	0.033	-0.003	425.025	12.272	39.25	52.082	984.7
840	-4.04134	145.035	0.028	-0.004	425.291	12.245	39.2	51.874	984.63
841	-4.04134	145.035	0.033	-0.007	425.424	12.264	39.16	51.835	984.58
842	-4.04134	145.035	0.039	-0.007	425.025	12.249	39.14	51.9	984.56
843	-4.04134	145.035	0.028	-0.008	425.557	12.266	39.14	52.023	984.58
844	-4.04134	145.035	0.039	-0.009	425.557	12.249	39.17	51.713	984.65
845	-4.04134	145.035	0.045	-0.012	425.69	12.272	39.05	51.183	984.53
846	-4.04134	145.035	0.039	-0.01	431.808	12.248	39	50.763	984.57
847	-4.04134	145.035	0.045	-0.013	433.005	12.272	38.94	50.543	984.59
848	-4.04134	145.035	0.045	-0.012	439.522	12.241	38.88	50.435	984.59
849	-4.04134	145.035	0.045	-0.009	440.985	12.267	38.89	50.379	984.66
850	-4.04134	145.035	0.039	-0.01	442.315	12.244	38.86	50.354	984.67
851	-4.04134	145.035	0.045	-0.012	442.98	12.272	38.85	50.442	984.72
852	-4.04134	145.035	0.045	-0.012	455.616	12.251	38.81	50.562	984.71
853	-4.04134	145.035	0.039	-0.012	457.611	12.268	38.77	50.793	984.69
854	-4.04134	145.035	0.033	-0.01	458.542	12.244	38.71	50.573	984.66
855	-4.04134	145.035	0.039	-0.01	459.207	12.268	38.64	50.432	984.61
856	-4.04134	145.035	0.045	-0.012	460.67	12.251	38.62	50.508	984.63
857	-4.04134	145.035	0.05	-0.01	473.438	12.271	38.59	50.571	984.63
858	-4.04134	145.035	0.039	-0.01	474.103	12.242	38.56	50.759	984.6
859	-4.04134	145.035	0.039	-0.01	474.103	12.268	38.53	50.924	984.6
860	-4.04135	145.035	0.045	-0.012	475.034	12.25	38.5	50.887	984.61
861	-4.04135	145.035	0.039	-0.009	476.498	12.269	38.48	50.962	984.65
862	-4.04136	145.035	0.045	-0.009	483.547	12.254	38.46	51.141	984.7
863	-4.04136	145.035	0.033	-0.008	483.148	12.27	38.43	51.35	984.72
864	-4.04136	145.035	0.045	-0.009	483.015	12.248	38.42	51.897	984.78
865	-4.04136	145.035	0.039	-0.009	482.882	12.27	38.38	52.454	984.78
866	-4.04135	145.035	0.045	-0.009	491.926	12.25	38.34	52.843	984.78
867	-4.04135	145.035	0.028	-0.008	492.591	12.27	38.3	53.353	984.78
868	-4.04134	145.035	0.05	-0.007	492.591	12.254	38.25	53.605	984.74
869	-4.04134	145.035	0.033	-0.003	493.655	12.267	38.23	53.86	984.76
870	-4.04133	145.035	0.045	0	493.655	12.255	38.22	53.903	984.78
871	-4.04133	145.035	0.039	0.001	494.453	12.271	38.18	53.967	984.81
872	-4.04132	145.035	0.039	0.003	494.586	12.244	38.16	53.763	984.88
873	-4.04132	145.035	0.039	0.007	494.453	12.271	38.07	53.236	984.88
874	-4.04131	145.035	0.045	0.007	493.522	12.251	38.02	53.119	984.92
875	-4.0413	145.035	0.045	0.008	493.788	12.269	37.95	53.011	984.92
876	-4.04129	145.035	0.039	0.009	493.788	12.249	37.86	52.855	984.89
877	-4.04128	145.035	0.039	0.004	493.123	12.274	37.79	52.679	984.91
878	-4.04128	145.035	0.039	0.003	493.655	12.251	37.73	52.594	984.91
879	-4.04127	145.035	0.045	-0.001	494.586	12.27	37.68	52.61	984.91
880	-4.04127	145.035	0.033	-0.001	493.788	12.247	37.64	52.594	984.91
881	-4.04126	145.035	0.045	-0.001	494.719	12.268	37.58	52.644	984.9
882	-4.04125	145.035	0.045	-0.003	491.926	12.242	37.54	52.797	984.92
883	-4.04124	145.035	0.039	-0.005	490.064	12.271	37.47	52.935	984.89
884	-4.04123	145.035	0.045	-0.008	483.547	12.25	37.42	53.051	984.88
885	-4.04122	145.035	0.045	-0.009	477.03	12.269	37.4	53.338	984.89
886	-4.04122	145.035	0.045	-0.009	477.296	12.248	37.37	53.18	984.89
887	-4.04121	145.035	0.045	-0.009	476.498	12.27	37.34	53.109	984.93
888	-4.0412	145.035	0.045	-0.008	477.296	12.248	37.29	53.158	984.89
889	-4.04119	145.035	0.033	-0.008	483.414	12.269	37.27	53.1	984.9
890	-4.04119	145.035	0.045	-0.008	476.764	12.251	37.22	53.195	984.92
891	-4.04118	145.035	0.05	-0.007	489.931	12.272	37.13	53.208	984.89
892	-4.04117	145.035	0.045	-0.008	491.128	12.249	37.08	53.225	984.88
893	-4.04117	145.035	0.039	-0.007	491.793	12.268	37.02	53.351	984.86
894	-4.04115	145.035	0.045	-0.008	491.527	12.242	36.96	53.444	984.87
895	-4.04114	145.035	0.045	-0.008	491.394	12.265	36.93	53.486	984.86
896	-4.04113	145.035	0.045	-0.008	492.059	12.245	36.88	53.547	984.81
897	-4.04112	145.035	0.033	-0.008	492.325	12.268	36.86	53.577	984.84
898	-4.04111	145.035	0.039	-0.008	492.857	12.247	36.81	53.629	984.81
899	-4.0411	145.035	0.045	-0.008	498.975	12.276	36.78	53.681	984.81
900	-4.0411	145.035	0.045	-0.007	500.039	12.248	36.71	53.729	984.76
901	-4.04109	145.035	0.033	-0.007	500.97	12.27	36.64	53.821	984.72
902	-4.04108	145.035	0.045	-0.005	501.103	12.247	36.59	53.982	984.71
903	-4.04107	145.035	0.039	-0.007	501.502	12.265	36.54	54.121	984.65
904	-4.04106	145.035	0.045	-0.007	501.502	12.257	36.55	55.172	984.75
905	-4.04105	145.035	0.045	-0.007	502.034	12.261	36.48	54.662	984.75
906	-4.04104	145.035	0.045	-0.004	502.7	12.26	36.42	54.598	984.75
907	-4.04103	145.035	0.039	-0.005	502.434	12.258	36.36	54.613	984.77
908	-4.04102	145.035	0.039	-0.005	501.901	12.261	36.26	54.681	984.7
909	-4.04101	145.035	0.033	-0.005	502.167	12.251	36.23	54.911	984.71
910	-4.041	145.035	0.039	-0.004	502.833	12.266	36.2	55.174	984.69
911	-4.04099	145.035	0.039	-0.005	503.498	12.257	36.16	55.08	984.7
912	-4.04098	145.035	0.045	-0.005	507.488	12.267	36.12	55.188	984.7
913	-4.04097	145.035	0.039	-0.004	508.153	12.244	36.08	55.383	984.67
914	-4.04096	145.035	0.028	-0.003	508.153	12.267	36.08	55.762	984.69
915	-4.04095	145.035	0.033	-0.003	503.365	12.245	36.04	56.125	984.66
916	-4.04094	145.035	0.039	-0.001	501.502	12.271	36.01	55.854	984.65
917	-4.04093	145.036	0.033	-0.004	502.167	12.242	35.95	55.747	984.61
918	-4.04092	145.036	0.039	-0.004	501.236	12.269	35.86	55.88	984.54
919	-4.04092	145.036	0.039	-0.003	501.236	12.244	35.83	55.932	984.54
920	-4.04091	145.036	0.033	-0.003	500.97	12.268	35.75	56.312	984.46
921	-4.0409	145.036	0.045	-0.004	500.837	12.252	35.77	56.771	984.53
922	-4.04088	145.036	0.039	-0.003	500.571	12.27	35.74	56.889	984.51
923	-4.04087	145.036	0.045	-0.004	500.438	12.251	35.73	57.078	984.53
924	-4.04086	145.036	0.033	-0.003	500.837	12.271	35.78	57.272	984.64
925	-4.04085	145.036	0.045	-0.001	502.167	12.256	35.74	57.38	984.63
926	-4.04084	145.036	0.045	-0.001	502.7	12.272	35.77	57.083	984.74
927	-4.04083	145.036	0.045	-0.003	502.966	12.251	35.74	56.868	984.75
928	-4.04082	145.036	0.045	-0.003	507.621	12.269	35.7	57.285	984.73
929	-4.04081	145.036	0.033	-0.004	504.163	12.246	35.66	57.57	984.7
930	-4.0408	145.036	0.045	-0.005	508.552	12.274	35.62	57.755	984.65
931	-4.04079	145.036	0.039	-0.004	515.601	12.248	35.63	58.1	984.65
932	-4.04078	145.036	0.039	-0.003	526.374	12.269	35.58	57.982	984.59
933	-4.04076	145.036	0.033	-0.004	544.064	12.253	35.59	58.14	984.62
934	-4.04075	145.036	0.045	-0.004	555.901	12.274	35.58	58.383	984.64
935	-4.04074	145.036	0.045	-0.003	559.759	12.254	35.56	58.358	984.65
936	-4.04072	145.036	0.039	0	560.291	12.272	35.55	58.924	984.68
937	-4.04071	145.036	0.033	-0.001	560.956	12.244	35.48	59.427	984.61
938	-4.0407	145.036	0.039	-0.001	559.227	12.274	35.52	59.297	984.69
939	-4.04068	145.036	0.045	0	559.227	12.25	35.46	59.524	984.66
940	-4.04067	145.036	0.045	0.003	548.32	12.27	35.45	59.456	984.71
941	-4.04066	145.036	0.033	0.005	545.66	12.244	35.41	59.205	984.7
942	-4.04065	145.036	0.05	0.007	545.527	12.27	35.36	59.134	984.66
943	-4.04064	145.036	0.039	0.004	558.163	12.253	35.38	59.335	984.69
944	-4.04064	145.036	0.045	0.004	560.424	12.274	35.34	59.808	984.62
945	-4.04063	145.036	0.033	0.004	559.892	12.246	35.35	59.476	984.66
946	-4.04063	145.036	0.039	0.001	559.227	12.273	35.33	59.507	984.64
947	-4.04061	145.036	0.045	0	543.931	12.244	35.3	59.503	984.61
948	-4.0406	145.036	0.045	-0.001	532.227	12.274	35.32	59.717	984.63
949	-4.04059	145.036	0.033	0	515.335	12.247	35.27	59.866	984.55
950	-4.04059	145.036	0.028	0	509.35	12.267	35.27	59.577	984.55
951	-4.04059	145.036	0.05	-0.001	509.483	12.245	35.25	59.586	984.53
952	-4.04058	145.036	0.045	-0.003	513.34	12.271	35.26	59.808	984.53
953	-4.04058	145.036	0.045	-0.004	528.635	12.251	35.22	60.037	984.46
954	-4.04058	145.036	0.045	-0.003	529.167	12.274	35.17	59.986	984.35
955	-4.04059	145.036	0.033	-0.001	529.567	12.248	35.2	59.802	984.38
956	-4.04059	145.036	0.039	-0.001	529.167	12.272	35.21	59.635	984.38
957	-4.0406	145.036	0.033	-0.003	529.7	12.243	35.22	59.703	984.4
958	-4.04061	145.036	0.045	-0.003	528.369	12.274	35.24	59.294	984.41
959	-4.04062	145.036	0.039	-0.003	518.527	12.247	35.29	59.7	984.47
960	-4.04062	145.036	0.045	-0.001	501.901	12.273	35.29	59.635	984.49
961	-4.04062	145.036	0.045	-0.001	500.837	12.251	35.28	59.645	984.47
962	-4.04062	145.036	0.039	-0.001	499.64	12.273	35.31	59.593	984.53
963	-4.04062	145.036	0.039	0.001	493.655	12.253	35.32	59.527	984.54
964	-4.04062	145.036	0.028	0	491.394	12.27	3N	lat	lon
965	-4.04062	145.036	0.045	0.003	485.409	12.249	35.41	59.562	984.56
966	-4.04062	145.036	0.045	0.005	477.296	12.269	35.43	59.563	984.51
967	-4.04062	145.036	0.033	0.008	475.7	12.242	35.5	59.596	984.54
968	-4.04062	145.036	0.033	0.009	458.409	12.267	35.54	59.578	984.5
969	-4.04062	145.036	0.039	0.009	449.099	12.243	35.61	59.576	984.53
970	-4.04062	145.036	0.045	0.009	441.916	12.272	35.64	59.604	984.51
971	-4.04062	145.036	0.039	0.008	441.251	12.248	35.68	59.663	984.49
972	-4.04062	145.036	0.039	0.008	439.655	12.269	35.72	59.567	984.51
973	-4.04062	145.036	0.033	0.007	434.202	12.24	35.74	59.247	984.48
974	-4.04062	145.036	0.045	0.008	431.941	12.272	35.79	59.055	984.5
975	-4.04062	145.036	0.045	0.008	431.941	12.247	35.77	59.053	984.43
976	-4.04062	145.036	0.033	0.008	432.34	12.271	35.81	58.879	984.45
977	-4.04062	145.036	0.045	0.005	433.936	12.247	35.84	58.761	984.46
978	-4.04062	145.036	0.039	0.003	434.069	12.268	35.84	58.816	984.42
979	-4.04062	145.036	0.045	0	433.936	12.248	35.91	59.003	984.45
980	-4.04062	145.036	0.039	0	433.005	12.267	35.94	59.175	984.4
981	-4.04062	145.036	0.039	0	432.872	12.241	36.04	59.264	984.44
982	-4.04062	145.036	0.039	0.003	426.621	12.271	36.1	59.283	984.39
983	-4.04062	145.036	0.033	0.003	431.542	12.242	36.16	59.369	984.33
984	-4.04062	145.036	0.045	0.004	425.823	12.271	36.26	59.037	984.33
985	-4.04062	145.036	0.039	0.004	425.956	12.243	36.33	58.635	984.3
986	-4.04062	145.036	0.033	0.004	426.089	12.27	36.42	58.389	984.31
987	-4.04062	145.036	0.039	0.003	425.424	12.251	36.5	58.21	984.29
988	-4.04062	145.036	0.039	0	425.557	12.271	36.59	57.998	984.26
989	-4.04062	145.036	0.033	0	425.025	12.249	36.69	57.843	984.27
990	-4.04062	145.036	0.039	0.001	424.892	12.272	36.75	57.839	984.23
991	-4.04062	145.036	0.033	-0.001	424.626	12.244	36.84	57.762	984.26
992	-4.04062	145.036	0.039	-0.001	424.493	12.266	36.93	57.772	984.27
993	-4.04062	145.036	0.033	-0.001	425.158	12.244	37.01	57.503	984.23
994	-4.04062	145.036	0.045	0	425.025	12.27	37.12	56.881	984.24
995	-4.04062	145.036	0.039	-0.003	424.36	12.251	37.16	56.528	984.2
996	-4.04062	145.036	0.039	-0.003	425.025	12.273	37.25	56.45	984.21
997	-4.04062	145.036	0.039	-0.004	425.025	12.246	37.34	56.595	984.3
998	-4.04062	145.036	0.033	-0.004	425.025	12.27	37.38	56.376	984.28
999	-4.04062	145.036	0.033	-0.005	425.158	12.246	37.47	56.219	984.27
1000	-4.04062	145.036	0.039	-0.005	425.025	12.275	37.56	56.075	984.23
1001	-4.04062	145.036	0.045	-0.005	425.557	12.248	37.68	55.463	984.22
1002	-4.04062	145.036	0.045	-0.005	424.892	12.268	37.8	55.433	984.2
1003	-4.04062	145.036	0.033	-0.004	425.69	12.247	37.91	55.166	984.15
1004	-4.04062	145.036	0.039	-0.004	425.424	12.272	38.05	55.037	984.2
1005	-4.04062	145.036	0.045	-0.004	425.557	12.246	38.12	54.687	984.2
1006	-4.04062	145.036	0.039	-0.004	425.69	12.265	38.19	54.472	984.24
1007	-4.04062	145.036	0.033	-0.004	426.089	12.245	38.27	54.312	984.16
1008	-4.04062	145.036	0.028	-0.004	426.089	12.27	38.35	54.188	984.07
1009	-4.04062	145.036	0.045	0	430.611	12.251	38.52	53.883	984.11
1010	-4.04062	145.036	0.028	0	426.089	12.263	38.66	53.888	984.11
1011	-4.04062	145.036	0.045	0.001	431.409	12.252	38.76	53.664	984.14
1012	-4.04062	145.036	0.039	0	425.956	12.262	38.87	53.632	984.12
1013	-4.04062	145.036	0.045	0.001	431.143	12.262	38.97	53.599	984.11
1014	-4.04062	145.036	0.039	0.001	431.941	12.249	39.09	53.726	984.12
1015	-4.04062	145.036	0.05	0	430.877	12.265	39.23	53.942	984.15
1016	-4.04062	145.036	0.045	0	431.675	12.252	39.28	53.263	984.21
1017	-4.04062	145.036	0.033	0.004	426.089	12.268	39.38	53.096	984.17
1018	-4.04062	145.036	0.039	0.004	426.089	12.249	39.46	52.756	984.08
1019	-4.04062	145.036	0.045	0.004	425.956	12.265	39.57	52.578	984.03
1020	-4.04062	145.036	0.033	0.004	425.956	12.25	39.74	52.418	984.09
1021	-4.04062	145.036	0.033	0	426.089	12.27	39.86	52.217	984.13
1022	-4.04062	145.036	0.05	-0.001	425.557	12.252	39.98	51.837	984.13
1023	-4.04062	145.036	0.045	-0.003	425.025	12.27	40.09	51.432	984.14
1024	-4.04062	145.036	0.033	0	425.158	12.249	40.14	51.292	984.08
1025	-4.04062	145.036	0.045	-0.001	424.36	12.271	40.26	51.092	984.11
1026	-4.04062	145.036	0.039	-0.003	424.626	12.253	40.38	50.799	984.1
1027	-4.04062	145.036	0.033	-0.003	424.626	12.268	40.47	50.214	984.04
1028	-4.04062	145.036	0.05	-0.001	424.493	12.242	40.62	50.025	984.07
1029	-4.04062	145.036	0.045	-0.003	424.759	12.27	40.76	49.984	984.07
1030	-4.04062	145.036	0.045	-0.001	424.759	12.248	40.89	49.738	984.03
1031	-4.04062	145.036	0.039	-0.003	424.626	12.269	41.02	49.347	984.01
1032	-4.04062	145.036	0.033	0	424.626	12.245	41.14	49.201	983.97
1033	-4.04062	145.036	0.045	-0.001	425.823	12.268	41.29	49.082	983.97
1034	-4.04062	145.036	0.033	0	425.69	12.246	41.46	48.817	984.02
1035	-4.04062	145.036	0.039	0	425.69	12.269	41.58	48.582	983.99
1036	-4.04062	145.036	0.045	0	425.557	12.251	41.72	48.697	984
1037	-4.04062	145.036	0.045	-0.001	425.956	12.268	41.87	48.543	984.05
1038	-4.04062	145.036	0.039	-0.001	425.424	12.251	41.99	47.969	984.05
1039	-4.04062	145.036	0.045	-0.004	426.089	12.271	42.11	47.902	984.1
1040	-4.04062	145.036	0.045	-0.004	426.222	12.255	42.24	47.881	984.15
1041	-4.04062	145.036	0.045	-0.003	425.956	12.269	42.34	47.528	984.13
1042	-4.04062	145.036	0.039	-0.004	425.69	12.249	42.49	47.396	984.17
1043	-4.04062	145.036	0.045	-0.004	425.823	12.271	42.61	47.5	984.16
1044	-4.04062	145.036	0.039	-0.003	425.823	12.25	42.7	47.464	984.1
1045	-4.04062	145.036	0.05	-0.004	425.823	12.273	42.86	47.774	984.18
1046	-4.04062	145.036	0.039	-0.004	425.956	12.246	42.96	47.535	984.24
1047	-4.04062	145.036	0.039	-0.003	425.956	12.274	43.03	47.395	984.14
1048	-4.04062	145.036	0.039	-0.001	425.557	12.244	43.17	46.943	984.17
1049	-4.04062	145.036	0.045	0.001	424.892	12.266	43.27	46.5	984.13
1050	-4.04062	145.036	0.05	0.004	424.36	12.246	43.34	46.473	984.08
1051	-4.04062	145.036	0.039	0.005	424.493	12.269	43.46	46.474	984.08
1052	-4.04062	145.036	0.039	0.005	425.025	12.249	43.58	46.133	984.09
1053	-4.04062	145.036	0.045	0.008	424.892	12.27	43.68	45.791	984.06
1054	-4.04062	145.036	0.033	0.008	425.158	12.244	43.81	45.884	984.1
1055	-4.04062	145.036	0.033	0.009	424.493	12.27	43.91	45.758	984.18
1056	-4.04062	145.036	0.05	0.009	424.759	12.251	43.95	45.704	984.3
1057	-4.04062	145.036	0.045	0.007	424.493	12.267	43.99	45.457	984.4
1058	-4.04062	145.036	0.045	0.005	424.626	12.249	43.97	45.409	984.39
1059	-4.04062	145.036	0.033	0.003	423.961	12.269	43.94	45.009	984.33
1060	-4.04062	145.036	0.033	0.001	424.36	12.246	44	45.355	984.38
1061	-4.04062	145.036	0.045	0.001	424.094	12.269	44.02	45.369	984.42
1062	-4.04062	145.036	0.033	0	425.025	12.244	44.05	45.008	984.32
1063	-4.04062	145.036	0.039	-0.001	424.493	12.27	44.14	44.8	984.25
1064	-4.04062	145.036	0.033	0	423.828	12.247	44.25	44.868	984.21
1065	-4.04062	145.036	0.045	0.003	424.493	12.271	44.34	44.707	984.14
1066	-4.04062	145.036	0.045	0.001	423.961	12.246	44.48	44.39	984.13
1067	-4.04062	145.036	0.039	0	424.227	12.271	44.57	44.136	984.06
1068	-4.04062	145.036	0.033	0.001	424.094	12.24	44.66	44.189	984.02
1069	-4.04062	145.036	0.039	0.001	423.961	12.27	44.8	44.123	984.06
1070	-4.04062	145.036	0.045	0.001	423.828	12.25	44.93	43.999	984.11
1071	-4.04062	145.036	0.045	0.003	423.562	12.273	45	44.062	984.1
1072	-4.04062	145.036	0.039	0.003	423.828	12.244	45.07	43.431	984.11
1073	-4.04062	145.036	0.033	0.003	424.493	12.269	45.15	43.05	984.15
1074	-4.04062	145.036	0.039	0.001	424.36	12.248	45.2	42.827	984.16
1075	-4.04062	145.036	0.039	-0.004	424.094	12.269	45.29	42.914	984.26
1076	-4.04062	145.036	0.05	-0.007	424.094	12.244	45.39	42.672	984.3
1077	-4.04062	145.036	0.033	-0.008	424.227	12.268	45.44	42.13	984.28
1078	-4.04062	145.036	0.045	-0.01	424.227	12.243	45.48	42.099	984.23
1079	-4.04062	145.036	0.039	-0.008	424.493	12.269	45.54	41.979	984.24
1080	-4.04062	145.036	0.039	-0.008	424.626	12.247	45.6	41.928	984.22
1081	-4.04062	145.036	0.033	-0.008	424.626	12.271	45.65	41.908	984.18
1082	-4.04062	145.036	0.045	-0.009	424.626	12.251	45.73	41.847	984.23
1083	-4.04062	145.036	0.045	-0.009	425.025	12.268	45.8	41.864	984.24
1084	-4.04062	145.036	0.045	-0.008	425.025	12.248	45.84	41.765	984.21
1085	-4.04062	145.036	0.039	-0.008	425.158	12.267	45.92	41.544	984.26
1086	-4.04062	145.036	0.039	-0.007	425.291	12.246	45.98	41.504	984.29
1087	-4.04062	145.036	0.039	-0.007	425.025	12.268	46	41.402	984.27
1088	-4.04062	145.036	0.039	-0.007	426.355	12.24	46.05	41.247	984.28
1089	-4.04062	145.036	0.039	-0.008	425.956	12.269	46.1	40.885	984.31
1090	-4.04062	145.036	0.039	-0.007	429.813	12.24	46.11	41.218	984.28
1091	-4.04062	145.036	0.039	-0.008	431.542	12.269	46.13	41.071	984.26
1092	-4.04062	145.036	0.045	-0.008	433.138	12.247	46.19	41.179	984.28
1093	-4.04062	145.036	0.039	-0.007	433.67	12.267	46.24	41.229	984.27
1094	-4.04062	145.036	0.039	-0.004	436.729	12.24	46.28	41.519	984.22
1095	-4.04062	145.036	0.039	-0.004	438.99	12.27	46.38	41.664	984.24
1096	-4.04062	145.036	0.033	-0.003	439.522	12.242	46.46	41.351	984.2
1097	-4.04062	145.036	0.033	-0.003	439.655	12.271	46.51	41.218	984.13
1098	-4.04062	145.036	0.033	0	440.453	12.246	46.6	40.929	984.13
1099	-4.04062	145.036	0.033	0	440.054	12.272	46.69	40.501	984.14
1100	-4.04062	145.036	0.033	-0.003	440.054	12.242	46.75	40.162	984.1
1101	-4.04062	145.036	0.045	-0.001	439.256	12.269	46.82	40.227	984.08
1102	-4.04062	145.036	0.045	-0.001	437.66	12.245	46.92	40.338	984.11
1103	-4.04062	145.036	0.039	-0.005	433.005	12.27	47.01	40.402	984.11
1104	-4.04062	145.036	0.045	-0.003	427.951	12.244	47.08	40.431	984.08
1105	-4.04062	145.036	0.045	-0.004	427.153	12.268	47.19	40.35	984.13
1106	-4.04062	145.036	0.039	-0.003	426.754	12.246	47.26	39.953	984.11
1107	-4.04062	145.036	0.039	-0.005	426.222	12.269	47.31	39.419	984.09
1108	-4.04062	145.036	0.039	-0.005	425.823	12.25	47.37	38.908	984.08
1109	-4.04062	145.036	0.039	-0.005	425.424	12.271	47.45	38.983	984.08
1110	-4.04062	145.036	0.039	-0.007	425.025	12.249	47.51	38.988	984.06
1111	-4.04062	145.036	0.05	-0.007	425.158	12.272	47.57	38.901	984.04
1112	-4.04062	145.036	0.028	-0.007	425.291	12.246	47.68	39.427	984.08
1113	-4.04062	145.036	0.045	-0.008	424.892	12.27	47.78	39.436	983.95
1114	-4.04062	145.036	0.039	-0.008	425.158	12.247	47.81	39.472	983.68
1115	-4.04062	145.036	0.039	-0.007	425.291	12.272	47.81	39.449	983.51
1116	-4.04062	145.036	0.039	-0.005	424.759	12.245	47.88	39.352	983.48
1117	-4.04062	145.036	0.039	-0.005	425.69	12.269	48	39.178	983.53
1118	-4.04062	145.036	0.056	-0.004	425.158	12.252	48.08	39.345	983.5
1119	-4.04062	145.036	0.045	-0.004	425.823	12.257	48.19	39.102	983.54
1120	-4.04062	145.036	0.039	-0.003	425.956	12.258	48.27	39.063	983.59
1121	-4.04062	145.036	0.039	-0.003	425.69	12.253	48.32	38.652	983.64
1122	-4.04062	145.036	0.045	-0.001	426.355	12.263	48.33	38.112	983.61
1123	-4.04062	145.036	0.039	0	426.222	12.249	48.38	37.806	983.63
1124	-4.04062	145.036	0.045	-0.001	425.956	12.267	48.36	37.862	983.54
1125	-4.04062	145.036	0.039	-0.004	426.222	12.253	48.37	37.921	983.44
1126	-4.04062	145.036	0.033	-0.004	426.355	12.263	48.44	37.845	983.4
1127	-4.04062	145.036	0.039	-0.005	426.222	12.246	48.49	38.264	983.35
1128	-4.04062	145.036	0.039	-0.005	426.089	12.267	48.54	38.59	983.28
1129	-4.04062	145.036	0.039	-0.005	425.557	12.238	48.62	38.218	983.23
1130	-4.04062	145.036	0.045	-0.004	426.621	12.267	48.71	37.821	983.25
1131	-4.04062	145.036	0.045	-0.004	432.473	12.249	48.72	37.338	983.21
1132	-4.04062	145.036	0.045	-0.004	426.355	12.268	48.74	37.317	983.29
1133	-4.04062	145.036	0.033	-0.007	426.488	12.239	48.82	37.52	983.52
1134	-4.04062	145.036	0.045	-0.008	425.823	12.269	48.88	37.375	983.74
1135	-4.04062	145.036	0.033	-0.007	427.02	12.239	48.89	38.054	983.85
1136	-4.04062	145.036	0.039	-0.005	425.823	12.266	48.87	37.949	983.85
1137	-4.04062	145.036	0.045	-0.005	426.887	12.248	48.86	37.326	984.07
1138	-4.04062	145.036	0.039	-0.005	426.488	12.268	48.85	37.36	984.26
1139	-4.04062	145.036	0.039	-0.004	432.207	12.243	48.8	37.275	984.3
1140	-4.04062	145.036	0.045	-0.004	425.823	12.27	48.78	37.171	984.34
1141	-4.04062	145.036	0.033	-0.004	425.69	12.243	48.8	37.149	984.43
1142	-4.04062	145.036	0.045	-0.005	426.089	12.268	48.77	37.112	984.42
1143	-4.04062	145.036	0.039	-0.007	431.808	12.252	48.69	37.106	984.35
1144	-4.04062	145.036	0.039	-0.01	425.956	12.265	48.72	37.223	984.42
1145	-4.04062	145.036	0.045	-0.009	426.089	12.244	48.74	37.433	984.47
1146	-4.04062	145.036	0.045	-0.008	425.823	12.266	48.73	37.696	984.47
1147	-4.04062	145.036	0.05	-0.005	426.089	12.243	48.71	37.752	984.46
1148	-4.04062	145.036	0.045	-0.005	426.089	12.27	48.71	37.637	984.48
1149	-4.04062	145.036	0.039	-0.003	425.69	12.244	48.7	37.693	984.5
1150	-4.04062	145.036	0.039	-0.001	431.409	12.27	48.65	37.645	984.46
1151	-4.04062	145.036	0.045	-0.003	426.089	12.247	48.65	38.139	984.47
1152	-4.04062	145.036	0.045	-0.003	425.823	12.267	48.7	38.419	984.54
1153	-4.04062	145.036	0.039	-0.001	425.823	12.246	48.72	38.547	984.55
1154	-4.04062	145.036	0.039	0	426.222	12.266	48.67	38.302	984.49
1155	-4.04062	145.036	0.045	0.003	425.823	12.242	48.66	37.968	984.5
1156	-4.04062	145.036	0.045	0.003	431.941	12.268	48.65	37.725	984.52
1157	-4.04062	145.036	0.039	0.004	426.488	12.244	48.51	37.448	984.37
1158	-4.04062	145.036	0.045	0.005	425.69	12.269	48.4	37.198	984.28
1159	-4.04062	145.036	0.039	0.001	426.621	12.242	48.42	37.269	984.37
1160	-4.04062	145.036	0.045	0	425.557	12.27	48.43	37.098	984.43
1161	-4.04062	145.036	0.039	-0.004	425.557	12.253	48.39	37.187	984.41
1162	-4.04062	145.036	0.045	-0.005	425.823	12.27	48.4	37.613	984.43
1163	-4.04062	145.036	0.05	-0.008	431.808	12.247	48.44	38.052	984.47
1164	-4.04062	145.036	0.039	-0.008	432.074	12.267	48.41	38.177	984.46
1165	-4.04062	145.036	0.039	-0.008	426.355	12.247	48.4	38.487	984.44
1166	-4.04062	145.036	0.039	-0.008	426.222	12.269	48.41	38.534	984.46
1167	-4.04062	145.036	0.05	-0.009	425.69	12.25	48.41	37.97	984.46
1168	-4.04062	145.036	0.039	-0.01	425.69	12.268	48.36	37.345	984.45
1169	-4.04062	145.036	0.045	-0.01	425.69	12.244	48.31	37.271	984.52
1170	-4.04062	145.036	0.045	-0.01	425.291	12.269	48.25	37.498	984.57
1171	-4.04062	145.036	0.045	-0.01	425.424	12.239	48.14	38.074	984.53
1172	-4.04062	145.036	0.045	-0.009	425.69	12.265	48.04	38.263	984.49
1173	-4.04062	145.036	0.045	-0.008	425.823	12.242	47.99	38.166	984.51
1174	-4.04062	145.036	0.05	-0.005	425.557	12.268	47.94	38.38	984.52
1175	-4.04062	145.036	0.039	-0.005	425.291	12.249	47.87	38.42	984.51
1176	-4.04062	145.036	0.039	-0.004	425.424	12.27	47.8	38.84	984.51
1177	-4.04062	145.036	0.039	-0.005	425.158	12.247	47.75	38.422	984.55
1178	-4.04062	145.036	0.045	-0.007	424.892	12.268	47.67	38.416	984.55
1179	-4.04062	145.036	0.05	-0.005	424.759	12.244	47.59	38.766	984.53
1180	-4.04062	145.036	0.05	-0.004	424.227	12.271	47.57	38.684	984.56
1181	-4.04062	145.036	0.039	-0.003	424.36	12.246	47.51	38.633	984.57
1182	-4.04062	145.036	0.045	-0.004	424.36	12.271	47.42	38.751	984.51
1183	-4.04062	145.036	0.033	-0.003	424.094	12.242	47.37	38.919	984.52
1184	-4.04062	145.036	0.045	-0.003	424.36	12.268	47.34	39.054	984.54
1185	-4.04062	145.036	0.045	-0.001	424.227	12.245	47.28	39.278	984.53
1186	-4.04062	145.036	0.045	0.001	424.227	12.272	47.21	39.422	984.51
1187	-4.04062	145.036	0.045	0	424.094	12.245	47.19	39.283	984.56
1188	-4.04062	145.036	0.039	0.001	424.36	12.27	47.1	39.149	984.54
1189	-4.04062	145.036	0.045	-0.001	423.695	12.244	47.01	38.774	984.52
1190	-4.04062	145.036	0.045	-0.003	423.961	12.273	46.95	38.575	984.58
1191	-4.04062	145.036	0.039	-0.004	424.227	12.251	46.87	38.466	984.59
1192	-4.04062	145.036	0.045	-0.004	423.961	12.271	46.75	38.615	984.57
1193	-4.04062	145.036	0.05	-0.005	424.493	12.247	46.69	38.874	984.59
1194	-4.04062	145.036	0.045	-0.005	424.759	12.275	46.64	38.664	984.62
1195	-4.04062	145.036	0.045	-0.007	424.759	12.247	46.54	38.621	984.58
1196	-4.04062	145.036	0.045	-0.008	425.158	12.267	46.46	38.363	984.57
1197	-4.04062	145.036	0.05	-0.008	424.892	12.246	46.43	39.036	984.62
1198	-4.04062	145.036	0.039	-0.008	425.158	12.268	46.37	39.442	984.61
1199	-4.04062	145.036	0.039	-0.005	425.557	12.243	46.28	39.355	984.57
1200	-4.04062	145.036	0.045	-0.004	425.69	12.268	46.23	39.5	984.57
1201	-4.04062	145.036	0.045	-0.004	425.956	12.246	46.17	39.473	984.49
1202	-4.04062	145.036	0.05	-0.001	426.089	12.267	46.13	39.458	984.41
1203	-4.04062	145.036	0.039	-0.004	425.956	12.247	46.15	39.196	984.51
1204	-4.04062	145.036	0.039	-0.005	425.69	12.269	46.13	39.389	984.57
1205	-4.04062	145.036	0.039	-0.003	432.606	12.245	46.06	39.703	984.59
1206	-4.04062	145.036	0.05	-0.003	426.488	12.268	46.03	39.735	984.62
1207	-4.04062	145.036	0.045	-0.003	430.611	12.243	45.99	39.903	984.56
1208	-4.04062	145.036	0.045	-0.004	432.207	12.267	45.95	40.106	984.48
1209	-4.04062	145.036	0.039	-0.003	433.271	12.244	45.96	39.854	984.45
1210	-4.04062	145.036	0.045	-0.003	432.074	12.27	45.98	39.948	984.45
1211	-4.04062	145.036	0.039	-0.004	432.34	12.248	45.98	39.982	984.41
1212	-4.04062	145.036	0.039	-0.004	433.005	12.269	45.95	40.049	984.33
1213	-4.04062	145.036	0.045	-0.005	433.005	12.243	45.96	39.833	984.25
1214	-4.04062	145.036	0.039	-0.007	432.34	12.265	45.96	39.774	984.22
1215	-4.04062	145.036	0.045	-0.009	432.34	12.244	45.94	39.923	984.25
1216	-4.04062	145.036	0.045	-0.007	431.941	12.27	45.97	39.811	984.32
1217	-4.04062	145.036	0.033	-0.007	427.02	12.252	45.97	40.188	984.36
1218	-4.04062	145.036	0.039	-0.008	426.222	12.272	45.95	39.866	984.39
1219	-4.04062	145.036	0.05	-0.007	426.355	12.24	45.94	39.818	984.43
1220	-4.04062	145.036	0.045	-0.007	426.355	12.268	45.94	39.773	984.71
1221	-4.04062	145.036	0.039	-0.007	431.808	12.239	45.86	40.247	984.59
1222	-4.04062	145.036	0.045	-0.008	425.956	12.27	45.73	40.179	984.35
1223	-4.04062	145.036	0.039	-0.004	425.69	12.252	45.52	40.378	984.03
1224	-4.04062	145.036	0.045	-0.004	425.557	12.261	45.71	40.337	984.26
1225	-4.04062	145.036	0.045	-0.004	425.291	12.256	45.79	40.048	984.35
1226	-4.04062	145.036	0.045	-0.007	424.759	12.254	45.87	40.362	984.42
1227	-4.04063	145.036	0.045	-0.008	424.36	12.267	45.95	40.357	984.47
1228	-4.04063	145.036	0.045	-0.007	424.36	12.254	45.99	39.995	984.46
1229	-4.04063	145.036	0.045	-0.008	424.36	12.263	46.05	39.909	984.49
1230	-4.04063	145.036	0.045	-0.009	424.493	12.249	46.12	39.857	984.51
1231	-4.04063	145.036	0.05	-0.007	423.163	12.272	46.13	39.573	984.47
1232	-4.04063	145.036	0.045	-0.004	423.828	12.243	46.14	39.459	984.46
1233	-4.04063	145.036	0.045	-0.003	423.695	12.267	46.19	39.394	984.48
1234	-4.04063	145.036	0.039	-0.004	423.03	12.246	46.22	39.5	984.45
1235	-4.04063	145.036	0.045	-0.005	423.163	12.27	46.25	39.251	984.43
1236	-4.04063	145.036	0.05	-0.005	423.03	12.246	46.26	39.251	984.43
1237	-4.04063	145.036	0.045	-0.005	422.897	12.268	46.27	39.103	984.43
1238	-4.04063	145.036	0.045	-0.007	423.828	12.242	46.25	38.895	984.39
1239	-4.04063	145.036	0.045	-0.008	423.562	12.269	46.28	38.967	984.43
1240	-4.04063	145.036	0.045	-0.01	423.163	12.247	46.31	38.843	984.43
1241	-4.04063	145.036	0.045	-0.01	423.562	12.267	46.32	39.291	984.41
1242	-4.04063	145.036	0.045	-0.01	424.227	12.244	46.31	38.592	984.4
1243	-4.04063	145.036	0.039	-0.008	424.759	12.27	46.34	39.189	984.43
1244	-4.04063	145.036	0.045	-0.01	424.626	12.244	46.36	38.652	984.4
1245	-4.04063	145.036	0.05	-0.012	425.291	12.269	46.41	38.771	984.38
1246	-4.04063	145.036	0.05	-0.012	424.892	12.237	46.39	38.254	984.41
1247	-4.04063	145.036	0.039	-0.012	425.424	12.267	46.16	38.213	984.41
1248	-4.04063	145.036	0.045	-0.016	425.557	12.243	45.99	38.039	984.41
1249	-4.04063	145.036	0.05	-0.016	425.557	12.269	46	38.062	984.57
1250	-4.04063	145.036	0.039	-0.016	425.557	12.242	46.06	37.907	984.61
1251	-4.04062	145.036	0.05	-0.017	426.089	12.27	46.12	37.9	984.54
1252	-4.04063	145.036	0.045	-0.016	432.074	12.242	46.18	37.894	984.57
1253	-4.04063	145.036	0.045	-0.017	491.926	12.268	46.25	37.956	984.64
1254	-4.04063	145.036	0.045	-0.016	499.906	12.242	46.24	38.127	984.58
1255	-4.04063	145.036	0.039	-0.016	508.286	12.269	46.23	38.322	984.5
1256	-4.04063	145.036	0.045	-0.013	529.833	12.245	46.28	38.726	984.5
1257	-4.04063	145.036	0.045	-0.013	616.818	12.272	46.34	38.994	984.56
1258	-4.04063	145.036	0.05	-0.01	661.773	12.248	46.37	39.031	984.53
1259	-4.04063	145.036	0.045	-0.009	719.498	12.27	46.44	39.14	984.58
1260	-4.04063	145.036	0.039	-0.005	731.069	12.251	46.48	39.327	984.55
1261	-4.04063	145.036	0.039	-0.008	731.202	12.275	46.46	39.383	985.01
1262	-4.04063	145.036	0.045	-0.008	731.069	12.25	46.48	39.338	984.95
1263	-4.04063	145.036	0.045	-0.009	730.803	12.278	46.53	39.057	984.95
1264	-4.04063	145.036	0.045	-0.012	730.537	12.253	46.49	39.122	984.75
1265	-4.04063	145.036	0.039	-0.01	730.404	12.276	46.49	39.316	984.6
1266	-4.04063	145.036	0.045	-0.01	730.271	12.258	46.52	39.215	984.58
1267	-4.04063	145.036	0.05	-0.007	729.473	12.278	46.43	39.402	984.44
1268	-4.04063	145.036	0.05	-0.005	723.089	12.256	46.48	39.315	984.54
1269	-4.04063	145.036	0.045	-0.007	696.621	12.273	46.53	39.309	984.55
1270	-4.04063	145.036	0.039	-0.005	707.926	12.253	46.6	39.233	984.61
1271	-4.04063	145.036	0.045	-0.003	715.108	12.275	46.63	39.648	984.67
1272	-4.04063	145.036	0.05	-0.003	697.02	12.25	46.62	39.888	986.34
1273	-4.04063	145.036	0.039	0	628.788	12.269	46.65	39.971	985.62
1274	-4.04063	145.036	0.039	0.004	598.596	12.256	46.62	40.083	985.08
1275	-4.04063	145.036	0.05	0.003	510.281	12.274	46.59	39.886	984.77
1276	-4.04063	145.036	0.05	0.003	503.232	12.253	46.63	39.533	985.61
1277	-4.04063	145.036	0.05	0.001	502.034	12.272	46.64	39.111	985.12
1278	-4.04063	145.036	0.039	0	502.167	12.237	46.6	38.913	984.88
1279	-4.04063	145.036	0.045	-0.001	502.167	12.269	46.64	38.79	984.72
1280	-4.04063	145.036	0.039	0	503.099	12.246	46.68	38.874	984.64
1281	-4.04063	145.036	0.045	-0.003	502.566	12.273	46.7	39.002	984.71
1282	-4.04063	145.036	0.045	0	502.434	12.244	46.73	38.866	984.86
1283	-4.04063	145.036	0.045	-0.003	502.434	12.269	46.75	38.867	984.7
1284	-4.04063	145.036	0.045	-0.003	503.099	12.248	46.73	39.211	984.59
1285	-4.04063	145.036	0.05	-0.003	502.167	12.272	46.69	39.241	984.48
1286	-4.04063	145.036	0.05	-0.003	457.345	12.249	46.69	39.367	984.5
1287	-4.04063	145.036	0.045	-0.001	425.956	12.271	46.65	39.57	984.49
1288	-4.04063	145.036	0.045	0	423.695	12.24	46.6	39.646	984.45
1289	-4.04063	145.036	0.045	-0.001	415.98	12.271	46.61	39.842	984.48
1290	-4.04063	145.036	0.045	0	416.379	12.245	46.61	39.497	984.49
1291	-4.04063	145.036	0.045	0.001	416.113	12.27	46.57	39.208	984.48
1292	-4.04063	145.036	0.045	0.001	421.3	12.242	46.53	39.033	984.76
1293	-4.04063	145.036	0.05	0	422.764	12.268	46.58	38.98	984.72
1294	-4.04063	145.036	0.045	-0.001	423.828	12.248	46.58	39.243	984.72
1295	-4.04063	145.036	0.05	-0.001	423.695	12.267	46.56	39.505	984.56
1296	-4.04063	145.036	0.045	-0.003	423.163	12.245	46.56	39.62	984.66
1297	-4.04063	145.036	0.05	-0.001	423.828	12.265	46.56	39.104	984.52
1298	-4.04063	145.036	0.039	-0.004	423.562	12.247	47.747	38.993	984.445
1299	-4.04063	145.036	0.045	-0.003	423.695	12.265	48.934	38.882	984.37
1300	-4.04063	145.036	0.039	-0.003	423.828	12.242	46.64	38.882	984.44
1301	-4.04063	145.036	0.045	-0.003	442.049	12.267	46.66	39.57	984.43
1302	-4.04063	145.036	0.045	0.001	543.532	12.249	46.69	39.241	984.43
1303	-4.04063	145.036	0.039	0.003	593.542	12.279	46.77	39.271	984.49
1304	-4.04063	145.036	0.045	0.005	612.163	12.25	46.82	38.942	984.9
1305	-4.04063	145.036	0.039	0.01	680.926	12.271	46.8	38.804	984.7
1306	-4.04063	145.036	0.045	0.013	697.685	12.258	46.74	38.535	984.85
1307	-4.04063	145.036	0.05	0.016	699.68	12.271	46.68	38.473	984.82
1308	-4.04063	145.036	0.045	0.052	712.049	12.248	46.52	38.986	984.32
1309	-4.04063	145.036	0.05	0.01	705.665	12.273	46.53	39.284	984.27
1310	-4.04063	145.036	0.045	0.009	705.399	12.255	46.51	39.467	984.37
1311	-4.04063	145.036	0.05	0.009	701.01	12.275	46.47	39.073	984.89
1312	-4.04063	145.036	0.045	0.009	701.143	12.251	46.46	38.695	984.82
1313	-4.04063	145.036	0.045	0.013	701.808	12.276	46.27	38.725	984.35
1314	-4.04063	145.036	0.05	0.01	698.882	12.252	46.32	39.416	984.34
1315	-4.04063	145.036	0.045	0.009	698.217	12.278	46.37	39.352	984.4
1316	-4.04063	145.036	0.045	0.007	698.084	12.252	46.41	39.252	984.48
1317	-4.04063	145.036	0.045	0.008	545.128	12.271	46.42	39.46	984.47
1318	-4.04063	145.036	0.045	0.001	503.099	12.251	46.46	39.222	984.5
1319	-4.04063	145.036	0.045	-0.001	493.389	12.273	46.5	38.561	984.55
1320	-4.04063	145.036	0.05	-0.003	464.926	12.249	46.51	38.229	984.56
1321	-4.04063	145.036	0.045	-0.005	438.724	12.268	46.52	38.413	984.57
1322	-4.04063	145.036	0.039	-0.005	432.34	12.248	46.58	38.27	984.66
1323	-4.04063	145.036	0.05	-0.005	425.158	12.268	46.61	38.021	984.68
1324	-4.04063	145.036	0.045	-0.004	426.089	12.239	46.62	38.044	984.67
1325	-4.04063	145.036	0.05	-0.005	425.291	12.271	46.66	37.841	984.71
1326	-4.04063	145.036	0.045	-0.005	425.823	12.247	46.68	37.671	984.64
1327	-4.04063	145.036	0.045	-0.008	426.488	12.264	46.69	37.5	984.58
1328	-4.04063	145.036	0.05	-0.009	426.355	12.252	46.74	37.458	984.59
1329	-4.04063	145.036	0.045	-0.008	431.675	12.256	46.77	37.311	984.6
1330	-4.04063	145.036	0.045	-0.005	433.404	12.258	46.75	37.412	984.56
1331	-4.04063	145.036	0.045	-0.005	438.059	12.251	46.72	37.261	984.48
1332	-4.04063	145.036	0.045	-0.005	438.591	12.266	46.76	37.597	984.54
1333	-4.04063	145.036	0.05	-0.003	437.527	12.244	46.81	38.449	984.56
1334	-4.04063	145.036	0.039	-0.003	436.463	12.263	46.87	39.039	984.58
1335	-4.04063	145.036	0.045	-0.003	433.005	12.251	46.96	38.966	984.62
1336	-4.04063	145.036	0.05	-0.003	431.143	12.268	47.02	38.512	984.6
1337	-4.04063	145.036	0.045	-0.001	425.956	12.248	47.05	38.251	984.55
1338	-4.04063	145.036	0.045	0	426.089	12.267	47.07	37.53	984.51
1339	-4.04063	145.036	0.045	-0.001	430.079	12.242	47.08	37.197	984.46
1340	-4.04063	145.036	0.05	0	440.453	12.274	47.14	36.927	984.51
1341	-4.04063	145.036	0.045	0	443.512	12.247	47.16	36.791	984.55
1342	-4.04063	145.036	0.05	0.001	457.611	12.272	47.18	36.77	984.61
1343	-4.04063	145.036	0.05	0	467.985	12.244	47.16	36.791	984.61
1344	-4.04063	145.036	0.05	0	474.768	12.27	47.14	37.064	984.59
1345	-4.04063	145.036	0.05	-0.001	476.498	12.248	47.17	37.045	984.63
1346	-4.04063	145.036	0.045	0	477.03	12.268	47.18	36.85	984.62
1347	-4.04063	145.036	0.039	-0.001	483.547	12.24	47.18	37.045	984.59
1348	-4.04063	145.036	0.045	-0.004	491.66	12.271	47.23	37.129	984.65
1349	-4.04063	145.036	0.05	-0.003	499.507	12.246	47.23	36.935	984.61
1350	-4.04063	145.036	0.05	-0.005	501.103	12.271	47.25	37.234	984.56
1351	-4.04063	145.036	0.056	-0.009	501.103	12.244	47.28	37.397	984.68
1352	-4.04063	145.036	0.045	-0.009	501.768	12.268	47.31	37.399	984.58
1353	-4.04063	145.036	0.05	-0.009	501.502	12.251	47.32	37.079	984.5
1354	-4.04063	145.036	0.05	-0.009	502.167	12.272	47.34	37.046	984.48
1355	-4.04063	145.036	0.045	-0.008	501.369	12.246	47.35	37.242	984.47
1356	-4.04063	145.036	0.05	-0.008	502.434	12.272	47.31	37.228	984.41
1357	-4.04063	145.036	0.039	-0.005	508.02	12.252	47.25	37.361	984.34
1358	-4.04063	145.036	0.05	-0.004	502.034	12.27	47.26	37.774	984.35
1359	-4.04063	145.036	0.039	-0.004	494.054	12.245	47.26	37.614	984.38
1360	-4.04063	145.036	0.045	-0.003	491.261	12.268	47.25	37.75	984.39
1361	-4.04063	145.036	0.045	-0.001	492.857	12.246	47.32	37.824	984.53
1362	-4.04063	145.036	0.05	0.001	510.946	12.272	47.32	38.881	984.59
1363	-4.04063	145.036	0.056	0.005	512.276	12.251	47.27	38.602	984.56
1364	-4.04063	145.036	0.039	0.005	511.744	12.267	47.2	38.229	984.48
1365	-4.04063	145.036	0.045	0.005	504.03	12.243	47.15	38.099	984.24
1366	-4.04063	145.036	0.05	0.003	502.167	12.272	47.12	38.268	984.22
1367	-4.04063	145.036	0.039	0.005	502.434	12.25	47.12	38.405	984.26
1368	-4.04063	145.036	0.039	0	501.768	12.27	47.17	37.364	984.3
1369	-4.04063	145.036	0.05	0	502.3	12.249	47.2	37.402	984.33
1370	-4.04063	145.036	0.05	0	501.901	12.267	47.13	37.18	984.29
1371	-4.04063	145.036	0.045	-0.001	501.768	12.252	47.09	37.153	984.31
1372	-4.04063	145.036	0.05	-0.001	500.039	12.27	47.04	37.539	984.31
1373	-4.04063	145.036	0.045	0	490.596	12.255	46.98	37.591	984.27
1374	-4.04062	145.036	0.05	-0.001	484.744	12.275	46.94	37.588	984.29
1375	-4.04062	145.036	0.05	-0.004	484.611	12.248	46.9	37.413	984.33
1376	-4.04062	145.036	0.05	-0.001	490.596	12.271	46.81	37.36	984.32
1377	-4.04062	145.036	0.045	-0.001	491.527	12.244	46.74	37.445	984.33
1378	-4.04062	145.036	0.05	0	467.32	12.271	46.7	37.672	984.38
1379	-4.04062	145.036	0.056	0.001	474.768	12.253	46.68	38.026	984.42
1380	-4.04062	145.036	0.039	0.004	489.798	12.265	46.64	38.286	984.4
1381	-4.04062	145.036	0.045	0.005	530.764	12.249	46.65	38.229	984.44
1382	-4.04062	145.036	0.045	0.007	537.015	12.273	46.62	38.216	984.42
1383	-4.04062	145.036	0.045	0.003	543.133	12.252	46.57	38.304	984.4
1384	-4.04062	145.036	0.045	0.003	545.66	12.268	46.57	38.108	984.43
1385	-4.04062	145.036	0.045	0.003	564.148	12.249	46.54	37.877	984.44
1386	-4.04062	145.036	0.039	0.003	564.813	12.27	46.47	37.631	984.4
1387	-4.04062	145.036	0.045	0.001	565.478	12.247	46.4	37.82	984.34
1388	-4.04062	145.036	0.045	0.001	569.867	12.272	46.33	37.459	984.44
1389	-4.04062	145.036	0.045	-0.001	576.118	12.251	46.24	37.326	984.44
1390	-4.04062	145.036	0.045	-0.001	584.365	12.269	46.15	37.308	984.41
1391	-4.04062	145.036	0.045	-0.001	600.458	12.252	46.12	37.477	984.44
1392	-4.04062	145.036	0.045	-0.003	663.369	12.27	46.07	37.519	984.42
1393	-4.04062	145.036	0.045	-0.004	663.502	12.244	45.97	37.5	984.37
1394	-4.04062	145.036	0.05	-0.004	661.64	12.271	45.94	37.623	984.39
1395	-4.04062	145.036	0.05	-0.003	645.68	12.254	45.87	37.538	984.36
1396	-4.04062	145.036	0.05	-0.004	569.601	12.272	45.78	37.793	984.34
1397	-4.04062	145.036	0.039	-0.005	549.384	12.245	45.72	37.971	984.37
1398	-4.04062	145.036	0.039	-0.005	543.931	12.27	45.65	38.229	984.34
1399	-4.04062	145.036	0.05	-0.007	536.749	12.248	45.58	38.451	984.33
1400	-4.04062	145.036	0.05	-0.007	526.241	12.271	45.57	38.634	984.39
1401	-4.04062	145.036	0.05	-0.008	512.143	12.254	45.53	38.849	984.43
1402	-4.04062	145.036	0.039	-0.007	510.281	12.269	45.47	38.648	984.34
1403	-4.04062	145.036	0.039	-0.005	510.414	12.247	45.44	39.057	984.34
1404	-4.04062	145.036	0.05	-0.007	510.015	12.272	45.43	39.045	984.35
1405	-4.04062	145.036	0.045	-0.007	513.473	12.242	45.37	39.165	984.42
1406	-4.04062	145.036	0.05	-0.005	508.02	12.272	45.34	39.266	984.5
1407	-4.04062	145.036	0.045	-0.004	493.256	12.251	45.32	39.412	984.46
1408	-4.04062	145.036	0.033	-0.005	457.611	12.268	45.24	39.463	984.41
1409	-4.04062	145.036	0.033	-0.004	442.049	12.24	45.07	40.419	984.39
1410	-4.04061	145.036	0.039	-0.001	440.852	12.266	44.85	41.13	983.79
1411	-4.0406	145.036	0.05	-0.004	440.586	12.245	44.57	41.63	983.09
1412	-4.04065	145.036	0.045	-0.004	439.788	12.267	44.22	41.724	982.55
1413	-4.04074	145.036	0.039	-0.003	439.655	12.238	43.86	41.783	981.84
1414	-4.04086	145.036	0.033	-0.001	439.788	12.266	43.52	41.799	981.09
1415	-4.04097	145.037	0.028	-0.003	437.793	12.245	43.24	42.035	980.41
1416	-4.04107	145.037	0.045	-0.004	432.606	12.272	43.01	42.048	979.77
1417	-4.04116	145.037	0.045	-0.008	436.33	12.254	42.73	42.034	978.93
1418	-4.04122	145.038	0.05	-0.007	434.202	12.272	42.48	42.271	978.29
1419	-4.04125	145.038	0.05	-0.009	434.335	12.247	42.26	42.593	977.81
1420	-4.04123	145.038	0.039	-0.01	433.005	12.268	42.04	42.855	977.4
1421	-4.04118	145.038	0.05	-0.009	425.025	12.25	41.84	43.133	977.14
1422	-4.04109	145.039	0.05	-0.01	424.36	12.274	41.68	43.378	977.07
1423	-4.04098	145.039	0.05	-0.008	423.828	12.244	41.49	43.598	977.08
1424	-4.04084	145.039	0.045	-0.008	416.379	12.267	41.29	44.008	977.22
1425	-4.04067	145.039	0.045	-0.007	422.764	12.248	41.04	44.381	977.47
1426	-4.04048	145.039	0.05	-0.005	423.429	12.272	40.84	44.553	977.8
1427	-4.04028	145.039	0.045	-0.005	424.36	12.245	40.66	44.536	978.16
1428	-4.04009	145.039	0.05	-0.005	424.493	12.271	40.49	44.599	978.43
1429	-4.0399	145.04	0.039	-0.004	425.025	12.239	40.35	44.484	978.72
1430	-4.03971	145.04	0.05	-0.004	425.291	12.265	40.25	44.586	978.99
1431	-4.03952	145.04	0.045	-0.004	425.424	12.256	40.12	44.688	979.26
1432	-4.03933	145.04	0.033	-0.007	425.823	12.265	39.98	44.854	979.4
1433	-4.03914	145.04	0.039	-0.008	426.089	12.254	39.86	45.26	979.44
1434	-4.03897	145.04	0.033	-0.009	425.69	12.256	39.72	45.495	979.41
1435	-4.03886	145.04	0.05	-0.009	425.69	12.26	39.59	45.752	979.4
1436	-4.03883	145.04	0.039	-0.01	425.158	12.258	39.42	46.061	979.37
1437	-4.03888	145.041	0.045	-0.012	424.626	12.263	39.21	46.366	979.28
1438	-4.03901	145.041	0.05	-0.01	424.892	12.259	39.02	46.595	979.24
1439	-4.03917	145.041	0.045	-0.012	424.626	12.268	38.85	46.779	979.24
1440	-4.03935	145.041	0.045	-0.013	424.36	12.25	38.72	47.049	979.24
1441	-4.03954	145.041	0.039	-0.012	423.828	12.268	38.64	47.208	979.29
1442	-4.03972	145.041	0.05	-0.013	423.828	12.256	38.56	47.335	979.28
1443	-4.0399	145.041	0.045	-0.013	423.695	12.271	38.51	47.396	979.32
1444	-4.04008	145.041	0.045	-0.014	423.03	12.249	38.45	47.401	979.39
1445	-4.04026	145.041	0.045	-0.012	422.897	12.267	38.35	47.481	979.45
1446	-4.04045	145.041	0.05	-0.012	423.695	12.248	38.28	47.969	979.5
1447	-4.04064	145.041	0.045	-0.012	422.897	12.268	38.21	48.343	979.49
1448	-4.04083	145.041	0.05	-0.012	423.03	12.249	38.13	48.637	979.29
1449	-4.04104	145.041	0.05	-0.013	423.03	12.274	38.06	48.899	978.93
1450	-4.04125	145.04	0.028	-0.01	421.3	12.245	37.94	49.021	978.35
1451	-4.04147	145.04	0.045	-0.009	421.034	12.265	37.85	49.012	977.68
1452	-4.04169	145.04	0.033	-0.01	420.635	12.242	37.77	49.036	976.92
1453	-4.04191	145.04	0.045	-0.008	422.365	12.27	37.66	49.058	976.12
1454	-4.04214	145.04	0.05	-0.009	422.631	12.246	37.61	49.188	975.49
1455	-4.04236	145.04	0.05	-0.012	417.576	12.273	37.56	49.351	974.98
1456	-4.04258	145.04	0.05	-0.013	417.576	12.248	37.47	49.149	974.44
1457	-4.04279	145.04	0.039	-0.012	422.232	12.272	37.42	49.279	973.98
1458	-4.04301	145.04	0.05	-0.012	422.631	12.248	37.33	49.493	973.45
1459	-4.04322	145.04	0.045	-0.013	417.443	12.273	37.26	49.654	973
1460	-4.04342	145.04	0.05	-0.012	409.596	12.252	37.21	49.85	972.6
1461	-4.04362	145.04	0.05	-0.013	409.197	12.273	37.12	50.097	972.13
1462	-4.04382	145.04	0.033	-0.013	414.517	12.247	37.07	50.171	971.71
1463	-4.04401	145.04	0.05	-0.012	409.064	12.273	37.01	50.253	971.23
1464	-4.04421	145.04	0.045	-0.01	408.798	12.246	36.94	50.648	970.74
1465	-4.04441	145.04	0.05	-0.009	419.571	12.277	36.87	51.065	970.21
1466	-4.0446	145.04	0.033	-0.007	415.182	12.242	36.72	51.43	969.65
1467	-4.04479	145.04	0.056	-0.007	415.182	12.277	36.61	51.752	969.17
1468	-4.04498	145.04	0.05	-0.007	409.995	12.246	36.48	51.938	968.68
1469	-4.04516	145.04	0.05	-0.005	414.251	12.276	36.36	51.925	968.18
1470	-4.04534	145.04	0.039	-0.003	415.049	12.245	36.27	51.926	967.79
1471	-4.04552	145.04	0.045	-0.003	414.916	12.274	36.19	52.007	967.4
1472	-4.0457	145.04	0.033	-0.001	409.33	12.248	36.12	52.165	967.07
1473	-4.04587	145.04	0.033	-0.005	409.33	12.269	36.03	52.399	966.7
1474	-4.04605	145.04	0.039	-0.005	410.66	12.244	35.94	52.637	966.32
1475	-4.04623	145.04	0.039	-0.007	409.596	12.274	35.83	52.946	965.79
1476	-4.04641	145.04	0.05	-0.005	409.463	12.247	35.7	53.276	965.18
1477	-4.04659	145.04	0.045	-0.005	408.532	12.273	35.59	53.644	964.51
1478	-4.04675	145.04	0.05	-0.007	408.532	12.253	35.44	53.782	963.74
1479	-4.04688	145.04	0.05	-0.004	408.532	12.277	35.3	53.888	962.94
1480	-4.04699	145.04	0.039	-0.004	408.133	12.247	35.19	54.098	962.1
1481	-4.04711	145.04	0.045	-0.008	408.133	12.274	35.04	54.312	961.29
1482	-4.04719	145.04	0.05	-0.005	408.399	12.254	34.96	54.547	960.74
1483	-4.04723	145.039	0.045	-0.005	408	12.272	34.87	54.771	960.31
1484	-4.04722	145.039	0.033	-0.004	408.399	12.254	34.82	54.942	960.07
1485	-4.04718	145.039	0.033	-0.004	408.532	12.269	34.76	55.214	959.96
1486	-4.04709	145.039	0.05	-0.005	408.133	12.254	34.67	55.403	959.95
1487	-4.04698	145.039	0.033	-0.004	408.665	12.271	34.6	55.638	960.04
1488	-4.04685	145.039	0.05	-0.004	408.798	12.248	34.5	55.938	960.14
1489	-4.04671	145.039	0.033	-0.004	408.532	12.271	34.4	56.137	960.24
1490	-4.04656	145.039	0.039	-0.004	408.399	12.25	34.33	56.306	960.36
1491	-4.0464	145.039	0.039	-0.004	408.931	12.274	34.26	55.72	960.36
1492	-4.04623	145.039	0.05	-0.003	408.266	12.25	34.23	56.147	960.42
1493	-4.04605	145.039	0.045	-0.004	409.197	12.271	34.18	56.607	960.41
1494	-4.04586	145.039	0.039	-0.005	409.064	12.252	34.1	56.755	960.25
1495	-4.04566	145.039	0.05	-0.004	409.064	12.275	34.03	56.912	959.96
1496	-4.04546	145.039	0.05	-0.005	415.315	12.253	33.93	56.844	959.57
1497	-4.04526	145.039	0.045	-0.005	408.931	12.276	33.86	56.969	959.17
1498	-4.04506	145.039	0.028	-0.007	408.532	12.247	33.75	57.231	958.68
1499	-4.04486	145.039	0.033	-0.008	408.399	12.269	33.66	57.453	958.2
1500	-4.04465	145.039	0.033	-0.008	408.532	12.25	33.53	57.603	957.65
1501	-4.04444	145.039	0.033	-0.007	408.665	12.274	33.44	57.691	957.18
1502	-4.04423	145.039	0.05	-0.008	408.399	12.249	33.37	57.805	956.69
1503	-4.04403	145.039	0.039	-0.008	408.399	12.272	33.28	57.97	956.16
1504	-4.04382	145.039	0.028	-0.01	408	12.254	33.22	58.107	955.71
1505	-4.04362	145.039	0.045	-0.008	407.867	12.273	33.16	58.132	955.24
1506	-4.04342	145.039	0.05	-0.009	407.867	12.256	33.09	58.223	954.81
1507	-4.04322	145.039	0.05	-0.01	407.867	12.28	33.04	58.293	954.42
1508	-4.04303	145.039	0.039	-0.009	408.532	12.245	32.97	58.45	953.98
1509	-4.04283	145.039	0.045	-0.012	408.133	12.279	32.92	58.6	953.54
1510	-4.04263	145.039	0.033	-0.009	408.133	12.249	32.85	58.702	953.11
1511	-4.04244	145.039	0.033	-0.009	408.665	12.275	32.81	58.74	952.71
1512	-4.04225	145.039	0.056	-0.009	408.399	12.254	32.77	58.79	952.35
1513	-4.04206	145.039	0.05	-0.009	408.931	12.276	32.72	58.816	951.96
1514	-4.04187	145.039	0.039	-0.01	409.33	12.253	32.66	58.996	951.52
1515	-4.04167	145.039	0.05	-0.012	409.33	12.277	32.57	59.062	951.01
1516	-4.04148	145.039	0.033	-0.01	408.399	12.249	32.51	59.276	950.56
1517	-4.04129	145.039	0.033	-0.01	415.581	12.274	32.46	59.6	950.11
1518	-4.0411	145.039	0.056	-0.01	414.517	12.257	32.41	59.848	949.68
1519	-4.04092	145.039	0.056	-0.01	409.862	12.273	32.32	59.979	949.23
1520	-4.04073	145.039	0.028	-0.008	408.931	12.249	32.23	59.946	948.83
1521	-4.04055	145.039	0.033	-0.01	415.581	12.272	32.18	60.017	948.5
1522	-4.04037	145.039	0.056	-0.009	415.182	12.256	32.12	60.151	948.15
1523	-4.04019	145.039	0.045	-0.01	420.768	12.273	32.07	60.421	947.79
1524	-4.04	145.039	0.033	-0.01	409.197	12.249	32.02	60.567	947.44
1525	-4.03981	145.039	0.045	-0.01	414.783	12.276	31.95	60.715	947.07
1526	-4.03962	145.039	0.045	-0.012	415.182	12.258	31.89	60.871	946.67
1527	-4.03942	145.039	0.033	-0.01	421.7	12.276	31.82	61.017	946.26
1528	-4.03923	145.039	0.033	-0.01	417.31	12.25	31.78	61.165	945.85
1529	-4.03903	145.039	0.039	-0.01	415.049	12.277	31.73	61.181	945.44
1530	-4.03883	145.039	0.045	-0.01	415.448	12.254	31.71	61.288	945.05
1531	-4.03863	145.039	0.05	-0.012	421.034	12.277	31.69	61.406	944.57
1532	-4.03842	145.039	0.045	-0.012	411.325	12.254	31.66	61.624	944.08
1533	-4.03822	145.04	0.056	-0.01	420.369	12.279	31.6	61.814	943.59
1534	-4.03801	145.04	0.056	-0.012	420.768	12.264	31.53	62.025	943.05
1535	-4.03782	145.04	0.045	-0.01	413.719	12.272	31.46	62.277	942.54
1536	-4.03763	145.04	0.056	-0.01	416.379	12.258	31.38	62.477	942.05
1537	-4.03744	145.04	0.033	-0.01	421.3	12.275	31.36	62.572	941.68
1538	-4.03726	145.04	0.056	-0.009	420.768	12.265	31.3	62.608	941.27
1539	-4.03709	145.04	0.045	-0.01	416.113	12.261	31.28	62.705	940.91
1540	-4.03691	145.04	0.039	-0.008	420.768	12.266	31.25	62.812	940.59
1541	-4.03673	145.04	0.045	-0.009	416.778	12.256	31.18	62.999	940.28
1542	-4.03655	145.04	0.05	-0.01	419.837	12.272	31.1	63.164	939.98
1543	-4.03637	145.04	0.033	-0.01	421.3	12.26	31.02	63.318	939.66
1544	-4.03618	145.04	0.05	-0.012	415.182	12.274	30.96	63.453	939.32
1545	-4.03599	145.04	0.033	-0.009	420.236	12.261	30.87	63.573	938.86
1546	-4.0358	145.04	0.033	-0.009	420.502	12.27	30.79	63.628	938.38
1547	-4.0356	145.04	0.05	-0.009	416.379	12.259	30.77	63.712	937.94
1548	-4.03541	145.04	0.028	-0.012	414.251	12.27	30.74	63.785	937.47
1549	-4.03522	145.04	0.028	-0.009	416.113	12.254	30.71	63.903	936.96
1550	-4.03503	145.04	0.045	-0.012	421.3	12.277	30.69	64.011	936.52
1551	-4.03483	145.04	0.039	-0.012	421.3	12.259	30.67	64.127	936.06
1552	-4.03464	145.04	0.033	-0.012	420.369	12.275	30.62	64.327	935.68
1553	-4.03445	145.04	0.039	-0.012	420.369	12.254	30.52	64.469	935.24
1554	-4.03426	145.04	0.033	-0.013	421.3	12.277	30.45	64.601	934.88
1555	-4.03407	145.04	0.033	-0.012	415.315	12.249	30.36	64.729	934.53
1556	-4.03388	145.04	0.039	-0.012	420.768	12.274	30.29	64.819	934.23
1557	-4.03368	145.04	0.039	-0.012	421.566	12.255	30.23	64.952	933.86
1558	-4.03349	145.04	0.033	-0.012	421.034	12.277	30.18	65.122	933.52
1559	-4.03329	145.04	0.033	-0.014	422.099	12.256	30.14	65.281	933.13
1560	-4.03309	145.04	0.033	-0.016	421.3	12.274	30.07	65.436	932.65
1561	-4.03288	145.04	0.05	-0.013	416.246	12.261	30.01	65.568	932.14
1562	-4.03268	145.04	0.05	-0.013	421.3	12.281	29.98	65.598	931.72
1563	-4.03248	145.04	0.039	-0.012	421.034	12.26	29.89	65.684	931.2
1564	-4.03228	145.04	0.045	-0.016	420.901	12.279	29.87	65.845	930.79
1565	-4.03207	145.04	0.033	-0.014	422.897	12.255	29.81	65.957	930.29
1566	-4.03187	145.04	0.022	-0.013	422.631	12.278	29.76	66.038	929.86
1567	-4.03166	145.04	0.039	-0.014	422.764	12.258	29.72	65.967	929.47
1568	-4.03146	145.04	0.045	-0.016	422.764	12.277	29.69	65.852	929.06
1569	-4.03126	145.04	0.05	-0.016	421.434	12.259	29.67	65.794	928.66
1570	-4.03106	145.04	0.056	-0.02	421.167	12.28	29.62	65.787	928.26
1571	-4.03086	145.04	0.045	-0.02	421.434	12.261	29.61	65.753	927.92
1572	-4.03066	145.04	0.056	-0.022	421.434	12.281	29.54	65.688	927.49
1573	-4.03046	145.04	0.056	-0.02	423.03	12.259	29.49	65.593	927.02
1574	-4.03026	145.04	0.039	-0.021	422.631	12.277	29.43	65.562	926.57
1575	-4.03006	145.04	0.039	-0.02	422.232	12.257	29.35	65.507	926.07
1576	-4.02987	145.04	0.056	-0.018	422.764	12.281	29.34	65.451	925.68
1577	-4.02972	145.04	0.05	-0.02	423.296	12.258	29.32	65.383	925.35
1578	-4.02959	145.04	0.033	-0.022	422.897	12.276	29.29	65.291	925.02
1579	-4.02948	145.041	0.05	-0.022	422.631	12.256	29.32	65.261	924.92
1580	-4.02937	145.041	0.039	-0.025	422.498	12.283	29.31	65.294	924.94
1581	-4.02929	145.041	0.039	-0.026	422.764	12.261	29.3	65.369	925
1582	-4.02924	145.041	0.056	-0.025	422.631	12.282	29.29	65.455	925.07
1583	-4.02925	145.041	0.056	-0.025	421.7	12.258	29.24	65.545	925.12
1584	-4.0293	145.041	0.033	-0.025	422.498	12.275	29.21	65.585	925.19
1585	-4.02936	145.041	0.045	-0.023	422.232	12.259	29.18	65.625	925.25
1586	-4.02945	145.041	0.033	-0.025	416.911	12.277	29.17	65.646	925.31
1587	-4.02954	145.041	0.039	-0.022	420.369	12.252	29.15	65.677	925.32
1588	-4.02965	145.042	0.039	-0.023	422.365	12.276	29.16	65.677	925.31
1589	-4.02977	145.042	0.033	-0.022	421.167	12.257	29.17	65.7	925.3
1590	-4.02989	145.042	0.05	-0.021	422.365	12.28	29.15	65.762	925.17
1591	-4.03003	145.042	0.056	-0.021	422.764	12.263	29.13	65.837	925.11
1592	-4.03018	145.042	0.033	-0.023	422.764	12.279	29.08	65.873	925.03
1593	-4.03033	145.042	0.039	-0.022	422.897	12.258	29.06	65.979	924.89
1594	-4.0305	145.042	0.033	-0.023	420.236	12.279	29.06	66	924.73
1595	-4.03067	145.042	0.028	-0.025	420.768	12.26	29.04	65.965	924.46
1596	-4.03086	145.042	0.033	-0.025	420.768	12.278	29.06	65.957	924.1
1597	-4.03105	145.042	0.039	-0.025	421.3	12.253	29.08	65.9575	923.535
1598	-4.03125	145.042	0.022	-0.026	416.379	12.276	29.07	65.958	922.97
1599	-4.03144	145.042	0.056	-0.021	419.438	12.262	29.1	65.975	922.41
1600	-4.03164	145.042	0.022	-0.023	419.704	12.275	29.08	65.961	921.8
1601	-4.03183	145.042	0.045	-0.022	420.768	12.263	29.07	65.948	921.14
1602	-4.03202	145.042	0.033	-0.023	419.438	12.274	29.07	65.894	920.63
1603	-4.03221	145.042	0.039	-0.022	421.7	12.261	29.05	65.869	920.11
1604	-4.03239	145.042	0.028	-0.022	420.502	12.28	29.06	65.88	919.67
1605	-4.03257	145.042	0.033	-0.025	422.764	12.261	29.04	65.889	919.18
1606	-4.03275	145.042	0.05	-0.025	410.66	12.284	29.05	65.891	918.8
1607	-4.03292	145.042	0.028	-0.03	416.379	12.265	29.06	65.913	918.44
1608	-4.0331	145.042	0.05	-0.03	421.966	12.282	29.08	65.896	918.1
1609	-4.03327	145.042	0.056	-0.027	421.966	12.264	29.06	65.88	917.67
1610	-4.03345	145.042	0.022	-0.03	423.03	12.284	29.05	65.891	917.29
1611	-4.03362	145.042	0.056	-0.031	421.3	12.266	29.06	65.924	916.94
1612	-4.0338	145.042	0.05	-0.031	421.034	12.281	29.02	65.975	916.52
1613	-4.03397	145.042	0.045	-0.029	420.635	12.263	29.03	66.02	916.12
1614	-4.03415	145.042	0.05	-0.025	422.897	12.285	29.02	66.038	915.73
1615	-4.03432	145.041	0.033	-0.027	422.764	12.256	28.99	66.045	915.3
1616	-4.0345	145.041	0.033	-0.03	423.03	12.279	29	66.036	914.88
1617	-4.03467	145.041	0.05	-0.026	422.631	12.261	28.97	66.108	914.45
1618	-4.03484	145.041	0.05	-0.025	420.635	12.283	28.96	66.119	914.05
1619	-4.03501	145.041	0.045	-0.026	422.897	12.263	28.93	66.103	913.62
1620	-4.03518	145.041	0.05	-0.025	423.03	12.281	28.86	66.027	913.11
1621	-4.03536	145.041	0.039	-0.023	422.631	12.261	28.85	65.885	912.7
1622	-4.03553	145.041	0.045	-0.023	422.631	12.279	28.84	65.718	912.3
1623	-4.0357	145.041	0.05	-0.025	422.897	12.266	28.84	65.554	911.9
1624	-4.03587	145.041	0.05	-0.026	422.764	12.284	28.85	65.413	911.46
1625	-4.03604	145.041	0.05	-0.025	422.764	12.263	28.83	65.443	911.02
1626	-4.03622	145.041	0.045	-0.027	422.764	12.286	28.82	65.485	910.59
1627	-4.03639	145.041	0.028	-0.031	422.897	12.263	28.82	65.497	910.16
1628	-4.03655	145.041	0.045	-0.034	422.631	12.281	28.8	65.516	909.67
1629	-4.03672	145.041	0.056	-0.033	423.03	12.263	28.81	65.549	909.26
1630	-4.03688	145.041	0.033	-0.031	420.369	12.282	28.78	65.632	908.82
1631	-4.03705	145.041	0.039	-0.033	422.498	12.265	28.77	65.665	908.41
1632	-4.03721	145.041	0.039	-0.03	422.232	12.279	28.77	65.663	907.98
1633	-4.03737	145.041	0.033	-0.03	422.764	12.263	28.74	65.659	907.59
1634	-4.03752	145.041	0.05	-0.027	422.631	12.282	28.74	65.637	907.27
1635	-4.03768	145.041	0.056	-0.029	422.897	12.263	28.73	65.615	906.95
1636	-4.03784	145.041	0.028	-0.03	422.631	12.279	28.73	65.625	906.6
1637	-4.03801	145.041	0.061	-0.027	422.897	12.266	28.73	65.594	906.27
1638	-4.03818	145.041	0.039	-0.029	418.64	12.274	28.7	65.611	905.85
1639	-4.03835	145.041	0.033	-0.029	422.498	12.268	28.7	65.611	905.44
1640	-4.03852	145.041	0.045	-0.029	422.498	12.272	28.68	65.585	904.94
1641	-4.03869	145.041	0.033	-0.03	422.498	12.272	28.67	65.529	904.5
1642	-4.03886	145.041	0.033	-0.03	422.764	12.268	28.68	65.509	904.05
1643	-4.03903	145.041	0.05	-0.03	422.764	12.282	28.66	65.495	903.58
1644	-4.03921	145.041	0.05	-0.033	422.897	12.268	28.67	65.3	903.12
1645	-4.03939	145.041	0.033	-0.034	422.764	12.277	28.67	65.114	902.69
1646	-4.03958	145.041	0.05	-0.035	423.163	12.263	28.68	64.875	902.25
1647	-4.03976	145.041	0.056	-0.044	423.562	12.28	28.67	64.513	901.73
1648	-4.03994	145.041	0.033	-0.052	422.631	12.26	28.67	64.338	901.25
1649	-4.04013	145.041	0.039	-0.047	422.631	12.278	28.65	64.171	900.77
1650	-4.04031	145.041	0.05	-0.051	422.099	12.261	28.63	64.059	900.27
1651	-4.04049	145.041	0.033	-0.05	420.635	12.283	28.63	63.949	899.76
1652	-4.04067	145.041	0.045	-0.061	422.631	12.263	28.62	63.883	899.32
1653	-4.04085	145.041	0.033	-0.065	422.365	12.283	28.6	63.924	898.87
1654	-4.04103	145.041	0.045	-0.063	422.099	12.268	28.6	64	898.44
1655	-4.04122	145.041	0.033	-0.05	422.897	12.285	28.57	64.116	897.9
1656	-4.0414	145.041	0.028	-0.055	422.498	12.261	28.59	64.185	897.47
1657	-4.04159	145.041	0.039	-0.068	420.502	12.283	28.57	64.182	897.01
1658	-4.04176	145.041	0.056	-0.061	421.167	12.263	28.55	64.256	896.56
1659	-4.04194	145.041	0.039	-0.05	422.232	12.279	28.56	64.388	896.1
1660	-4.04211	145.041	0.061	-0.056	422.498	12.265	28.54	64.517	895.69
1661	-4.04228	145.041	0.039	-0.042	422.631	12.279	28.54	64.626	895.31
1662	-4.04246	145.041	0.039	-0.047	421.966	12.26	28.5	64.752	894.89
1663	-4.04263	145.041	0.05	-0.044	422.365	12.284	28.45	64.668	894.39
1664	-4.0428	145.041	0.05	-0.042	422.631	12.261	28.45	64.428	893.98
1665	-4.04297	145.041	0.045	-0.038	422.764	12.282	28.44	64.208	893.53
1666	-4.04314	145.041	0.039	-0.038	422.897	12.264	28.43	63.965	893.07
1667	-4.0433	145.041	0.028	-0.043	423.562	12.284	28.44	63.791	892.61
1668	-4.04347	145.041	0.033	-0.047	423.695	12.264	28.41	63.383	892.15
1669	-4.04363	145.041	0.05	-0.051	423.562	12.285	28.43	62.894	891.78
1670	-4.0438	145.041	0.05	-0.063	422.764	12.265	28.4	62.508	891.34
1671	-4.04396	145.041	0.033	-0.085	423.429	12.286	28.41	62.191	890.97
1672	-4.04412	145.041	0.033	-0.095	423.828	12.258	28.39	61.937	890.6
1673	-4.04428	145.041	0.028	-0.1	423.429	12.284	28.39	61.762	890.26
1674	-4.04444	145.041	0.033	-0.11	423.695	12.261	28.4	61.578	889.92
1675	-4.0446	145.041	0.039	-0.111	423.163	12.282	28.4	61.533	889.55
1676	-4.04476	145.041	0.039	-0.12	423.961	12.264	28.4	61.48	889.18
1677	-4.04493	145.041	0.061	-0.124	423.03	12.289	28.42	61.405	888.82
1678	-4.04509	145.041	0.056	-0.121	423.562	12.266	28.39	61.324	888.34
1679	-4.04526	145.041	0.039	-0.112	422.897	12.284	28.41	61.262	887.96
1680	-4.04543	145.041	0.039	-0.112	423.03	12.262	28.4	61.185	887.53
1681	-4.04559	145.041	0.056	-0.112	423.828	12.284	28.39	61.105	887.1
1682	-4.04577	145.041	0.05	-0.12	423.961	12.269	28.43	61.144	886.69
1683	-4.04594	145.041	0.05	-0.116	423.429	12.285	28.42	61.274	886.31
1684	-4.0461	145.041	0.05	-0.115	422.897	12.262	28.43	61.45	885.95
1685	-4.04627	145.041	0.033	-0.112	422.764	12.283	28.42	61.831	885.6
1686	-4.04644	145.041	0.045	-0.103	423.163	12.263	28.37	62.426	885.27
1687	-4.04661	145.041	0.05	-0.1	423.429	12.29	28.3	63.193	884.86
1688	-4.04678	145.041	0.05	-0.098	422.498	12.266	28.23	63.817	884.4
1689	-4.04695	145.041	0.05	-0.074	422.498	12.288	28.2	64.229	883.89
1690	-4.04712	145.041	0.05	-0.043	422.897	12.267	28.12	64.49	883.18
1691	-4.04729	145.041	0.056	-0.033	422.897	12.286	28.1	64.65	882.62
1692	-4.04746	145.041	0.061	-0.031	422.897	12.268	28.08	64.726	882.07
1693	-4.04762	145.041	0.056	-0.03	423.03	12.289	28.11	64.75	881.52
1694	-4.04778	145.041	0.056	-0.029	422.897	12.265	28.16	64.682	881.1
1695	-4.04794	145.041	0.039	-0.027	422.764	12.284	28.15	64.482	880.67
1696	-4.04809	145.041	0.056	-0.026	423.562	12.267	28.18	64.28	880.37
1697	-4.04824	145.041	0.045	-0.03	423.429	12.29	28.22	64.143	879.96
1698	-4.04839	145.041	0.039	-0.029	422.897	12.268	28.22	64.133	879.52
1699	-4.04853	145.04	0.05	-0.031	422.764	12.286	28.28	63.868	879.27
1700	-4.04866	145.04	0.05	-0.031	423.429	12.265	28.28	64.031	878.99
1701	-4.04877	145.04	0.033	-0.03	424.227	12.287	28.31	64.309	878.85
1702	-4.04888	145.04	0.045	-0.029	423.961	12.265	28.32	64.496	878.75
1703	-4.04898	145.04	0.045	-0.031	424.094	12.291	28.33	64.64	878.69
1704	-4.04903	145.04	0.045	-0.035	424.094	12.267	28.32	64.867	878.6
1705	-4.04903	145.04	0.045	-0.033	424.493	12.289	28.26	65.077	878.51
1706	-4.04897	145.039	0.05	-0.034	425.424	12.266	28.23	65.148	878.56
1707	-4.04887	145.039	0.045	-0.03	425.025	12.286	28.13	66.772	878.66
1708	-4.04874	145.039	0.05	-0.03	424.892	12.263	28.04	67.174	878.77
1709	-4.04858	145.039	0.039	-0.029	425.158	12.286	27.96	66.539	878.77
1710	-4.04839	145.039	0.033	-0.029	425.025	12.267	27.89	66.213	878.76
1711	-4.04817	145.039	0.039	-0.026	425.424	12.284	27.84	65.793	878.79
1712	-4.04797	145.039	0.033	-0.029	425.69	12.261	27.81	65.449	878.78
1713	-4.04778	145.039	0.039	-0.03	425.424	12.287	27.76	65.301	878.65
1714	-4.04758	145.039	0.033	-0.031	425.557	12.265	27.72	65.284	878.37
1715	-4.04738	145.039	0.033	-0.035	425.025	12.286	27.64	65.338	878.01
1716	-4.04717	145.039	0.033	-0.037	425.823	12.264	27.59	65.406	877.5
1717	-4.04695	145.039	0.039	-0.037	425.025	12.287	27.53	65.65	876.86
1718	-4.04672	145.039	0.039	-0.038	425.025	12.258	27.45	65.551	876.27
1719	-4.04649	145.039	0.05	-0.043	424.892	12.288	27.41	65.207	875.72
1720	-4.04626	145.039	0.033	-0.053	424.626	12.262	27.36	65.264	875.15
1721	-4.04603	145.039	0.033	-0.082	424.493	12.281	27.31	64.887	874.64
1722	-4.04579	145.039	0.039	-0.089	424.493	12.267	27.27	64.521	874.17
1723	-4.04555	145.039	0.039	-0.093	424.493	12.286	27.2	64.261	873.61
1724	-4.04532	145.039	0.05	-0.094	424.36	12.266	27.15	64.025	873.13
1725	-4.04508	145.039	0.039	-0.095	424.36	12.284	27.08	63.874	872.64
1726	-4.04486	145.039	0.033	-0.1	424.493	12.264	27.05	63.781	872.17
1727	-4.04463	145.039	0.028	-0.11	424.094	12.284	27	63.743	871.65
1728	-4.04441	145.039	0.039	-0.117	423.961	12.263	26.93	63.731	871.14
1729	-4.04419	145.039	0.056	-0.117	423.961	12.288	26.9	63.75	870.66
1730	-4.04397	145.039	0.033	-0.119	424.227	12.264	26.85	63.655	870.15
1731	-4.04376	145.039	0.028	-0.12	423.961	12.284	26.78	63.363	869.58
1732	-4.04354	145.039	0.039	-0.121	424.626	12.268	26.77	63.144	869.1
1733	-4.04334	145.039	0.033	-0.151	424.626	12.283	26.72	62.984	868.6
1734	-4.04313	145.039	0.039	-0.146	424.626	12.267	26.68	62.858	868.07
1735	-4.04293	145.039	0.045	-0.155	424.493	12.285	26.65	62.778	867.61
1736	-4.04273	145.04	0.039	-0.132	424.227	12.27	26.6	62.718	867.15
1737	-4.04253	145.04	0.033	-0.155	424.094	12.277	26.59	62.65	866.74
1738	-4.04233	145.04	0.039	-0.158	423.562	12.282	26.54	62.632	866.27
1739	-4.04213	145.04	0.05	-0.16	424.227	12.276	26.51	62.606	865.87
1740	-4.04193	145.04	0.039	-0.159	423.562	12.281	26.47	62.59	865.43
1741	-4.04174	145.04	0.039	-0.155	423.562	12.272	26.41	62.637	864.91
1742	-4.04153	145.04	0.039	-0.158	423.695	12.279	26.36	62.586	864.44
1743	-4.04134	145.04	0.05	-0.158	423.429	12.273	26.32	62.59	863.95
1744	-4.04113	145.04	0.033	-0.155	423.562	12.284	26.26	62.593	863.45
1745	-4.04093	145.04	0.033	-0.158	424.227	12.266	26.25	62.613	862.94
1746	-4.04073	145.04	0.05	-0.158	423.562	12.29	26.2	62.629	862.42
1747	-4.04052	145.04	0.039	-0.158	424.094	12.265	26.16	62.646	861.9
1748	-4.04032	145.04	0.028	-0.157	423.961	12.287	26.13	62.674	861.36
1749	-4.04011	145.04	0.039	-0.157	423.961	12.268	26.05	62.695	860.81
1750	-4.0399	145.04	0.045	-0.155	423.961	12.284	26.01	62.733	860.28
1751	-4.03969	145.04	0.033	-0.15	423.961	12.267	25.96	62.759	859.75
1752	-4.03948	145.04	0.056	-0.157	424.36	12.289	25.91	62.763	859.18
1753	-4.03926	145.04	0.033	-0.145	424.094	12.262	25.88	62.802	858.7
1754	-4.03905	145.04	0.028	-0.151	424.626	12.282	25.84	62.84	858.22
1755	-4.03884	145.04	0.056	-0.154	425.025	12.27	25.79	62.888	857.71
1756	-4.03862	145.04	0.05	-0.155	424.493	12.286	25.76	62.915	857.26
1757	-4.03841	145.04	0.028	-0.143	424.892	12.265	25.73	62.933	856.81
1758	-4.0382	145.04	0.05	-0.158	425.158	12.292	25.72	62.954	856.43
1759	-4.03799	145.04	0.05	-0.158	424.892	12.271	25.7	62.93	855.99
1760	-4.03778	145.04	0.045	-0.155	425.424	12.29	25.67	62.904	855.59
1761	-4.03757	145.04	0.05	-0.159	425.158	12.27	25.65	62.891	855.2
1762	-4.03736	145.04	0.028	-0.155	425.291	12.291	25.62	62.886	854.73
1763	-4.03715	145.04	0.028	-0.151	425.291	12.267	25.58	62.88	854.29
1764	-4.03694	145.04	0.05	-0.155	425.158	12.288	25.57	62.91	853.86
1765	-4.03673	145.04	0.05	-0.158	425.69	12.269	25.51	62.936	853.36
1766	-4.03652	145.04	0.045	-0.151	425.158	12.292	25.47	62.908	852.8
1767	-4.03631	145.04	0.056	-0.154	425.823	12.269	25.45	62.861	852.29
1768	-4.0361	145.04	0.05	-0.158	425.69	12.293	25.4	62.823	851.75
1769	-4.03589	145.04	0.033	-0.154	425.158	12.268	25.38	62.862	851.18
1770	-4.03568	145.04	0.056	-0.158	425.025	12.29	25.32	62.833	850.6
1771	-4.03547	145.04	0.05	-0.158	425.158	12.27	25.3	62.819	850.1
1772	-4.03527	145.04	0.061	-0.158	425.025	12.289	25.27	62.826	849.56
1773	-4.03506	145.04	0.045	-0.159	425.424	12.268	25.23	62.886	849.03
1774	-4.03485	145.04	0.039	-0.158	424.892	12.291	25.21	62.969	848.55
1775	-4.03464	145.04	0.033	-0.155	425.424	12.264	25.19	62.966	848.09
1776	-4.03443	145.04	0.05	-0.158	425.025	12.293	25.16	62.864	847.57
1777	-4.03422	145.04	0.045	-0.149	425.291	12.267	25.14	62.774	847.11
1778	-4.03401	145.04	0.05	-0.155	424.892	12.293	25.1	62.672	846.62
1779	-4.0338	145.04	0.045	-0.153	425.557	12.272	25.05	62.622	846.09
1780	-4.0336	145.04	0.039	-0.154	425.291	12.286	25.05	62.589	845.68
1781	-4.0334	145.04	0.039	-0.153	425.291	12.27	25.03	62.554	845.24
1782	-4.0332	145.04	0.05	-0.159	425.823	12.291	25	62.526	844.79
1783	-4.033	145.04	0.028	-0.157	426.488	12.267	24.98	62.491	844.32
1784	-4.0328	145.04	0.039	-0.155	426.222	12.286	24.92	62.474	843.86
1785	-4.0326	145.04	0.033	-0.149	431.808	12.275	24.88	62.458	843.42
1786	-4.0324	145.04	0.05	-0.155	431.143	12.295	24.83	62.428	842.9
1787	-4.03221	145.04	0.039	-0.157	433.271	12.271	24.79	62.391	842.44
1788	-4.03201	145.04	0.039	-0.157	433.404	12.287	24.76	62.3	841.98
1789	-4.03182	145.04	0.039	-0.158	433.404	12.268	24.74	62.209	841.48
1790	-4.03162	145.04	0.056	-0.159	433.404	12.293	24.7	62.15	840.99
1791	-4.03143	145.04	0.05	-0.16	433.404	12.268	24.68	62.081	840.51
1792	-4.03124	145.04	0.039	-0.157	433.537	12.294	24.67	62.027	840.07
1793	-4.03104	145.04	0.05	-0.16	438.325	12.269	24.63	61.978	839.51
1794	-4.03085	145.04	0.039	-0.162	434.867	12.293	24.6	61.942	839
1795	-4.03065	145.04	0.039	-0.162	437.66	12.266	24.58	61.929	838.51
1796	-4.03045	145.04	0.045	-0.163	435.399	12.293	24.57	61.936	837.98
1797	-4.03025	145.04	0.05	-0.163	434.468	12.27	24.58	61.929	837.53
1798	-4.03005	145.04	0.056	-0.166	434.734	12.292	24.53	61.91	837
1799	-4.02985	145.04	0.039	-0.164	437.261	12.265	24.51	61.886	836.46
1800	-4.02965	145.04	0.056	-0.164	439.788	12.288	24.48	61.869	835.95
1801	-4.02945	145.04	0.033	-0.16	439.788	12.272	24.44	61.844	835.45
1802	-4.02925	145.04	0.05	-0.164	439.788	12.295	24.42	61.819	834.98
1803	-4.02905	145.04	0.05	-0.163	440.586	12.271	24.4	61.826	834.46
1804	-4.02885	145.04	0.045	-0.162	440.586	12.285	24.36	61.833	833.97
1805	-4.02865	145.04	0.05	-0.164	440.586	12.27	24.35	61.798	833.49
1806	-4.02848	145.04	0.033	-0.163	440.985	12.288	24.35	61.766	832.91
1807	-4.02834	145.041	0.028	-0.159	440.852	12.268	24.3	61.749	832.32
1808	-4.02823	145.041	0.05	-0.163	441.118	12.298	24.31	61.738	831.95
1809	-4.02813	145.041	0.033	-0.159	441.251	12.267	24.3	61.759	831.68
1810	-4.02806	145.041	0.033	-0.162	441.118	12.29	24.24	61.751	831.06
1811	-4.02804	145.041	0.056	-0.163	441.384	12.269	24.22	61.77	830.62
1812	-4.02806	145.041	0.033	-0.162	441.384	12.29	24.19	61.744	830.24
1813	-4.0281	145.041	0.05	-0.164	441.65	12.27	24.19	61.723	829.98
1814	-4.02815	145.041	0.045	-0.16	442.049	12.289	24.21	61.692	829.92
1815	-4.02821	145.042	0.039	-0.16	441.783	12.27	24.2	61.659	829.93
1816	-4.0283	145.042	0.039	-0.163	441.916	12.293	24.23	61.619	830.06
1817	-4.0284	145.042	0.05	-0.162	442.182	12.276	24.29	61.562	830.18
1818	-4.02851	145.042	0.045	-0.16	442.182	12.288	24.3	61.532	830.21
1819	-4.02865	145.042	0.05	-0.163	442.315	12.273	24.31	61.511	830.24
1820	-4.0288	145.042	0.039	-0.162	442.847	12.293	24.3	61.5	830.26
1821	-4.02896	145.042	0.039	-0.162	443.778	12.273	24.29	61.466	830.25
1822	-4.02913	145.042	0.05	-0.162	443.778	12.292	24.31	61.413	830.2
1823	-4.02931	145.042	0.033	-0.159	444.443	12.264	24.33	61.34	830.04
1824	-4.02951	145.042	0.045	-0.162	442.315	12.287	24.35	61.234	829.77
1825	-4.02972	145.042	0.05	-0.163	442.315	12.27	24.41	61.081	829.4
1826	-4.02993	145.042	0.039	-0.16	443.113	12.289	24.44	60.89	828.84
1827	-4.03015	145.042	0.05	-0.163	442.448	12.27	24.47	60.742	828.27
1828	-4.03037	145.042	0.039	-0.162	442.315	12.294	24.52	60.586	827.72
1829	-4.03059	145.042	0.033	-0.162	443.113	12.271	24.54	60.36	827.12
1830	-4.0308	145.042	0.05	-0.164	442.448	12.293	24.55	60.135	826.58
1831	-4.03101	145.042	0.05	-0.166	442.714	12.273	24.58	59.987	826.1
1832	-4.03121	145.042	0.039	-0.164	443.113	12.292	24.59	59.857	825.64
1833	-4.03142	145.042	0.045	-0.164	442.448	12.269	24.6	59.772	825.16
1834	-4.03162	145.042	0.05	-0.166	443.113	12.298	24.62	59.71	824.77
1835	-4.03182	145.042	0.05	-0.167	441.916	12.272	24.65	59.615	824.4
1836	-4.03202	145.042	0.05	-0.167	442.315	12.285	24.69	59.513	824.02
1837	-4.03221	145.042	0.045	-0.164	442.049	12.279	24.71	59.385	823.69
1838	-4.03241	145.042	0.039	-0.164	441.783	12.277	24.72	59.268	823.35
1839	-4.0326	145.042	0.05	-0.166	442.315	12.283	24.74	59.084	823
1840	-4.0328	145.042	0.056	-0.167	442.315	12.279	24.73	58.986	822.63
1841	-4.033	145.042	0.05	-0.167	443.246	12.289	24.75	58.868	822.27
1842	-4.0332	145.042	0.056	-0.168	449.764	12.278	24.77	58.763	821.92
1843	-4.0334	145.042	0.05	-0.168	449.764	12.284	24.76	58.675	821.49
1844	-4.0336	145.042	0.05	-0.167	450.03	12.276	24.77	58.61	821.11
1845	-4.0338	145.042	0.039	-0.167	449.365	12.289	24.75	58.544	820.69
1846	-4.034	145.042	0.05	-0.168	449.365	12.273	24.74	58.465	820.24
1847	-4.0342	145.042	0.045	-0.166	455.084	12.29	24.72	58.408	819.83
1848	-4.0344	145.042	0.05	-0.164	448.7	12.271	24.72	58.333	819.42
1849	-4.0346	145.042	0.039	-0.163	449.099	12.292	24.72	58.269	818.97
1850	-4.03481	145.042	0.05	-0.163	455.35	12.272	24.73	58.183	818.58
1851	-4.03501	145.041	0.039	-0.164	455.483	12.292	24.73	58.116	818.18
1852	-4.03521	145.041	0.028	-0.166	455.483	12.271	24.73	58.041	817.77
1853	-4.03541	145.041	0.022	-0.166	454.419	12.297	24.77	57.97	817.35
1854	-4.03561	145.041	0.05	-0.167	452.69	12.273	24.76	57.894	816.93
1855	-4.03582	145.041	0.033	-0.163	455.084	12.296	24.75	57.814	816.5
1856	-4.03602	145.041	0.039	-0.166	448.566	12.272	24.76	57.709	816.08
1857	-4.03622	145.041	0.05	-0.167	448.833	12.301	24.76	57.589	815.68
1858	-4.03642	145.041	0.05	-0.167	452.956	12.274	24.76	57.491	815.28
1859	-4.03663	145.041	0.039	-0.167	449.099	12.296	24.77	57.417	814.9
1860	-4.03683	145.041	0.033	-0.167	455.749	12.272	24.78	57.331	814.48
1861	-4.03704	145.041	0.033	-0.168	454.951	12.296	24.78	57.266	814.09
1862	-4.03724	145.041	0.039	-0.167	449.365	12.272	24.79	57.18	813.7
1863	-4.03745	145.041	0.028	-0.167	447.768	12.29	24.78	56.973	813.22
1864	-4.03766	145.041	0.05	-0.168	444.31	12.275	24.8	56.79	812.83
1865	-4.03787	145.041	0.039	-0.168	448.833	12.302	24.8	56.714	812.38
1866	-4.03807	145.041	0.039	-0.168	442.98	12.274	24.8	56.627	811.88
1867	-4.03827	145.041	0.039	-0.168	442.581	12.293	24.79	56.483	811.43
1868	-4.03848	145.041	0.033	-0.171	442.714	12.27	24.78	56.146	811.01
1869	-4.03869	145.041	0.039	-0.171	442.049	12.293	24.78	55.777	810.58
1870	-4.0389	145.041	0.033	-0.171	442.448	12.271	24.8	55.595	810.12
1871	-4.03911	145.041	0.05	-0.171	442.182	12.3	24.79	55.549	809.68
1872	-4.03932	145.041	0.045	-0.173	442.714	12.272	24.79	55.483	809.28
1873	-4.03952	145.041	0.056	-0.173	442.847	12.3	24.83	55.141	808.88
1874	-4.03973	145.041	0.05	-0.175	442.581	12.274	24.81	54.77	808.44
1875	-4.03993	145.041	0.039	-0.173	442.847	12.29	24.77	54.461	807.98
1876	-4.04014	145.041	0.039	-0.175	442.714	12.274	24.78	54.201	807.58
1877	-4.04035	145.041	0.056	-0.175	442.581	12.293	24.77	53.928	807.16
1878	-4.04055	145.041	0.039	-0.175	448.167	12.272	24.79	53.733	806.79
1879	-4.04076	145.041	0.033	-0.173	448.7	12.29	24.79	53.539	806.41
1880	-4.04096	145.041	0.033	-0.175	444.443	12.272	24.78	53.353	805.96
1881	-4.04117	145.041	0.045	-0.176	444.576	12.293	24.79	53.191	805.6
1882	-4.04138	145.041	0.033	-0.176	443.379	12.272	24.77	53.036	805.19
1883	-4.04158	145.041	0.039	-0.176	443.911	12.296	24.75	52.903	804.73
1884	-4.04179	145.041	0.033	-0.176	444.576	12.27	24.77	52.808	804.35
1885	-4.04199	145.041	0.028	-0.176	448.7	12.294	24.76	52.698	803.93
1886	-4.0422	145.041	0.033	-0.175	449.498	12.274	24.76	52.601	803.51
1887	-4.0424	145.041	0.045	-0.175	448.833	12.299	24.75	52.501	803.02
1888	-4.04261	145.041	0.056	-0.175	449.498	12.276	24.75	52.424	802.6
1889	-4.04281	145.041	0.056	-0.175	443.911	12.296	24.77	52.351	802.2
1890	-4.04301	145.041	0.056	-0.175	449.764	12.278	24.77	52.285	801.76
1891	-4.04322	145.041	0.045	-0.175	450.03	12.298	24.73	52.205	801.3
1892	-4.04342	145.041	0.033	-0.176	442.448	12.274	24.74	52.13	800.9
1893	-4.04362	145.041	0.039	-0.175	443.645	12.296	24.73	52.075	800.45
1894	-4.04383	145.041	0.056	-0.175	442.581	12.272	24.71	52.051	800.02
1895	-4.04403	145.041	0.045	-0.175	442.847	12.292	24.71	52.017	799.61
1896	-4.04423	145.041	0.05	-0.175	442.581	12.27	24.71	51.964	799.21
1897	-4.04444	145.041	0.061	-0.176	442.448	12.296	24.71	51.942	798.79
1898	-4.04464	145.041	0.045	-0.175	443.113	12.272	24.7	51.897	798.4
1899	-4.04485	145.041	0.033	-0.175	442.182	12.292	24.7	51.896	798
1900	-4.04505	145.041	0.045	-0.175	442.049	12.272	24.67	51.895	797.55
1901	-4.04525	145.041	0.045	-0.175	441.783	12.291	24.68	51.861	797.19
1902	-4.04545	145.041	0.05	-0.176	442.448	12.274	24.65	51.836	796.78
1903	-4.04566	145.041	0.056	-0.175	441.783	12.293	24.65	51.825	796.37
1904	-4.04586	145.041	0.045	-0.173	441.916	12.272	24.66	51.805	796
1905	-4.04606	145.041	0.056	-0.175	441.517	12.299	24.64	51.793	795.59
1906	-4.04627	145.041	0.05	-0.173	441.517	12.275	24.63	51.779	795.19
1907	-4.04647	145.041	0.045	-0.175	441.251	12.296	24.62	51.768	794.74
1908	-4.04667	145.041	0.056	-0.175	441.517	12.277	24.6	51.777	794.31
1909	-4.04688	145.041	0.045	-0.173	442.049	12.294	24.61	51.788	793.91
1910	-4.04708	145.041	0.073	-0.173	441.384	12.272	24.63	51.802	793.49
1911	-4.04728	145.041	0.061	-0.175	441.916	12.298	24.62	51.822	793.06
1912	-4.04748	145.041	0.073	-0.176	441.916	12.274	24.64	51.846	792.69
1913	-4.04769	145.041	0.073	-0.173	441.783	12.297	24.63	51.834	792.27
1914	-4.04789	145.041	0.056	-0.173	442.049	12.277	24.62	51.801	791.82
1915	-4.0481	145.041	0.084	-0.175	441.916	12.296	24.65	51.771	791.47
1916	-4.04831	145.041	0.095	-0.175	441.384	12.276	24.61	51.756	791.04
1917	-4.04851	145.041	0.106	-0.175	441.783	12.295	24.62	51.725	790.62
1918	-4.04872	145.041	0.123	-0.173	441.517	12.274	24.61	51.69	790.21
1919	-4.04892	145.041	0.128	-0.171	442.315	12.293	24.54	51.661	789.75
1920	-4.04913	145.041	0.134	-0.168	442.448	12.271	24.53	51.66	789.32
1921	-4.04934	145.041	0.162	-0.168	441.916	12.301	24.53	51.67	788.94
1922	-4.04954	145.041	0.173	-0.167	442.182	12.278	24.49	51.688	788.51
1923	-4.04975	145.041	0.223	-0.168	442.049	12.298	24.49	51.721	788.09
1924	-4.04995	145.041	0.212	-0.167	442.182	12.279	24.49	51.731	787.73
1925	-4.05016	145.041	0.173	-0.166	441.783	12.295	24.47	51.719	787.34
1926	-4.05036	145.041	0.173	-0.166	441.916	12.276	24.46	51.684	786.96
1927	-4.05057	145.041	0.156	-0.167	442.182	12.291	24.43	51.648	786.52
1928	-4.05077	145.041	0.134	-0.167	442.182	12.272	24.41	51.581	786.12
1929	-4.05098	145.041	0.179	-0.17	442.581	12.301	24.41	51.483	785.74
1930	-4.05119	145.041	0.179	-0.167	441.916	12.28	24.41	51.364	785.33
1931	-4.05139	145.041	0.128	-0.164	442.182	12.297	24.385	51.2925	784.925
1932	-4.0516	145.041	0.117	-0.17	442.049	12.272	24.36	51.221	784.52
1933	-4.0518	145.04	0.106	-0.167	442.315	12.298	24.36	51.163	784.05
1934	-4.05201	145.04	0.106	-0.17	442.448	12.272	24.34	51.105	783.7
1935	-4.05221	145.04	0.112	-0.17	442.581	12.295	24.31	51.06	783.43
1936	-4.05241	145.04	0.123	-0.17	442.315	12.278	24.29	51.013	783.25
1937	-4.0526	145.04	0.106	-0.171	443.113	12.286	24.29	51.013	783.18
1938	-4.05279	145.04	0.1	-0.17	443.113	12.291	24.24	51.019	783.11
1939	-4.05298	145.04	0.106	-0.171	445.241	12.286	24.2	51.023	783.04
1940	-4.05318	145.04	0.106	-0.172	443.113	12.291	24.2	51.034	783
1941	-4.05337	145.04	0.1	-0.171	443.645	12.285	24.21	51.004	782.93
1942	-4.05357	145.04	0.084	-0.17	443.911	12.29	24.18	50.946	782.77
1943	-4.05377	145.04	0.084	-0.17	444.044	12.279	24.18	50.869	782.6
1944	-4.05398	145.04	0.067	-0.171	443.379	12.294	24.16	50.771	782.42
1945	-4.05418	145.04	0.067	-0.172	449.897	12.277	24.14	50.681	782.2
1946	-4.05439	145.04	0.078	-0.17	450.296	12.297	24.13	50.582	782
1947	-4.0546	145.04	0.067	-0.171	454.685	12.281	24.13	50.463	781.81
1948	-4.0548	145.04	0.073	-0.172	454.286	12.299	24.11	50.352	781.62
1949	-4.05501	145.04	0.056	-0.176	456.015	12.281	24.14	50.289	781.47
1950	-4.05522	145.04	0.045	-0.172	456.813	12.296	24.1	50.285	781.25
1951	-4.05543	145.04	0.039	-0.172	455.616	12.277	24.06	50.4	781.05
1952	-4.05565	145.04	0.067	-0.177	449.099	12.3	24.06	50.53	780.89
1953	-4.05586	145.04	0.056	-0.176	455.35	12.276	24.03	50.636	780.66
1954	-4.05607	145.04	0.067	-0.177	450.03	12.3	24.02	50.722	780.47
1955	-4.05628	145.04	0.05	-0.176	450.429	12.276	23.99	50.772	780.27
1956	-4.0565	145.04	0.05	-0.176	450.296	12.296	23.95	50.812	780.05
1957	-4.05671	145.04	0.039	-0.175	449.498	12.276	23.96	50.845	779.87
1958	-4.05692	145.04	0.056	-0.176	455.882	12.297	23.95	50.866	779.69
1959	-4.05713	145.04	0.05	-0.176	449.232	12.277	23.92	50.906	779.51
1960	-4.05734	145.039	0.056	-0.177	443.246	12.3	23.91	50.927	779.34
1961	-4.05755	145.039	0.078	-0.176	443.645	12.278	23.9	50.957	779.19
1962	-4.05777	145.039	0.061	-0.176	449.631	12.296	23.87	50.987	779.02
1963	-4.05798	145.039	0.078	-0.175	443.113	12.271	23.84	51.005	778.84
1964	-4.05819	145.039	0.061	-0.176	448.3	12.298	23.83	51.015	778.67
1965	-4.05841	145.039	0.056	-0.177	446.039	12.278	23.82	51.035	778.5
1966	-4.05862	145.039	0.061	-0.175	443.246	12.296	23.8	51.066	778.31
1967	-4.05884	145.039	0.061	-0.175	443.113	12.277	23.79	51.065	778.14
1968	-4.05905	145.039	0.05	-0.173	442.98	12.297	23.77	51.085	777.97
1969	-4.05927	145.039	0.078	-0.175	450.296	12.275	23.76	51.104	777.81
1970	-4.05948	145.039	0.061	-0.175	449.498	12.3	23.73	51.134	777.62
1971	-4.0597	145.039	0.067	-0.176	443.246	12.278	23.7	51.152	777.43
1972	-4.05991	145.039	0.073	-0.175	445.906	12.297	23.71	51.176	777.3
1973	-4.06012	145.039	0.078	-0.175	449.498	12.279	23.7	51.185	777.12
1974	-4.06034	145.039	0.061	-0.175	443.113	12.298	23.66	51.201	776.93
1975	-4.06055	145.039	0.067	-0.175	449.897	12.275	23.67	51.225	776.81
1976	-4.06076	145.039	0.084	-0.176	449.498	12.302	23.65	51.255	776.63
1977	-4.06098	145.039	0.061	-0.173	455.616	12.279	23.6	51.281	776.43
1978	-4.06119	145.039	0.073	-0.173	449.365	12.302	23.6	51.313	776.3
1979	-4.0614	145.039	0.061	-0.172	448.966	12.279	23.56	51.332	776.11
1980	-4.06162	145.039	0.056	-0.175	443.113	12.297	23.54	51.34	775.94
1981	-4.06183	145.039	0.05	-0.173	443.379	12.275	23.55	51.362	775.82
1982	-4.06205	145.039	0.05	-0.172	448.833	12.295	23.51	51.381	775.64
1983	-4.06226	145.039	0.056	-0.175	450.429	12.277	23.5	51.412	775.48
1984	-4.06247	145.038	0.061	-0.175	447.103	12.303	23.49	51.432	775.31
1985	-4.06269	145.038	0.061	-0.173	448.833	12.277	23.47	51.451	775.15
1986	-4.0629	145.038	0.056	-0.175	449.365	12.301	23.47	51.473	775
1987	-4.06311	145.038	0.061	-0.176	449.365	12.282	23.47	51.495	774.85
1988	-4.06332	145.038	0.067	-0.176	449.365	12.3	23.46	51.516	774.71
1989	-4.06354	145.038	0.05	-0.176	449.764	12.275	23.47	51.549	774.55
1990	-4.06375	145.038	0.067	-0.176	450.562	12.303	23.45	51.58	774.41
1991	-4.06397	145.038	0.067	-0.179	451.094	12.28	23.44	51.61	774.27
1992	-4.06418	145.038	0.067	-0.18	451.227	12.302	23.46	51.635	774.2
1993	-4.06439	145.038	0.073	-0.177	449.232	12.279	23.43	51.664	774.11
1994	-4.06461	145.038	0.061	-0.177	455.217	12.303	23.37	51.603	774.05
1995	-4.06482	145.038	0.056	-0.176	456.281	12.277	23.33	51.436	774.03
1996	-4.06503	145.038	0.045	-0.177	457.478	12.298	23.29	51.247	774.06
1997	-4.06524	145.038	0.045	-0.179	457.212	12.281	23.25	51.154	774.07
1998	-4.06545	145.038	0.045	-0.177	457.212	12.296	23.24	51.09	774.11
1999	-4.06566	145.038	0.033	-0.177	457.212	12.279	23.22	51.075	774.13
[truncated: 1,209 more rows]

## Sheet: Raw data 23-05-19-B
Time	lat	lon	SO2	H2S	CO2	Tair	Pair
1	-40413117	1450350894	0.262	-0.051	434.601	5864	986.238
2	-40413119	1450350890	0.262	-0.055	433.67	5866	986.253
3	-40413117	1450350882	0.279	-0.059	434.601	5866	986.268
4	-40413115	1450350876	0.268	-0.061	434.601	5866	986.252
5	-40413115	1450350870	0.268	-0.063	448.833	5867	986.243
6	-40413116	1450350865	0.285	-0.064	467.586	5868	986.237
7	-40413118	1450350863	0.262	-0.064	483.813	5868	986.249
8	-40413120	1450350860	0.268	-0.065	483.946	5869	986.265
9	-40413122	1450350857	0.251	-0.065	484.877	5869	986.243
10	-40413122	1450350858	0.262	-0.064	484.611	5870	986.265
11	-40413121	1450350863	0.273	-0.063	485.409	5870	986.27
12	-40413125	1450350869	0.285	-0.061	484.478	5871	986.247
13	-40413126	1450350877	0.268	-0.061	484.478	5872	986.255
14	-40413128	1450350884	0.273	-0.064	484.611	5872	986.258
15	-40413131	1450350889	0.273	-0.065	483.281	5872	986.256
16	-40413130	1450350891	0.257	-0.069	483.68	5873	986.265
17	-40413130	1450350899	0.273	-0.07	483.015	5873	986.25
18	-40413126	1450350909	0.29	-0.069	483.813	5875	986.253
19	-40413125	1450350911	0.251	-0.067	483.813	5875	986.251
20	-40413122	1450350915	0.273	-0.064	483.148	5875	986.25
21	-40413120	1450350921	0.262	-0.063	479.956	5876	986.251
22	-40413115	1450350925	0.273	-0.061	450.03	5876	986.263
23	-40413112	1450350925	0.285	-0.057	433.936	5877	986.247
24	-40413104	1450350925	0.262	-0.055	434.468	5877	986.253
25	-40413100	1450350925	0.279	-0.053	433.271	5878	986.243
26	-40413094	1450350924	0.279	-0.056	433.271	5878	986.242
27	-40413091	1450350922	0.251	-0.057	434.202	5878	986.26
28	-40413086	1450350918	0.279	-0.057	433.936	5877	986.276
29	-40413084	1450350917	0.273	-0.061	433.404	5878	986.281
30	-40413079	1450350917	0.257	-0.063	433.138	5878	986.274
31	-40413074	1450350918	0.268	-0.057	433.404	5877	986.27
32	-40413071	1450350915	0.273	-0.053	433.537	5877	986.279
33	-40413079	1450350914	0.279	-0.051	433.67	5877	986.262
34	-40413091	1450350919	0.285	-0.05	433.537	5876	986.26
35	-40413101	1450350923	0.262	-0.052	433.404	5876	986.263
36	-40413104	1450350925	0.279	-0.053	433.404	5876	986.256
37	-40413108	1450350920	0.279	-0.055	433.67	5876	986.214
38	-40413109	1450350891	0.268	-0.055	433.537	5875	986.174
39	-40413112	1450350900	0.279	-0.053	433.803	5875	986.175
40	-40413114	1450350904	0.279	-0.053	433.138	5875	986.175
41	-40413118	1450350903	0.262	-0.053	433.005	5875	986.183
42	-40413128	1450350900	0.285	-0.055	433.005	5874	986.165
43	-40413135	1450350900	0.262	-0.057	433.67	5875	986.18
44	-40413144	1450350898	0.273	-0.057	433.005	5874	986.183
45	-40413150	1450350899	0.262	-0.057	433.005	5874	986.171
46	-40413158	1450350895	0.268	-0.057	432.34	5874	986.157
47	-40413167	1450350887	0.262	-0.056	433.005	5874	986.166
48	-40413174	1450350881	0.273	-0.056	432.606	5874	986.173
49	-40413180	1450350878	0.262	-0.056	433.005	5874	986.19
50	-40413188	1450350879	0.279	-0.053	433.005	5874	986.161
51	-40413190	1450350880	0.262	-0.053	433.138	5874	986.161
52	-40413193	1450350881	0.257	-0.052	432.872	5874	986.169
53	-40413196	1450350870	0.268	-0.052	433.271	5873	986.178
54	-40413201	1450350862	0.273	-0.053	433.537	5874	986.175
55	-40413197	1450350862	0.273	-0.052	433.138	5874	986.154
56	-40413191	1450350855	0.279	-0.053	433.271	5874	986.165
57	-40413189	1450350852	0.273	-0.053	432.606	5873	986.154
58	-40413173	1450350867	0.279	-0.052	432.739	5874	986.226
59	-40413167	1450350862	0.268	-0.053	432.739	5874	986.239
60	-40413171	1450350860	0.268	-0.053	432.872	5874	986.246
61	-40413172	1450350867	0.273	-0.052	432.872	5874	986.238
62	-40413173	1450350875	0.279	-0.05	432.606	5874	986.248
63	-40413169	1450350886	0.273	-0.047	434.069	5874	986.244
64	-40413167	1450350900	0.262	-0.042	434.734	5874	986.24
65	-40413165	1450350907	0.262	-0.017	446.837	5875	986.245
66	-40413161	1450350914	0.279	0.022	447.635	5874	986.237
67	-40413157	1450350919	0.262	0.06	449.764	5874	986.226
68	-40413154	1450350925	0.262	0.064	449.764	5875	986.231
69	-40413152	1450350931	0.279	0.07	450.429	5875	986.222
70	-40413153	1450350928	0.268	0.073	450.429	5875	986.235
71	-40413170	1450350932	0.262	0.073	450.163	5875	986.187
72	-40413179	1450350943	0.279	0.073	450.296	5875	986.167
73	-40413169	1450350946	0.257	0.072	450.695	5875	986.179
74	-40413160	1450350945	0.262	0.069	450.562	5875	986.175
75	-40413164	1450350942	0.257	0.068	450.695	5875	986.169
76	-40413161	1450350944	0.268	0.059	450.296	5876	986.194
77	-40413160	1450350944	0.273	0.06	450.828	5876	986.189
78	-40413162	1450350963	0.262	-0.043	451.626	5876	986.265
79	-40413159	1450350960	0.268	-0.021	450.961	5876	986.253
80	-40413156	1450350956	0.262	-0.042	450.562	5877	986.231
81	-40413154	1450350953	0.279	-0.04	449.897	5877	986.231
82	-40413154	1450350949	0.257	-0.043	448.566	5877	986.249
83	-40413155	1450350946	0.279	-0.039	447.901	5877	986.234
84	-40413152	1450350944	0.268	-0.039	446.837	5878	986.241
85	-40413150	1450350946	0.268	0.051	445.906	5878	986.234
86	-40413147	1450350951	0.273	-0.039	435.665	5878	986.242
87	-40413142	1450350956	0.268	-0.042	445.507	5879	986.224
88	-40413139	1450350960	0.285	-0.044	435.665	5879	986.245
89	-40413139	1450350963	0.279	-0.043	434.601	5879	986.253
90	-40413138	1450350966	0.257	-0.04	434.867	5880	986.235
91	-40413136	1450350965	0.268	-0.04	434.867	5880	986.253
92	-40413133	1450350963	0.279	-0.038	445.507	5881	986.242
93	-40413130	1450350959	0.273	0.06	434.468	5881	986.246
94	-40413128	1450350955	0.285	0.064	434.335	5881	986.242
95	-40413127	1450350954	0.273	0.061	433.936	5882	986.239
96	-40413125	1450350954	0.262	0.061	433.803	5882	986.247
97	-40413123	1450350955	0.268	0.064	432.34	5883	986.235
98	-40413121	1450350955	0.262	0.068	432.207	5883	986.235
99	-40413119	1450350955	0.279	0.068	431.941	5884	986.232
100	-40413116	1450350957	0.268	0.069	432.473	5884	986.229
101	-40413112	1450350958	0.268	0.072	432.074	5885	986.235
102	-40413107	1450350959	0.279	0.073	432.473	5885	986.241
103	-40413102	1450350959	0.262	0.073	432.34	5886	986.233
104	-40413096	1450350960	0.262	0.072	433.138	5886	986.241
105	-40413090	1450350963	0.268	0.072	433.005	5887	986.243
106	-40413085	1450350964	0.257	0.068	432.473	5887	986.246
107	-40413080	1450350964	0.273	0.067	432.473	5888	986.233
108	-40413077	1450350964	0.262	0.07	433.138	5888	986.218
109	-40413074	1450350966	0.279	0.072	433.005	5889	986.26
110	-40413070	1450350966	0.273	0.073	433.803	5890	986.242
111	-40413068	1450350966	0.262	0.077	433.936	5890	986.27
112	-40413065	1450350969	0.257	0.076	433.138	5891	986.221
113	-40413063	1450350970	0.257	0.076	433.67	5891	986.231
114	-40413058	1450350969	0.262	0.07	433.404	5892	986.217
115	-40413052	1450350969	0.273	0.067	433.936	5892	986.226
116	-40413046	1450350968	0.273	0.057	433.803	5893	986.234
117	-40413040	1450350966	0.268	-0.039	433.803	5894	986.236
118	-40413036	1450350962	0.262	-0.039	433.803	5894	986.21
119	-40413030	1450350955	0.285	-0.044	433.005	5895	986.235
120	-40413026	1450350951	0.257	-0.047	433.936	5896	986.231
121	-40413022	1450350948	0.279	-0.048	433.803	5896	986.229
122	-40413019	1450350945	0.262	-0.05	433.404	5897	986.218
123	-40413016	1450350944	0.257	-0.048	433.271	5898	986.254
124	-40413014	1450350940	0.262	-0.048	433.404	5898	986.219
125	-40413010	1450350938	0.262	-0.044	433.271	5899	986.197
126	-40413008	1450350937	0.273	-0.046	433.271	5900	986.21
127	-40413005	1450350937	0.279	-0.046	432.473	5900	986.234
128	-40413003	1450350939	0.246	-0.05	432.739	5901	986.229
129	-40413001	1450350938	0.273	-0.047	433.271	5901	986.218
130	-40412997	1450350937	0.273	-0.046	433.803	5902	986.22
131	-40412992	1450350937	0.268	-0.044	433.005	5903	986.215
132	-40412989	1450350941	0.273	-0.038	432.473	5904	986.224
133	-40412987	1450350945	0.279	0.057	432.606	5904	986.226
134	-40412987	1450350953	0.251	0.065	432.606	5905	986.219
135	-40412985	1450350958	0.279	0.069	432.473	5906	986.228
136	-40412981	1450350964	0.273	0.068	432.606	5906	986.217
137	-40412978	1450350971	0.262	0.069	431.808	5908	986.226
138	-40412978	1450350975	0.262	0.068	432.606	5908	986.223
139	-40412978	1450350975	0.268	0.072	432.473	5909	986.221
140	-40412978	1450350970	0.273	0.072	432.34	5910	986.226
141	-40412981	1450350967	0.262	0.072	432.34	5911	986.248
142	-40412984	1450350967	0.246	0.074	432.207	5911	986.223
143	-40412988	1450350967	0.279	0.074	431.808	5912	986.221
144	-40412988	1450350967	0.24	0.076	432.207	5912	986.226
145	-40412986	1450350968	0.262	0.073	432.473	5913	986.234
146	-40412988	1450350970	0.257	0.068	432.34	5914	986.216
147	-40412987	1450350967	0.251	0.061	432.34	5915	986.226
148	-40412985	1450350963	0.279	0.04	432.074	5915	986.2
149	-40412984	1450350963	0.268	-0.046	432.606	5916	986.232
150	-40412984	1450350962	0.285	-0.051	432.34	5917	986.218
151	-40412984	1450350961	0.257	-0.057	432.473	5918	986.216
152	-40412985	1450350961	0.257	-0.057	433.005	5919	986.22
153	-40412987	1450350962	0.279	-0.056	432.872	5919	986.197
154	-40412987	1450350965	0.279	-0.056	433.404	5920	986.21
155	-40412990	1450350970	0.273	-0.055	433.537	5921	986.203
156	-40412993	1450350976	0.257	-0.051	433.271	5921	986.225
157	-40412994	1450350980	0.273	-0.046	433.404	5922	986.229
158	-40412993	1450350978	0.268	-0.038	433.271	5923	986.218
159	-40412996	1450350983	0.273	0.053	433.537	5924	986.209
160	-40412997	1450350988	0.262	-0.039	432.739	5924	986.213
161	-40412996	1450350990	0.279	-0.046	433.803	5925	986.22
162	-40412995	1450350989	0.268	-0.05	433.404	5926	986.218
163	-40412991	1450350992	0.273	-0.051	433.271	5927	986.224
164	-40412990	1450350994	0.273	-0.05	432.739	5928	986.199
165	-40412988	1450350996	0.262	-0.048	432.606	5928	986.217
166	-40412986	1450351002	0.268	-0.048	433.005	5929	986.222
167	-40412984	1450350999	0.285	-0.048	432.872	5930	986.206
168	-40412984	1450350994	0.257	-0.048	432.739	5931	986.23
169	-40412985	1450350989	0.268	-0.047	432.34	5931	986.189
170	-40412985	1450350983	0.285	-0.046	431.675	5932	986.209
171	-40412983	1450350974	0.273	-0.046	431.409	5933	986.238
172	-40412984	1450350969	0.273	-0.042	431.941	5934	986.198
173	-40412989	1450350962	0.251	-0.044	431.941	5935	986.215
174	-40412995	1450350951	0.273	-0.048	431.941	5936	986.216
175	-40413001	1450350942	0.257	-0.052	431.276	5936	986.19
176	-40413008	1450350933	0.29	-0.052	431.409	5937	986.221
177	-40413013	1450350928	0.285	-0.05	431.276	5937	986.197
178	-40413013	1450350927	0.273	-0.05	431.276	5939	986.184
179	-40413012	1450350927	0.279	-0.047	431.808	5940	986.207
180	-40413012	1450350927	0.285	-0.035	431.941	5940	986.198
181	-40413013	1450350926	0.262	0.067	432.473	5941	986.201
182	-40413014	1450350926	0.285	0.07	432.473	5942	986.206
183	-40413015	1450350925	0.251	0.07	432.473	5943	986.206
184	-40413016	1450350923	0.257	0.074	432.606	5943	986.215
185	-40413016	1450350921	0.279	0.078	432.606	5945	986.214
186	-40413017	1450350921	0.285	0.08	432.34	5946	986.209
187	-40413018	1450350922	0.262	0.08	433.005	5946	986.219
188	-40413018	1450350923	0.257	0.08	432.473	5948	986.202
189	-40413022	1450350927	0.251	0.077	433.005	5948	986.214
190	-40413025	1450350931	0.279	0.081	433.005	5949	986.208
191	-40413028	1450350931	0.279	0.082	433.803	5950	986.185
192	-40413029	1450350931	0.262	0.083	433.803	5950	986.197
193	-40413028	1450350932	0.257	0.08	433.67	5951	986.22
194	-40413027	1450350932	0.262	0.073	433.271	5952	986.193
195	-40413026	1450350932	0.262	0.065	432.872	5953	986.197
196	-40413026	1450350933	0.262	-0.04	433.005	5954	986.206
197	-40413027	1450350933	0.262	-0.048	433.271	5955	986.216
198	-40413027	1450350934	0.279	-0.053	432.606	5956	986.204
199	-40413028	1450350936	0.268	-0.056	432.473	5957	986.21
200	-40413028	1450350934	0.257	-0.056	432.473	5957	986.194
201	-40413024	1450350930	0.279	-0.053	432.872	5958	986.182
202	-40413041	1450350926	0.262	-0.053	432.34	5959	986.155
203	-40413041	1450350903	0.268	-0.051	432.34	5960	986.115
204	-40413067	1450350873	0.268	-0.048	432.34	5960	986.12
205	-40413082	1450350872	0.273	-0.051	432.074	5962	986.092
206	-40413139	1450350877	0.251	-0.052	434.069	5963	986.072
207	-40413230	1450350885	0.279	-0.047	435.532	5964	986.025
208	-40413305	1450350926	0.279	-0.046	446.571	5965	986.028
209	-40413351	1450350995	0.268	-0.046	449.631	5965	986.013
210	-40413389	1450351072	0.268	-0.048	451.227	5966	986.031
211	-40413426	1450351158	0.246	-0.048	452.025	5967	986.023
212	-40413467	1450351240	0.285	0.042	464.128	5967	986.062
213	-40413499	1450351290	0.262	0.06	465.99	5968	986.088
214	-40413523	1450351329	0.262	0.056	467.187	5969	986.094
215	-40413528	1450351371	0.262	-0.04	467.852	5970	986.133
216	-40413512	1450351426	0.285	-0.039	469.448	5971	986.171
217	-40413493	1450351460	0.268	-0.023	481.951	5972	986.19
218	-40413415	1450351517	0.257	0.059	483.68	5972	986.208
219	-40413338	1450351591	0.246	0.061	485.143	5973	986.186
220	-40413282	1450351675	0.273	0.067	485.409	5973	986.207
221	-40413218	1450351768	0.29	0.072	497.645	5974	986.251
222	-40413178	1450351841	0.273	0.072	496.714	5975	986.287
223	-40413111	1450351924	0.257	0.07	484.744	5975	986.305
224	-40413019	1450352014	0.257	0.072	484.744	5976	986.332
225	-40412919	1450352062	0.257	0.07	483.414	5976	986.31
226	-40412830	1450352113	0.285	0.069	482.882	5977	986.304
227	-40412769	1450352173	0.262	0.06	481.951	5978	986.313
228	-40412703	1450352291	0.268	0.04	481.153	5979	986.326
229	-40412649	1450352430	0.246	-0.037	481.286	5979	986.327
230	-40412577	1450352518	0.251	0.057	480.754	5979	986.326
231	-40412496	1450352551	0.279	0.061	469.182	5980	986.314
232	-40412413	1450352592	0.296	0.07	469.315	5981	986.292
233	-40412345	1450352658	0.262	0.069	467.985	5981	986.28
234	-40412260	1450352725	0.285	0.067	467.32	5982	986.305
235	-40412204	1450352823	0.285	0.057	467.453	5982	986.298
236	-40412171	1450352898	0.262	-0.044	467.586	5983	986.28
237	-40412112	1450352996	0.285	-0.047	467.453	5983	986.298
238	-40412050	1450353086	0.273	-0.051	467.586	5984	986.278
239	-40411962	1450353158	0.285	-0.053	467.852	5984	986.26
240	-40411898	1450353205	0.268	-0.052	467.719	5984	986.272
241	-40411870	1450353285	0.268	-0.053	467.453	5985	986.272
242	-40411826	1450353390	0.268	-0.053	468.118	5985	986.251
243	-40411739	1450353444	0.273	-0.055	467.985	5986	986.257
244	-40411660	1450353484	0.268	-0.051	468.118	5986	986.253
245	-40411563	1450353501	0.29	-0.046	467.985	5986	986.265
246	-40411462	1450353559	0.257	-0.043	467.985	5987	986.255
247	-40411373	1450353623	0.246	-0.042	468.384	5987	986.246
248	-40411277	1450353658	0.29	-0.042	467.719	5988	986.254
249	-40411188	1450353724	0.285	-0.037	467.985	5989	986.271
250	-40411147	1450353848	0.279	-0.04	467.985	5989	986.241
251	-40411075	1450353917	0.296	-0.039	467.852	5989	986.192
252	-40411001	1450353934	0.301	-0.043	467.985	5989	986.193
253	-40410940	1450353972	0.268	-0.046	467.054	5990	986.185
254	-40410882	1450354004	0.29	-0.047	467.453	5990	986.159
255	-40410783	1450354025	0.29	-0.048	467.719	5991	986.145
256	-40410700	1450354028	0.301	-0.048	467.985	5991	986.128
257	-40410585	1450354029	0.296	-0.047	467.187	5991	986.137
258	-40410492	1450354038	0.268	-0.044	467.32	5992	986.12
259	-40410403	1450354087	0.296	-0.048	467.054	5992	986.133
260	-40410383	1450354132	0.268	-0.048	467.32	5993	986.118
261	-40410384	1450354132	0.268	-0.047	467.32	5993	986.13
262	-40410334	1450354164	0.285	-0.052	467.985	5993	986.12
263	-40410259	1450354238	0.279	-0.051	467.187	5993	986.101
264	-40410201	1450354314	0.268	-0.05	468.517	5993	986.071
265	-40410139	1450354354	0.285	-0.051	468.517	5994	986.063
266	-40410025	1450354392	0.279	-0.051	468.517	5994	986.077
267	-40409891	1450354423	0.279	-0.052	468.251	5995	986.057
268	-40409781	1450354460	0.279	-0.052	467.852	5995	986.097
269	-40409718	1450354551	0.268	-0.051	468.517	5995	986.052
270	-40409638	1450354596	0.29	-0.051	468.517	5996	986.039
271	-40409548	1450354603	0.29	-0.052	468.384	5996	986.023
272	-40409483	1450354639	0.273	-0.048	468.251	5996	986.016
273	-40409415	1450354704	0.251	-0.05	468.251	5997	986.01
274	-40409362	1450354770	0.285	-0.051	468.517	5997	985.962
275	-40409296	1450354826	0.273	-0.051	468.118	5997	985.979
276	-40409202	1450354900	0.273	-0.052	468.783	5998	985.944
277	-40409132	1450354950	0.273	-0.05	468.384	5998	985.931
278	-40409047	1450354943	0.279	-0.043	468.517	5998	985.938
279	-40409021	1450354926	0.279	0.059	468.384	5998	985.909
280	-40409055	1450354913	0.279	0.072	466.522	5999	985.941
281	-40409072	1450354921	0.257	0.08	466.655	5999	985.932
282	-40409072	1450354923	0.257	0.086	467.187	5999	985.936
283	-40409079	1450354932	0.285	0.089	467.852	6000	985.952
284	-40409071	1450354947	0.29	0.091	467.719	6000	985.923
285	-40408984	1450354972	0.29	0.091	468.384	6000	985.94
286	-40408839	1450354962	0.268	0.091	469.315	6000	985.965
287	-40408750	1450354907	0.273	0.091	468.916	6001	985.95
288	-40408707	1450354857	0.268	0.09	481.02	6001	986.005
289	-40408646	1450354813	0.262	0.086	480.621	6002	986.017
290	-40408574	1450354792	0.268	0.08	480.488	6002	986.067
291	-40408465	1450354783	0.262	0.073	479.823	6002	986.088
292	-40408343	1450354801	0.29	0.069	469.182	6002	986.072
293	-40408232	1450354827	0.262	0.064	468.65	6002	986.069
294	-40408122	1450354836	0.268	0.057	469.581	6003	986.062
295	-40408016	1450354881	0.268	-0.039	479.956	6003	986.069
296	-40407941	1450354931	0.279	-0.046	480.355	6003	986.056
297	-40407816	1450354967	0.285	-0.048	479.823	6004	986.021
298	-40407719	1450355023	0.251	-0.048	468.916	6004	986.029
299	-40407640	1450355094	0.251	-0.05	469.182	6004	986.009
300	-40407517	1450355118	0.285	-0.051	468.118	6004	986.005
301	-40407401	1450355116	0.279	-0.048	467.586	6004	986.022
302	-40407316	1450355143	0.262	-0.048	467.187	6005	986.013
303	-40407220	1450355186	0.285	-0.048	467.187	6005	986
304	-40407123	1450355224	0.268	-0.044	466.655	6005	986.023
305	-40407023	1450355232	0.279	-0.042	467.32	6005	986.042
306	-40406930	1450355211	0.268	0.051	467.719	6005	986.045
307	-40406823	1450355215	0.262	0.025	467.586	6006	986.065
308	-40406708	1450355220	0.29	0.06	467.32	6005	986.052
309	-40406638	1450355232	0.29	0.063	467.32	6006	986.075
310	-40406566	1450355289	0.268	0.064	467.187	6005	986.069
311	-40406531	1450355352	0.268	0.051	467.852	6006	986.049
312	-40406515	1450355430	0.268	0.051	467.852	6006	986.063
313	-40406479	1450355550	0.262	-0.035	467.852	6006	986.032
314	-40406388	1450355607	0.268	-0.04	467.852	6006	986
315	-40406288	1450355632	0.29	0.053	467.453	6006	986.003
316	-40406190	1450355677	0.268	-0.04	467.453	6006	986
317	-40406135	1450355725	0.273	0.05	468.118	6006	985.979
318	-40406083	1450355826	0.273	0.05	468.118	6006	985.951
319	-40406035	1450355920	0.273	0.05	468.118	6006	985.934
320	-40405984	1450356005	0.285	0.064	467.32	6007	985.895
321	-40405925	1450356089	0.29	0.068	466.655	6007	985.885
322	-40405908	1450356170	0.273	0.072	466.655	6007	985.892
323	-40405939	1450356250	0.257	0.077	466.256	6007	985.861
324	-40406020	1450356291	0.251	0.078	466.389	6007	985.823
325	-40406108	1450356311	0.285	0.081	466.123	6007	985.823
326	-40406184	1450356361	0.279	0.078	466.389	6007	985.809
327	-40406231	1450356396	0.285	0.081	465.724	6008	985.806
328	-40406263	1450356405	0.257	0.083	465.325	6008	985.813
329	-40406286	1450356404	0.251	0.082	465.192	6008	985.851
330	-40406272	1450356397	0.279	0.081	464.527	6009	985.906
331	-40406263	1450356396	0.251	0.081	452.823	6008	985.919
332	-40406257	1450356398	0.268	0.08	450.961	6009	985.938
333	-40406255	1450356399	0.251	0.078	450.163	6009	985.959
334	-40406250	1450356399	0.285	0.078	449.365	6010	985.938
335	-40406250	1450356398	0.268	0.083	448.3	6010	985.935
336	-40406250	1450356396	0.251	0.083	446.837	6011	985.947
337	-40406251	1450356394	0.262	0.085	446.837	6011	985.95
338	-40406252	1450356392	0.285	0.085	435.665	6011	985.945
339	-40406254	1450356391	0.262	0.082	435.266	6012	985.947
340	-40406256	1450356391	0.246	0.082	433.936	6012	985.943
341	-40406259	1450356391	0.262	0.081	433.138	6013	985.924
342	-40406263	1450356391	0.279	0.081	432.207	6013	985.911
343	-40406267	1450356393	0.268	0.081	430.877	6013	985.942
344	-40406271	1450356394	0.257	0.082	430.345	6014	985.941
345	-40406274	1450356394	0.285	0.082	429.547	6014	985.931
346	-40406276	1450356397	0.285	0.082	418.507	6015	985.929
347	-40406278	1450356398	0.29	0.08	418.64	6016	985.953
348	-40406279	1450356399	0.273	0.078	417.709	6016	985.929
349	-40406280	1450356401	0.262	0.078	417.709	6017	985.941
350	-40406281	1450356401	0.251	0.078	417.842	6017	985.932
351	-40406282	1450356403	0.279	0.074	416.246	6018	985.931
352	-40406281	1450356404	0.273	0.076	416.911	6018	985.941
353	-40406282	1450356405	0.251	0.073	415.98	6019	985.958
354	-40406282	1450356408	0.279	0.073	416.113	6020	985.95
355	-40406282	1450356411	0.251	0.073	416.246	6020	985.946
356	-40406283	1450356412	0.273	0.072	415.714	6021	985.935
357	-40406283	1450356411	0.273	0.07	416.512	6022	985.951
358	-40406284	1450356410	0.279	0.07	416.379	6022	985.928
359	-40406285	1450356408	0.273	0.067	416.379	6023	985.905
360	-40406285	1450356408	0.29	0.068	416.911	6024	985.91
361	-40406285	1450356408	0.262	0.065	417.177	6025	985.966
362	-40406284	1450356407	0.29	0.069	417.709	6026	985.958
363	-40406283	1450356405	0.268	0.067	417.177	6027	985.938
364	-40406283	1450356405	0.285	0.067	417.177	6028	985.951
365	-40406283	1450356405	0.279	0.068	417.842	6028	985.938
366	-40406282	1450356405	0.268	0.069	417.842	6029	985.941
367	-40406282	1450356406	0.251	0.069	417.842	6030	985.946
368	-40406283	1450356406	0.285	0.07	418.773	6031	985.965
369	-40406283	1450356405	0.268	0.073	418.507	6032	985.922
370	-40406285	1450356406	0.29	0.076	418.906	6032	985.942
371	-40406286	1450356403	0.279	0.078	420.236	6033	985.925
372	-40406285	1450356401	0.246	0.077	430.345	6034	985.93
373	-40406287	1450356400	0.285	0.073	430.345	6035	985.924
374	-40406289	1450356399	0.262	0.07	429.414	6036	985.932
375	-40406289	1450356396	0.285	0.068	429.813	6037	985.932
376	-40406291	1450356395	0.268	0.068	430.478	6038	985.943
377	-40406292	1450356395	0.285	0.067	429.946	6039	985.948
378	-40406293	1450356394	0.257	0.065	430.345	6040	985.957
379	-40406295	1450356393	0.29	0.065	430.478	6041	985.913
380	-40406295	1450356394	0.262	-0.016	430.079	6042	985.931
381	-40406297	1450356393	0.262	0.061	430.212	6043	985.933
382	-40406298	1450356392	0.268	0.063	430.345	6043	985.938
383	-40406299	1450356391	0.285	0.064	430.345	6044	985.921
384	-40406299	1450356392	0.251	0.06	419.039	6045	985.943
385	-40406300	1450356395	0.268	0.057	419.172	6047	985.962
386	-40406300	1450356400	0.262	0.061	419.039	6047	985.921
387	-40406299	1450356401	0.268	0.065	430.212	6048	985.926
388	-40406298	1450356402	0.296	0.074	429.813	6049	985.932
389	-40406296	1450356403	0.251	0.083	431.143	6050	985.952
390	-40406296	1450356405	0.285	0.087	430.611	6051	985.929
391	-40406298	1450356409	0.285	0.09	431.808	6052	985.934
392	-40406299	1450356410	0.268	0.095	431.808	6053	985.946
393	-40406300	1450356409	0.268	0.098	432.074	6054	985.926
394	-40406299	1450356408	0.273	0.095	431.276	6055	985.936
395	-40406298	1450356407	0.285	0.091	431.941	6056	985.945
396	-40406297	1450356407	0.296	0.087	431.941	6057	985.922
397	-40406296	1450356409	0.296	0.081	432.473	6058	985.942
398	-40406296	1450356411	0.257	0.074	432.074	6059	985.936
399	-40406297	1450356412	0.285	0.069	432.074	6060	985.941
400	-40406297	1450356412	0.29	0.063	431.941	6061	985.949
401	-40406295	1450356412	0.285	-0.042	432.074	6062	985.933
402	-40406296	1450356413	0.279	-0.044	431.276	6063	985.94
403	-40406297	1450356414	0.29	-0.046	431.409	6064	985.934
404	-40406296	1450356413	0.301	-0.04	431.01	6065	985.926
405	-40406295	1450356413	0.29	-0.04	430.345	6066	985.928
406	-40406295	1450356416	0.301	0.063	419.305	6067	985.905
407	-40406294	1450356416	0.296	0.065	418.374	6068	985.925
408	-40406292	1450356417	0.279	0.067	417.709	6069	985.928
409	-40406291	1450356417	0.262	0.067	417.576	6070	985.922
410	-40406291	1450356418	0.268	0.068	417.177	6072	985.928
411	-40406292	1450356419	0.296	0.07	416.911	6072	985.916
412	-40406291	1450356418	0.279	0.072	416.911	6073	985.928
413	-40406291	1450356418	0.285	0.074	416.645	6074	985.902
414	-40406291	1450356417	0.268	0.076	415.714	6075	985.903
415	-40406290	1450356417	0.262	0.078	415.98	6076	985.893
416	-40406289	1450356418	0.285	0.081	415.847	6078	985.907
417	-40406285	1450356421	0.285	0.081	415.315	6079	985.923
418	-40406281	1450356427	0.268	0.078	415.315	6080	985.925
419	-40406277	1450356432	0.273	0.074	416.113	6081	985.884
420	-40406272	1450356436	0.296	0.073	415.98	6082	985.901
421	-40406267	1450356439	0.296	0.072	415.448	6082	985.919
422	-40406264	1450356441	0.273	0.068	416.911	6084	985.907
423	-40406260	1450356444	0.279	0.053	416.246	6085	985.918
424	-40406258	1450356447	0.273	0.053	416.512	6086	985.921
425	-40406256	1450356448	0.29	-0.038	416.778	6087	985.905
426	-40406255	1450356449	0.29	-0.039	416.778	6088	985.901
427	-40406254	1450356451	0.268	-0.044	417.709	6089	985.903
428	-40406254	1450356453	0.285	-0.04	417.31	6090	985.904
429	-40406252	1450356454	0.29	-0.037	417.31	6091	985.899
430	-40406251	1450356455	0.29	0.06	418.241	6092	985.908
431	-40406250	1450356456	0.257	0.06	419.172	6093	985.907
432	-40406248	1450356458	0.268	0.047	419.571	6094	985.91
433	-40406246	1450356458	0.273	-0.039	419.438	6095	985.896
434	-40406243	1450356460	0.29	0.057	429.547	6096	985.924
435	-40406240	1450356463	0.296	-0.038	419.438	6098	985.903
436	-40406239	1450356464	0.285	-0.039	430.478	6098	985.906
437	-40406238	1450356468	0.262	-0.038	430.212	6099	985.908
438	-40406236	1450356469	0.296	0.056	429.547	6101	985.907
439	-40406235	1450356472	0.285	0.059	430.611	6102	985.925
440	-40406235	1450356473	0.285	-0.039	431.143	6103	985.892
441	-40406234	1450356473	0.29	-0.044	430.212	6104	985.911
442	-40406234	1450356473	0.285	-0.043	431.01	6105	985.89
443	-40406233	1450356474	0.273	-0.043	430.744	6106	985.928
444	-40406233	1450356476	0.268	-0.04	430.345	6107	985.909
445	-40406233	1450356475	0.268	0.047	430.611	6108	985.907
446	-40406232	1450356474	0.29	0.06	430.345	6109	985.904
447	-40406231	1450356474	0.285	0.069	419.305	6110	985.902
448	-40406229	1450356473	0.273	0.068	419.438	6111	985.901
449	-40406229	1450356473	0.279	0.072	419.571	6112	985.909
450	-40406228	1450356474	0.262	0.07	419.172	6114	985.91
451	-40406227	1450356475	0.29	0.073	419.571	6115	985.905
452	-40406225	1450356475	0.268	0.07	430.079	6116	985.923
453	-40406222	1450356475	0.29	0.073	429.68	6117	985.917
454	-40406221	1450356475	0.262	0.07	429.946	6118	985.914
455	-40406218	1450356472	0.285	0.07	429.946	6119	985.902
456	-40406216	1450356472	0.285	0.068	419.704	6120	985.899
457	-40406216	1450356470	0.29	0.07	419.704	6121	985.882
458	-40406216	1450356467	0.279	0.07	428.749	6122	985.899
459	-40406216	1450356466	0.268	0.073	418.773	6123	985.894
460	-40406216	1450356465	0.29	0.073	418.64	6124	985.908
461	-40406215	1450356466	0.285	0.07	429.547	6126	985.898
462	-40406216	1450356466	0.273	0.072	429.68	6127	985.891
463	-40406217	1450356468	0.262	0.072	419.039	6128	985.897
464	-40406218	1450356471	0.273	0.073	429.281	6129	985.92
465	-40406217	1450356474	0.29	0.072	419.172	6130	985.911
466	-40406216	1450356474	0.279	0.069	429.414	6131	985.907
467	-40406217	1450356475	0.296	0.072	429.547	6132	985.927
468	-40406219	1450356476	0.29	0.069	419.172	6133	985.93
469	-40406221	1450356477	0.273	0.069	419.305	6134	985.906
470	-40406222	1450356477	0.279	0.069	418.507	6135	985.914
471	-40406223	1450356478	0.273	0.069	429.281	6136	985.919
472	-40406225	1450356480	0.301	0.069	419.305	6137	985.905
473	-40406226	1450356481	0.285	0.069	419.172	6138	985.895
474	-40406227	1450356482	0.285	0.069	419.172	6139	985.921
475	-40406226	1450356483	0.29	0.073	429.946	6140	985.917
476	-40406225	1450356482	0.285	0.077	430.212	6141	985.932
477	-40406226	1450356480	0.285	0.077	430.212	6142	985.912
478	-40406226	1450356480	0.29	0.082	430.079	6143	985.929
479	-40406226	1450356479	0.285	0.081	430.345	6144	985.914
480	-40406225	1450356478	0.268	0.078	430.345	6146	985.936
481	-40406224	1450356480	0.29	0.08	430.478	6147	985.922
482	-40406224	1450356481	0.285	0.078	431.01	6148	985.92
483	-40406224	1450356482	0.279	0.07	431.409	6149	985.914
484	-40406225	1450356481	0.29	0.067	431.941	6151	985.933
485	-40406224	1450356481	0.29	0.067	431.941	6151	985.905
486	-40406224	1450356479	0.29	0.067	431.941	6152	985.935
487	-40406223	1450356478	0.268	-0.043	431.941	6154	985.908
488	-40406223	1450356478	0.29	-0.044	431.941	6155	985.907
489	-40406224	1450356477	0.29	-0.046	431.941	6156	985.89
490	-40406224	1450356477	0.296	-0.048	431.542	6157	985.898
491	-40406225	1450356476	0.268	-0.052	431.941	6158	985.901
492	-40406225	1450356473	0.279	-0.052	432.207	6159	985.892
493	-40406226	1450356469	0.296	-0.055	432.34	6160	985.916
494	-40406226	1450356463	0.296	-0.055	432.473	6162	985.928
495	-40406226	1450356459	0.279	-0.053	432.207	6164	985.922
496	-40406226	1450356456	0.285	-0.047	432.074	6165	985.915
497	-40406228	1450356454	0.29	-0.043	431.941	6166	985.912
498	-40406228	1450356453	0.273	0.05	431.409	6167	985.91
499	-40406227	1450356452	0.273	0.068	431.941	6167	985.908
500	-40406225	1450356449	0.279	0.069	431.542	6169	985.901
501	-40406224	1450356449	0.273	0.072	431.941	6169	985.888
502	-40406223	1450356448	0.29	0.073	431.808	6171	985.889
503	-40406222	1450356447	0.279	0.072	431.276	6172	985.877
504	-40406223	1450356446	0.279	0.072	431.808	6173	985.884
505	-40406223	1450356445	0.279	0.069	432.074	6173	985.914
506	-40406225	1450356443	0.285	0.069	432.606	6174	985.906
507	-40406224	1450356439	0.273	0.07	432.473	6175	985.89
508	-40406225	1450356437	0.262	0.073	432.473	6176	985.892
509	-40406224	1450356435	0.296	0.074	431.941	6178	985.876
510	-40406223	1450356434	0.296	0.077	432.473	6180	985.91
511	-40406223	1450356433	0.296	0.08	431.808	6181	985.874
512	-40406221	1450356431	0.262	0.078	432.074	6182	985.888
513	-40406221	1450356431	0.285	0.078	431.808	6182	985.895
514	-40406221	1450356433	0.296	0.08	432.34	6184	985.885
515	-40406220	1450356434	0.273	0.08	431.941	6185	985.884
516	-40406220	1450356435	0.273	0.074	431.941	6186	985.866
517	-40406220	1450356436	0.273	0.07	431.409	6187	985.882
518	-40406219	1450356436	0.29	0.069	431.675	6189	985.887
519	-40406217	1450356436	0.279	0.07	431.941	6189	985.888
520	-40406217	1450356438	0.262	0.07	432.074	6191	985.886
521	-40406217	1450356439	0.268	0.074	431.276	6192	985.901
522	-40406217	1450356438	0.285	0.077	432.207	6192	985.889
523	-40406216	1450356438	0.279	0.076	431.409	6193	985.861
524	-40406214	1450356439	0.268	0.076	431.409	6195	985.887
525	-40406214	1450356440	0.262	0.077	431.143	6196	985.872
526	-40406213	1450356442	0.279	0.08	431.01	6197	985.899
527	-40406213	1450356442	0.296	0.08	430.744	6198	985.897
528	-40406212	1450356442	0.273	0.081	430.611	6199	985.871
529	-40406213	1450356444	0.262	0.081	430.345	6200	985.885
530	-40406213	1450356446	0.279	0.081	430.478	6201	985.902
531	-40406212	1450356447	0.268	0.081	430.345	6203	985.893
532	-40406211	1450356450	0.273	0.08	430.345	6204	985.888
533	-40406212	1450356451	0.296	0.078	430.478	6205	985.865
534	-40406212	1450356452	0.262	0.076	430.212	6206	985.873
535	-40406210	1450356454	0.296	0.074	430.212	6206	985.862
536	-40406208	1450356455	0.279	0.072	419.039	6208	985.895
537	-40406208	1450356458	0.262	0.077	429.813	6209	985.886
538	-40406206	1450356459	0.285	0.08	430.877	6210	985.916
539	-40406205	1450356461	0.29	0.08	430.212	6211	985.876
540	-40406203	1450356462	0.273	0.078	431.01	6212	985.853
541	-40406200	1450356464	0.279	0.078	430.877	6213	985.864
542	-40406200	1450356463	0.296	0.078	431.409	6214	985.882
543	-40406200	1450356463	0.273	0.074	431.542	6215	985.844
544	-40406199	1450356462	0.29	0.069	431.542	6216	985.861
545	-40406200	1450356461	0.285	0.046	431.01	6217	985.872
546	-40406201	1450356462	0.285	0.044	431.409	6218	985.842
547	-40406201	1450356464	0.268	-0.042	431.276	6219	985.885
548	-40406203	1450356464	0.296	-0.044	431.409	6220	985.862
549	-40406203	1450356467	0.296	-0.047	431.542	6221	985.868
550	-40406204	1450356467	0.296	-0.047	431.409	6223	985.863
551	-40406206	1450356466	0.273	-0.05	431.276	6224	985.854
552	-40406207	1450356465	0.285	-0.048	431.941	6225	985.858
553	-40406209	1450356464	0.29	-0.047	431.941	6226	985.906
554	-40406208	1450356461	0.273	-0.04	431.409	6227	985.858
555	-40406208	1450356460	0.29	0.06	432.074	6227	985.873
556	-40406208	1450356459	0.296	0.065	431.276	6229	985.863
557	-40406208	1450356459	0.296	0.065	431.276	6230	985.876
558	-40406208	1450356457	0.268	0.067	431.542	6231	985.878
559	-40406208	1450356457	0.279	0.072	431.542	6232	985.868
560	-40406209	1450356456	0.273	0.076	431.143	6233	985.868
561	-40406209	1450356456	0.29	0.078	431.808	6234	985.851
562	-40406207	1450356457	0.296	0.082	431.409	6235	985.869
563	-40406206	1450356458	0.296	0.085	431.409	6236	985.852
564	-40406207	1450356459	0.273	0.085	431.409	6237	985.868
565	-40406206	1450356459	0.285	0.082	430.877	6238	985.854
566	-40406206	1450356460	0.273	0.077	431.409	6239	985.876
567	-40406207	1450356460	0.279	0.07	431.143	6240	985.87
568	-40406207	1450356460	0.273	0.068	431.276	6241	985.871
569	-40406207	1450356461	0.273	0.068	431.01	6242	985.849
570	-40406209	1450356461	0.301	0.068	431.542	6243	985.858
571	-40406210	1450356461	0.279	0.065	431.409	6244	985.841
572	-40406210	1450356463	0.285	0.068	431.409	6245	985.859
573	-40406212	1450356465	0.262	0.068	430.744	6246	985.844
574	-40406213	1450356465	0.301	0.064	430.877	6247	985.857
575	-40406214	1450356466	0.273	0.067	431.276	6249	985.864
576	-40406214	1450356467	0.262	0.068	431.143	6249	985.852
577	-40406214	1450356466	0.279	0.068	430.744	6251	985.854
578	-40406213	1450356467	0.296	0.069	430.611	6252	985.866
579	-40406212	1450356467	0.279	0.068	430.877	6252	985.845
580	-40406213	1450356466	0.279	0.07	430.744	6253	985.848
581	-40406214	1450356467	0.262	0.072	431.542	6254	985.858
582	-40406214	1450356467	0.29	0.07	431.409	6255	985.848
583	-40406214	1450356468	0.301	0.07	431.409	6256	985.852
584	-40406214	1450356468	0.29	0.072	431.276	6257	985.852
585	-40406215	1450356470	0.273	0.072	431.01	6259	985.835
586	-40406217	1450356471	0.29	0.073	430.877	6259	985.853
587	-40406218	1450356470	0.285	0.07	430.744	6260	985.862
588	-40406218	1450356469	0.296	0.07	430.877	6262	985.857
589	-40406217	1450356470	0.285	0.07	430.877	6262	985.837
590	-40406218	1450356469	0.273	0.07	431.01	6263	985.856
591	-40406219	1450356467	0.296	0.074	431.01	6265	985.862
592	-40406220	1450356467	0.279	0.073	430.877	6266	985.85
593	-40406221	1450356465	0.279	0.076	430.744	6267	985.861
594	-40406223	1450356465	0.285	0.076	430.345	6267	985.855
595	-40406224	1450356466	0.29	0.074	430.478	6269	985.849
596	-40406227	1450356467	0.285	0.073	430.478	6270	985.869
597	-40406228	1450356468	0.29	0.074	420.103	6271	985.868
598	-40406228	1450356470	0.279	0.073	430.478	6271	985.848
599	-40406228	1450356470	0.279	0.076	430.079	6272	985.864
600	-40406229	1450356471	0.273	0.077	428.616	6274	985.839
601	-40406231	1450356472	0.296	0.081	419.305	6275	985.848
602	-40406233	1450356472	0.285	0.082	419.571	6276	985.866
603	-40406234	1450356470	0.273	0.083	419.438	6277	985.861
604	-40406235	1450356470	0.273	0.082	419.172	6277	985.861
605	-40406234	1450356469	0.285	0.082	419.837	6279	985.861
606	-40406235	1450356469	0.279	0.082	429.813	6280	985.84
607	-40406236	1450356468	0.29	0.081	429.68	6281	985.877
608	-40406238	1450356469	0.296	0.083	430.345	6282	985.847
609	-40406238	1450356469	0.29	0.086	429.68	6283	985.854
610	-40406237	1450356468	0.273	0.087	430.478	6284	985.878
611	-40406238	1450356468	0.279	0.089	429.547	6285	985.889
612	-40406237	1450356468	0.296	0.089	430.478	6286	985.873
613	-40406238	1450356469	0.273	0.089	429.547	6287	985.882
614	-40406239	1450356469	0.279	0.087	430.079	6288	985.871
615	-40406239	1450356469	0.268	0.087	430.079	6288	985.853
616	-40406238	1450356469	0.29	0.086	430.079	6289	985.866
617	-40406238	1450356469	0.285	0.082	430.877	6291	985.888
618	-40406238	1450356470	0.268	0.08	430.345	6291	985.875
619	-40406239	1450356471	0.262	0.076	430.478	6292	985.851
620	-40406240	1450356471	0.262	0.072	431.01	6293	985.864
621	-40406242	1450356471	0.29	0.073	431.143	6294	985.869
622	-40406244	1450356473	0.296	0.074	430.877	6295	985.88
623	-40406244	1450356473	0.296	0.076	431.01	6296	985.854
624	-40406244	1450356473	0.29	0.074	431.01	6297	985.874
625	-40406243	1450356472	0.296	0.072	431.01	6298	985.873
626	-40406244	1450356473	0.285	0.067	431.01	6299	985.851
627	-40406244	1450356471	0.279	0.068	431.542	6300	985.874
628	-40406245	1450356471	0.268	0.068	431.276	6301	985.861
629	-40406246	1450356471	0.29	0.068	431.542	6302	985.876
630	-40406246	1450356470	0.301	0.069	431.675	6303	985.887
631	-40406246	1450356469	0.301	0.069	431.941	6304	985.856
632	-40406245	1450356468	0.301	0.073	432.074	6305	985.87
633	-40406244	1450356469	0.279	0.078	432.473	6306	985.866
634	-40406244	1450356469	0.273	0.083	432.473	6307	985.864
635	-40406245	1450356471	0.296	0.087	432.606	6308	985.883
636	-40406244	1450356471	0.268	0.089	432.606	6309	985.869
637	-40406244	1450356469	0.301	0.09	432.606	6310	985.85
638	-40406244	1450356467	0.273	0.087	433.005	6311	985.867
639	-40406244	1450356467	0.273	0.087	433.005	6312	985.894
640	-40406243	1450356466	0.29	0.087	433.271	6313	985.858
641	-40406244	1450356464	0.268	0.085	433.271	6314	985.871
642	-40406244	1450356465	0.29	0.085	433.404	6315	985.867
643	-40406244	1450356465	0.296	0.081	433.138	6316	985.859
644	-40406246	1450356466	0.285	0.08	433.138	6317	985.854
645	-40406246	1450356466	0.285	0.078	433.271	6317	985.854
646	-40406246	1450356466	0.279	0.073	433.005	6317	985.854
647	-40406246	1450356466	0.285	0.073	433.67	6317	985.854
648	-40406246	1450356466	0.29	0.068	433.138	6317	985.854
649	-40406246	1450356466	0.296	0.068	432.606	6317	985.854
650	-40406246	1450356466	0.301	0.069	433.138	6317	985.854
651	-40406246	1450356466	0.301	0.069	433.138	6317	985.854
652	-40406243	1450356468	0.307	0.073	432.872	6324	985.855
653	-40406242	1450356467	0.301	0.078	432.739	6326	985.87
654	-40406242	1450356467	0.279	0.081	432.872	6326	985.851
655	-40406241	1450356467	0.285	0.083	432.872	6328	985.853
656	-40406240	1450356467	0.279	0.083	432.606	6328	985.858
657	-40406240	1450356468	0.262	0.08	431.941	6329	985.849
658	-40406240	1450356468	0.307	0.077	432.606	6331	985.878
659	-40406239	1450356469	0.285	0.076	432.606	6332	985.873
660	-40406238	1450356469	0.279	0.073	432.473	6332	985.854
661	-40406239	1450356467	0.285	0.07	432.473	6334	985.862
662	-40406238	1450356465	0.279	0.069	432.473	6335	985.877
663	-40406237	1450356463	0.296	0.068	432.739	6336	985.871
664	-40406236	1450356462	0.279	0.068	432.739	6336	985.883
665	-40406236	1450356463	0.273	0.07	432.739	6337	985.864
666	-40406235	1450356464	0.301	0.069	432.606	6338	985.871
667	-40406235	1450356464	0.268	0.07	433.138	6339	985.891
668	-40406234	1450356464	0.301	0.073	433.138	6340	985.86
669	-40406235	1450356464	0.268	0.074	432.606	6341	985.848
670	-40406235	1450356464	0.279	0.074	433.271	6342	985.858
671	-40406234	1450356462	0.29	0.076	432.872	6343	985.869
672	-40406232	1450356462	0.296	0.076	432.606	6344	985.871
673	-40406232	1450356461	0.279	0.074	432.473	6345	985.884
674	-40406232	1450356460	0.273	0.073	432.606	6346	985.873
675	-40406231	1450356460	0.29	0.073	433.271	6346	985.871
676	-40406229	1450356461	0.301	0.073	433.271	6348	985.86
677	-40406227	1450356461	0.296	0.074	433.404	6348	985.866
678	-40406225	1450356461	0.285	0.073	432.473	6349	985.855
679	-40406224	1450356463	0.29	0.07	433.138	6351	985.855
680	-40406224	1450356464	0.301	0.069	432.606	6351	985.861
681	-40406224	1450356464	0.273	0.069	433.138	6352	985.889
682	-40406223	1450356463	0.279	0.072	432.739	6353	985.851
683	-40406221	1450356464	0.29	0.073	432.606	6354	985.878
684	-40406220	1450356463	0.301	0.073	432.739	6355	985.872
685	-40406219	1450356461	0.285	0.069	432.606	6356	985.877
686	-40406219	1450356460	0.29	0.072	433.005	6357	985.864
687	-40406219	1450356460	0.279	0.07	432.473	6358	985.885
688	-40406220	1450356459	0.301	0.072	432.34	6359	985.892
689	-40406220	1450356459	0.285	0.074	432.473	6359	985.861
690	-40406220	1450356460	0.268	0.076	432.739	6360	985.876
691	-40406221	1450356461	0.296	0.081	432.207	6362	985.898
692	-40406220	1450356461	0.296	0.083	432.074	6362	985.869
693	-40406220	1450356461	0.285	0.086	432.207	6363	985.876
694	-40406220	1450356459	0.285	0.089	431.409	6364	985.906
695	-40406219	1450356457	0.279	0.089	432.074	6364	985.897
696	-40406220	1450356455	0.296	0.09	431.542	6365	985.914
697	-40406221	1450356453	0.301	0.091	432.074	6366	985.889
698	-40406221	1450356452	0.307	0.093	432.074	6367	985.876
699	-40406221	1450356453	0.279	0.094	431.675	6368	985.875
700	-40406221	1450356453	0.296	0.093	431.675	6369	985.885
701	-40406221	1450356452	0.296	0.093	431.542	6370	985.869
702	-40406222	1450356449	0.301	0.09	431.409	6371	985.884
703	-40406222	1450356448	0.301	0.089	430.877	6373	985.901
704	-40406224	1450356447	0.29	0.086	431.542	6373	985.891
705	-40406225	1450356448	0.29	0.086	431.01	6374	985.909
706	-40406226	1450356447	0.285	0.085	431.01	6375	985.902
707	-40406227	1450356447	0.273	0.083	431.01	6376	985.874
708	-40406228	1450356445	0.279	0.082	431.808	6377	985.879
709	-40406231	1450356444	0.285	0.081	430.877	6378	985.881
710	-40406232	1450356445	0.296	0.081	430.744	6379	985.874
711	-40406233	1450356447	0.279	0.078	430.877	6380	985.895
712	-40406232	1450356449	0.279	0.073	431.143	6381	985.887
713	-40406231	1450356448	0.296	0.07	431.143	6382	985.89
714	-40406230	1450356447	0.279	0.067	430.877	6382	985.877
715	-40406229	1450356446	0.285	0.064	431.143	6383	985.862
716	-40406228	1450356447	0.273	0.061	431.409	6384	985.876
717	-40406226	1450356448	0.301	0.068	431.675	6385	985.874
718	-40406224	1450356449	0.307	0.07	431.941	6386	985.89
719	-40406223	1450356447	0.296	0.077	432.606	6387	985.891
720	-40406223	1450356445	0.268	0.081	432.872	6388	985.891
721	-40406222	1450356443	0.296	0.085	433.404	6389	985.892
722	-40406221	1450356443	0.279	0.09	433.67	6390	985.888
723	-40406221	1450356443	0.285	0.091	433.67	6390	985.896
724	-40406223	1450356444	0.279	0.095	434.335	6391	985.907
725	-40406223	1450356445	0.296	0.097	434.468	6392	985.899
726	-40406222	1450356447	0.285	0.095	434.202	6393	985.907
727	-40406222	1450356449	0.296	0.094	435.133	6394	985.899
728	-40406222	1450356451	0.273	0.09	434.335	6395	985.917
729	-40406224	1450356453	0.279	0.087	434.335	6395	985.908
730	-40406225	1450356455	0.285	0.085	434.335	6396	985.901
731	-40406226	1450356454	0.301	0.083	434.335	6398	985.912
732	-40406228	1450356454	0.273	0.08	434.468	6398	985.904
733	-40406230	1450356451	0.273	0.08	434.335	6399	985.904
734	-40406231	1450356449	0.285	0.077	433.67	6400	985.908
735	-40406233	1450356447	0.29	0.073	433.537	6401	985.891
736	-40406233	1450356445	0.296	0.072	433.936	6402	985.889
737	-40406231	1450356445	0.285	0.069	433.271	6402	985.906
738	-40406231	1450356446	0.29	0.067	433.138	6404	985.907
739	-40406231	1450356444	0.29	0.067	432.34	6404	985.893
740	-40406231	1450356441	0.279	0.057	431.675	6406	985.895
741	-40406231	1450356440	0.285	-0.034	432.207	6406	985.928
742	-40406232	1450356436	0.29	0.057	431.941	6407	985.903
743	-40406233	1450356433	0.29	0.05	431.675	6408	985.893
744	-40406233	1450356432	0.273	-0.044	431.808	6408	985.884
745	-40406233	1450356432	0.29	-0.044	431.542	6410	985.892
746	-40406233	1450356432	0.296	-0.044	431.143	6410	985.874
747	-40406233	1450356430	0.285	-0.047	431.675	6411	985.884
748	-40406234	1450356430	0.29	-0.046	431.808	6412	985.923
749	-40406233	1450356431	0.29	-0.044	431.01	6413	985.906
750	-40406232	1450356432	0.301	-0.04	431.143	6414	985.906
751	-40406232	1450356435	0.301	0.025	430.877	6414	985.901
752	-40406233	1450356435	0.296	0.068	431.143	6416	985.911
753	-40406234	1450356434	0.29	0.074	430.877	6416	985.926
754	-40406235	1450356433	0.285	0.081	431.01	6417	985.913
755	-40406236	1450356433	0.29	0.086	431.01	6418	985.897
756	-40406236	1450356432	0.29	0.09	431.276	6419	985.92
757	-40406236	1450356430	0.29	0.091	431.01	6420	985.927
758	-40406235	1450356430	0.285	0.09	431.409	6421	985.92
759	-40406234	1450356429	0.301	0.089	431.276	6422	985.906
760	-40406233	1450356428	0.301	0.089	430.877	6422	985.906
761	-40406231	1450356427	0.279	0.091	430.877	6423	985.924
762	-40406230	1450356427	0.279	0.091	431.409	6423	985.892
763	-40406229	1450356429	0.301	0.089	431.276	6424	985.89
764	-40406229	1450356431	0.273	0.085	430.877	6426	985.916
765	-40406229	1450356432	0.307	0.08	431.276	6426	985.913
766	-40406231	1450356432	0.29	0.077	430.877	6427	985.906
767	-40406230	1450356432	0.301	0.074	431.276	6428	985.913
768	-40406231	1450356433	0.279	0.073	431.01	6429	985.902
769	-40406231	1450356433	0.285	0.072	431.409	6430	985.911
770	-40406231	1450356433	0.268	0.074	431.409	6430	985.898
771	-40406229	1450356433	0.268	0.076	431.409	6431	985.903
772	-40406227	1450356432	0.301	0.083	431.941	6432	985.897
773	-40406226	1450356432	0.307	0.087	432.074	6433	985.879
774	-40406224	1450356432	0.312	0.091	432.34	6434	985.901
775	-40406222	1450356433	0.296	0.091	432.074	6435	985.895
776	-40406220	1450356434	0.301	0.09	432.739	6436	985.925
777	-40406219	1450356433	0.296	0.091	432.739	6436	985.91
778	-40406219	1450356432	0.279	0.09	433.271	6437	985.894
779	-40406220	1450356431	0.296	0.091	433.537	6438	985.886
780	-40406219	1450356432	0.296	0.091	433.803	6439	985.924
781	-40406218	1450356432	0.296	0.086	433.803	6440	985.916
782	-40406217	1450356431	0.29	0.082	433.936	6441	985.895
783	-40406215	1450356431	0.285	0.08	434.468	6442	985.9
784	-40406213	1450356430	0.301	0.083	434.468	6443	985.923
785	-40406213	1450356431	0.296	0.087	435.133	6443	985.912
786	-40406214	1450356430	0.29	0.09	435	6444	985.909
787	-40406215	1450356430	0.285	0.087	433.005	6445	985.888
788	-40406215	1450356432	0.285	0.085	432.739	6446	985.9
789	-40406216	1450356432	0.285	0.085	432.606	6447	985.901
790	-40406217	1450356434	0.301	0.083	432.074	6447	985.907
791	-40406217	1450356439	0.273	0.08	431.808	6448	985.902
792	-40406217	1450356441	0.29	0.076	431.542	6449	985.886
793	-40406216	1450356441	0.285	0.073	431.276	6450	985.91
794	-40406217	1450356442	0.29	0.069	431.01	6451	985.898
795	-40406218	1450356442	0.279	0.065	430.611	6452	985.892
796	-40406219	1450356440	0.296	0.05	430.345	6452	985.897
797	-40406220	1450356438	0.301	0.06	431.01	6453	985.904
798	-40406220	1450356434	0.301	0.061	431.143	6454	985.88
799	-40406221	1450356430	0.285	0.064	431.01	6455	985.904
800	-40406222	1450356426	0.273	0.056	430.744	6456	985.921
801	-40406221	1450356423	0.307	0.068	430.212	6456	985.899
802	-40406223	1450356420	0.285	0.069	430.212	6457	985.897
803	-40406225	1450356417	0.301	0.073	430.345	6458	985.901
804	-40406225	1450356418	0.285	0.076	431.01	6460	985.914
805	-40406225	1450356420	0.273	0.078	431.409	6460	985.907
806	-40406225	1450356421	0.296	0.08	431.409	6461	985.919
807	-40406228	1450356423	0.279	0.081	431.542	6461	985.886
808	-40406229	1450356424	0.273	0.086	431.675	6463	985.893
809	-40406229	1450356428	0.285	0.089	432.739	6463	985.883
810	-40406237	1450356429	0.296	0.091	432.606	6464	985.857
811	-40406254	1450356384	0.29	0.094	433.138	6465	985.822
812	-40406262	1450356376	0.285	0.089	433.537	6466	985.799
813	-40406255	1450356403	0.285	0.089	433.537	6466	985.795
814	-40406235	1450356404	0.307	0.081	433.67	6467	985.775
815	-40406225	1450356400	0.296	0.072	433.005	6468	985.777
816	-40406215	1450356408	0.285	0.059	432.606	6469	985.79
817	-40406212	1450356410	0.301	-0.043	431.276	6470	985.786
818	-40406213	1450356412	0.301	-0.047	431.409	6471	985.808
819	-40406217	1450356410	0.285	-0.048	430.877	6471	985.781
820	-40406211	1450356423	0.285	-0.047	430.877	6472	985.798
821	-40406211	1450356422	0.279	-0.048	430.079	6473	985.804
822	-40406217	1450356412	0.296	-0.048	429.813	6473	985.792
823	-40406225	1450356403	0.301	-0.052	418.773	6474	985.792
824	-40406231	1450356401	0.279	-0.052	418.108	6475	985.795
825	-40406238	1450356403	0.279	-0.053	416.512	6475	985.776
826	-40406252	1450356424	0.301	-0.053	416.246	6476	985.794
827	-40406259	1450356424	0.285	-0.052	414.916	6477	985.799
828	-40406265	1450356425	0.307	-0.052	414.916	6478	985.807
829	-40406268	1450356414	0.279	-0.047	414.916	6479	985.778
830	-40406255	1450356397	0.301	-0.042	413.187	6479	985.779
831	-40406274	1450356398	0.29	-0.039	413.852	6480	985.801
832	-40406277	1450356398	0.307	-0.043	413.054	6480	985.784
833	-40406280	1450356400	0.273	0.04	413.985	6482	985.795
834	-40406251	1450356377	0.301	-0.043	413.719	6482	985.805
835	-40406252	1450356380	0.307	-0.042	413.985	6483	985.814
836	-40406251	1450356377	0.285	-0.038	414.65	6484	985.801
837	-40406240	1450356372	0.285	-0.038	414.65	6484	985.79
838	-40406235	1450356367	0.285	-0.04	414.65	6485	985.783
839	-40406235	1450356362	0.301	-0.04	413.985	6486	985.8
840	-40406243	1450356358	0.307	-0.042	414.517	6486	985.787
841	-40406243	1450356357	0.285	-0.035	414.517	6487	985.769
842	-40406241	1450356362	0.285	0.063	413.852	6488	985.768
843	-40406224	1450356362	0.296	0.068	413.32	6488	985.76
844	-40406215	1450356360	0.301	0.069	413.187	6489	985.797
845	-40406219	1450356358	0.301	0.073	413.054	6489	985.772
846	-40406230	1450356361	0.307	0.073	414.251	6490	985.794
847	-40406224	1450356365	0.296	0.076	414.384	6490	985.787
848	-40406199	1450356344	0.301	0.077	414.118	6491	985.762
849	-40406202	1450356348	0.296	0.08	413.586	6492	985.778
850	-40406205	1450356375	0.301	0.082	413.586	6493	985.779
851	-40406200	1450356361	0.301	0.086	416.113	6493	985.768
852	-40406204	1450356377	0.29	0.087	429.148	6495	985.779
853	-40406209	1450356358	0.307	0.086	419.172	6495	985.783
854	-40406213	1450356355	0.285	0.082	418.108	6496	985.791
855	-40406214	1450356353	0.296	0.082	419.305	6497	985.776
856	-40406216	1450356353	0.307	0.082	419.039	6498	985.787
857	-40406219	1450356352	0.307	0.083	418.773	6498	985.76
858	-40406221	1450356351	0.29	0.083	418.773	6499	985.792
859	-40406223	1450356353	0.301	0.086	418.773	6500	985.803
860	-40406222	1450356356	0.301	0.087	430.079	6500	985.791
861	-40406220	1450356359	0.285	0.09	430.079	6501	985.795
862	-40406216	1450356362	0.279	0.089	430.212	6502	985.801
863	-40406211	1450356366	0.279	0.091	418.906	6502	985.794
864	-40406206	1450356370	0.301	0.091	429.281	6503	985.8
865	-40406201	1450356375	0.279	0.087	430.345	6504	985.782
866	-40406195	1450356378	0.301	0.082	429.946	6505	985.788
867	-40406188	1450356380	0.29	0.081	417.044	6506	985.802
868	-40406185	1450356382	0.301	0.08	413.985	6506	985.801
869	-40406195	1450356391	0.296	0.078	413.453	6507	985.78
870	-40406203	1450356401	0.29	0.077	413.32	6508	985.781
871	-40406196	1450356403	0.279	0.078	413.852	6508	985.791
872	-40406168	1450356401	0.301	0.076	413.719	6509	985.81
873	-40406179	1450356406	0.29	0.077	413.719	6510	985.816
874	-40406178	1450356402	0.301	0.08	413.32	6511	985.812
875	-40406171	1450356398	0.285	0.081	413.32	6512	985.807
876	-40406166	1450356394	0.29	0.082	413.054	6513	985.816
877	-40406163	1450356391	0.296	0.086	413.32	6513	985.78
878	-40406165	1450356390	0.301	0.087	413.453	6514	985.802
879	-40406162	1450356389	0.29	0.089	413.187	6515	985.8
880	-40406161	1450356388	0.273	0.087	413.187	6516	985.811
881	-40406162	1450356385	0.285	0.089	413.054	6516	985.824
882	-40406163	1450356381	0.301	0.09	413.32	6517	985.817
883	-40406166	1450356375	0.296	0.09	402.015	6518	985.84
884	-40406168	1450356369	0.279	0.089	401.882	6520	985.803
885	-40406171	1450356362	0.307	0.09	401.882	6522	985.862
886	-40406172	1450356357	0.301	0.091	412.522	6524	985.797
887	-40406168	1450356352	0.285	0.093	412.655	6526	985.856
888	-40406179	1450356347	0.301	0.093	412.655	6528	985.784
889	-40406186	1450356345	0.296	0.093	413.32	6530	985.822
890	-40406170	1450356339	0.301	0.091	412.522	6532	985.786
891	-40406165	1450356332	0.307	0.093	412.256	6534	985.792
892	-40406172	1450356328	0.296	0.094	412.256	6537	985.784
893	-40406194	1450356281	0.307	0.094	401.084	6539	985.803
894	-40406176	1450356254	0.29	0.097	401.217	6542	985.805
895	-40406195	1450356257	0.307	0.097	400.951	6544	985.797
896	-40406190	1450356271	0.307	0.091	411.99	6547	985.788
897	-40406184	1450356292	0.301	0.087	400.818	6549	985.798
898	-40406178	1450356294	0.307	0.086	400.419	6551	985.802
899	-40406175	1450356297	0.285	0.083	400.685	6554	985.785
900	-40406184	1450356320	0.279	0.082	400.419	6557	985.781
901	-40406197	1450356340	0.301	0.082	400.286	6559	985.789
902	-40406184	1450356345	0.312	0.081	400.552	6561	985.762
903	-40406176	1450356344	0.285	0.081	400.286	6563	985.791
904	-40406179	1450356342	0.307	0.081	400.286	6566	985.793
905	-40406199	1450356347	0.29	0.077	399.754	6569	985.786
906	-40406192	1450356334	0.307	0.077	399.621	6572	985.786
907	-40406189	1450356325	0.279	0.077	400.02	6575	985.813
908	-40406186	1450356328	0.285	0.081	399.887	6577	985.808
909	-40406181	1450356329	0.296	0.083	400.419	6580	985.802
910	-40406185	1450356327	0.307	0.085	400.286	6582	985.808
911	-40406187	1450356338	0.29	0.085	401.217	6585	985.824
912	-40406189	1450356338	0.296	0.086	401.084	6587	985.79
913	-40406187	1450356335	0.29	0.089	400.951	6590	985.818
914	-40406183	1450356332	0.307	0.09	401.882	6591	985.803
915	-40406185	1450356327	0.279	0.086	401.35	6594	985.799
916	-40406188	1450356324	0.307	0.08	412.921	6597	985.808
917	-40406191	1450356318	0.285	0.073	412.921	6599	985.781
918	-40406199	1450356315	0.301	0.064	413.586	6601	985.807
919	-40406199	1450356312	0.285	0.06	413.187	6603	985.791
920	-40406208	1450356306	0.301	0	414.251	6605	985.765
921	-40406211	1450356306	0.301	0.059	414.783	6607	985.772
922	-40406217	1450356314	0.29	-0.038	414.517	6610	985.756
923	-40406193	1450356324	0.312	-0.039	415.448	6612	985.747
924	-40406221	1450356314	0.318	0.056	414.65	6614	985.797
925	-40406216	1450356296	0.312	0.068	414.517	6616	985.757
926	-40406221	1450356308	0.296	0.07	415.315	6619	985.766
927	-40406224	1450356311	0.312	0.073	415.315	6621	985.757
928	-40406218	1450356310	0.296	0.073	414.65	6623	985.779
929	-40406213	1450356309	0.307	0.074	415.448	6625	985.78
930	-40406214	1450356313	0.285	0.074	415.182	6627	985.775
931	-40406216	1450356343	0.29	0.076	415.182	6629	985.847
932	-40406202	1450356320	0.307	0.077	415.315	6631	985.9
933	-40406204	1450356315	0.296	0.078	414.384	6633	985.917
934	-40406207	1450356318	0.285	0.082	414.384	6635	985.906
935	-40406213	1450356320	0.296	0.086	415.049	6636	985.891
936	-40406217	1450356324	0.29	0.09	415.182	6638	985.905
937	-40406216	1450356331	0.312	0.095	414.65	6640	985.899
938	-40406214	1450356338	0.285	0.099	414.916	6642	985.923
939	-40406209	1450356345	0.307	0.099	414.916	6644	985.915
940	-40406202	1450356352	0.29	0.099	414.916	6646	985.954
941	-40406199	1450356354	0.285	0.1	414.916	6647	985.923
942	-40406196	1450356351	0.279	0.097	415.182	6649	985.929
943	-40406195	1450356349	0.301	0.093	415.448	6652	985.9
944	-40406194	1450356345	0.301	0.085	415.448	6653	985.92
945	-40406196	1450356343	0.296	0.078	415.448	6654	985.896
946	-40406198	1450356345	0.29	0.072	416.113	6656	985.942
947	-40406197	1450356349	0.285	0.064	416.911	6658	985.914
948	-40406195	1450356352	0.296	0.064	416.778	6660	985.94
949	-40406194	1450356356	0.296	0.065	417.044	6661	985.925
950	-40406196	1450356356	0.29	0.064	416.645	6663	985.912
951	-40406198	1450356358	0.29	0.069	416.778	6665	985.919
952	-40406197	1450356359	0.307	0.074	417.576	6667	985.895
953	-40406196	1450356363	0.285	0.076	417.576	6668	985.877
954	-40406195	1450356364	0.312	0.076	417.443	6670	985.909
955	-40406195	1450356367	0.296	0.08	418.108	6672	985.914
956	-40406197	1450356370	0.307	0.083	419.039	6674	985.894
957	-40406199	1450356375	0.29	0.081	418.241	6675	985.915
958	-40406200	1450356376	0.301	0.081	418.108	6676	985.889
959	-40406199	1450356377	0.285	0.078	418.108	6678	985.908
960	-40406200	1450356379	0.296	0.074	418.507	6679	985.903
961	-40406202	1450356383	0.307	0.07	419.039	6681	985.905
962	-40406206	1450356386	0.29	0.065	417.842	6683	985.885
963	-40406212	1450356386	0.285	0.055	418.507	6684	985.888
964	-40406218	1450356385	0.296	-0.042	418.241	6686	985.886
965	-40406222	1450356379	0.307	-0.044	417.975	6687	985.875
966	-40406226	1450356374	0.307	-0.043	417.576	6689	985.875
967	-40406230	1450356371	0.307	-0.04	417.709	6690	985.894
968	-40406232	1450356370	0.301	0.059	417.975	6692	985.874
969	-40406233	1450356371	0.307	0.064	417.576	6693	985.867
970	-40406234	1450356373	0.307	0.064	417.576	6694	985.889
971	-40406236	1450356376	0.307	0.065	418.374	6696	985.862
972	-40406239	1450356379	0.301	0.068	417.31	6698	985.864
973	-40406241	1450356382	0.29	0.072	416.778	6699	985.888
974	-40406244	1450356384	0.296	0.074	417.709	6700	985.871
975	-40406247	1450356385	0.301	0.074	417.842	6702	985.873
976	-40406249	1450356388	0.301	0.077	417.044	6703	985.874
977	-40406253	1450356389	0.312	0.076	416.512	6704	985.9
978	-40406255	1450356392	0.29	0.073	416.113	6705	985.873
979	-40406257	1450356393	0.296	0.073	417.177	6706	985.873
980	-40406257	1450356396	0.307	0.078	417.842	6708	985.873
981	-40406257	1450356399	0.307	0.078	417.842	6709	985.894
982	-40406258	1450356404	0.307	0.078	417.842	6710	985.892
983	-40406259	1450356410	0.29	0.081	417.576	6712	985.885
984	-40406258	1450356414	0.307	0.081	417.576	6712	985.875
985	-40406255	1450356418	0.29	0.08	417.31	6714	985.886
986	-40406252	1450356422	0.29	0.078	416.911	6715	985.891
987	-40406251	1450356428	0.307	0.082	416.645	6716	985.895
988	-40406249	1450356433	0.285	0.081	416.778	6717	985.876
989	-40406244	1450356434	0.301	0.077	416.512	6718	985.875
990	-40406240	1450356435	0.307	0.076	416.645	6720	985.885
991	-40406235	1450356438	0.29	0.076	417.044	6721	985.884
992	-40406231	1450356440	0.296	0.081	417.443	6722	985.866
993	-40406228	1450356443	0.296	0.082	416.911	6723	985.865
994	-40406225	1450356445	0.296	0.086	416.911	6724	985.871
995	-40406222	1450356448	0.307	0.089	418.64	6726	985.87
996	-40406217	1450356450	0.296	0.091	418.374	6726	985.879
997	-40406217	1450356451	0.296	0.091	417.842	6727	985.868
998	-40406215	1450356454	0.301	0.091	418.906	6728	985.875
999	-40406214	1450356453	0.312	0.095	429.281	6729	985.899
1000	-40406212	1450356452	0.285	0.098	430.079	6730	985.882
1001	-40406209	1450356449	0.301	0.099	429.813	6732	985.875
1002	-40406216	1450356445	0.285	0.099	431.01	6732	985.815
1003	-40406215	1450356415	0.301	0.095	431.143	6734	985.761
1004	-40406223	1450356416	0.279	0.089	431.409	6734	985.771
1005	-40406212	1450356425	0.296	0.086	431.542	6736	985.767
1006	-40406207	1450356422	0.307	0.083	431.01	6736	985.773
1007	-40406199	1450356402	0.307	0.08	430.877	6738	985.757
1008	-40406198	1450356398	0.29	0.077	430.877	6739	985.749
1009	-40406203	1450356397	0.29	0.074	430.877	6740	985.751
1010	-40406202	1450356394	0.307	0.072	419.571	6742	985.758
1011	-40406200	1450356393	0.307	0.07	419.172	6743	985.735
1012	-40406201	1450356386	0.285	0.072	418.64	6745	985.742
1013	-40406198	1450356383	0.29	0.07	417.576	6745	985.732
1014	-40406190	1450356386	0.29	0.072	416.778	6747	985.745
1015	-40406177	1450356390	0.307	0.072	416.778	6748	985.755
1016	-40406143	1450356348	0.301	0.069	415.847	6749	985.773
1017	-40406087	1450356306	0.279	0.068	415.448	6750	985.773
1018	-40406026	1450356316	0.301	0.07	415.315	6751	985.784
1019	-40405963	1450356326	0.312	0.074	414.783	6752	985.797
1020	-40405894	1450356337	0.285	0.076	414.65	6752	985.792
1021	-40405839	1450356348	0.307	0.078	414.251	6754	985.832
1022	-40405811	1450356320	0.307	0.078	413.586	6755	985.789
1023	-40405783	1450356306	0.296	0.082	430.079	6756	985.824
1024	-40405761	1450356287	0.307	0.081	430.478	6757	985.832
1025	-40405754	1450356267	0.285	0.082	430.212	6757	985.823
1026	-40405752	1450356261	0.301	0.085	430.212	6758	985.825
1027	-40405750	1450356260	0.307	0.087	430.345	6759	985.819
1028	-40405741	1450356259	0.285	0.093	430.212	6760	985.826
1029	-40405732	1450356258	0.301	0.095	430.478	6761	985.824
1030	-40405720	1450356260	0.29	0.098	430.611	6762	985.85
1031	-40405709	1450356260	0.296	0.098	430.611	6763	985.83
1032	-40405700	1450356262	0.296	0.097	430.877	6763	985.816
1033	-40405702	1450356262	0.285	0.097	430.744	6764	985.821
1034	-40405703	1450356262	0.279	0.097	431.01	6765	985.823
1035	-40405707	1450356263	0.296	0.095	431.01	6765	985.829
1036	-40405713	1450356260	0.296	0.094	431.01	6766	985.809
1037	-40405710	1450356251	0.285	0.09	430.345	6767	985.827
1038	-40405718	1450356255	0.307	0.091	414.65	6768	985.818
1039	-40405716	1450356258	0.307	0.089	414.65	6769	985.809
1040	-40405713	1450356267	0.307	0.089	413.32	6770	985.832
1041	-40405715	1450356279	0.296	0.089	413.32	6770	985.81
1042	-40405710	1450356286	0.29	0.089	411.99	6771	985.81
1043	-40405711	1450356293	0.307	0.087	402.148	6772	985.832
1044	-40405709	1450356293	0.307	0.086	401.084	6773	985.826
1045	-40405710	1450356296	0.29	0.087	401.217	6774	985.811
1046	-40405710	1450356301	0.285	0.087	400.286	6774	985.83
1047	-40405711	1450356302	0.307	0.087	401.217	6776	985.83
1048	-40405708	1450356301	0.29	0.087	399.887	6777	985.839
1049	-40405705	1450356301	0.29	0.09	417.044	6778	985.821
1050	-40405705	1450356296	0.29	0.094	417.842	6778	985.809
1051	-40405705	1450356293	0.301	0.097	418.64	6779	985.811
1052	-40405704	1450356290	0.307	0.099	431.941	6780	985.819
1053	-40405703	1450356287	0.296	0.104	448.434	6781	985.818
1054	-40405696	1450356286	0.29	0.102	447.768	6781	985.809
1055	-40405695	1450356292	0.301	0.099	448.7	6782	985.808
1056	-40405702	1450356295	0.285	0.095	448.3	6783	985.784
1057	-40405719	1450356289	0.296	0.091	449.099	6784	985.725
1058	-40405731	1450356293	0.285	0.089	448.434	6784	985.741
1059	-40405711	1450356290	0.301	0.082	448.7	6786	985.758
1060	-40405720	1450356286	0.296	0.081	448.566	6787	985.733
1061	-40405718	1450356285	0.312	0.076	448.7	6788	985.706
1062	-40405709	1450356279	0.307	0.072	448.434	6789	985.718
1063	-40405724	1450356286	0.296	0.07	448.566	6790	985.737
1064	-40405730	1450356282	0.312	0.068	449.232	6791	985.739
1065	-40405725	1450356276	0.296	0.069	432.606	6792	985.727
1066	-40405732	1450356270	0.296	0.069	431.675	6793	985.726
1067	-40405733	1450356267	0.296	0.069	430.877	6794	985.729
1068	-40405728	1450356273	0.296	0.069	416.246	6794	985.713
1069	-40405727	1450356274	0.29	0.064	399.355	6795	985.722
1070	-40405724	1450356275	0.301	0.064	399.621	6796	985.726
1071	-40405727	1450356270	0.296	0.059	399.089	6797	985.727
1072	-40405729	1450356268	0.307	0.059	399.222	6798	985.74
1073	-40405731	1450356266	0.312	0.043	399.754	6798	985.735
1074	-40405725	1450356267	0.312	0.048	399.355	6799	985.787
1075	-40404916	1450356162	0.301	0.063	399.355	6800	985.314
1076	-40402708	1450356477	0.301	0.046	399.089	6801	984.806
1077	-40400833	1450357312	0.312	-0.04	399.222	6803	984.17
1078	-40399317	1450358052	0.312	-0.044	398.557	6803	983.416
1079	-40396776	1450359161	0.301	-0.046	398.69	6804	983.037
1080	-40394229	1450359913	0.301	-0.051	398.557	6804	982.226
1081	-40391686	1450360401	0.318	-0.05	398.69	6805	981.434
1082	-40389798	1450360671	0.301	-0.051	400.02	6805	980.642
1083	-40387252	1450360776	0.307	-0.052	399.887	6804	979.699
1084	-40384962	1450360571	0.307	-0.051	400.552	6804	979.147
1085	-40382836	1450360157	0.318	-0.05	401.084	6803	978.84
1086	-40380650	1450359507	0.312	-0.047	413.32	6803	978.942
1087	-40378509	1450358612	0.318	-0.04	413.187	6802	979.229
1088	-40376582	1450357548	0.312	-0.039	414.118	6801	979.666
1089	-40374760	1450356175	0.312	0.056	414.783	6801	980.159
1090	-40373527	1450354899	0.312	0.059	416.113	6800	980.586
1091	-40371787	1450353348	0.307	0.065	416.246	6799	980.723
1092	-40369781	1450352434	0.312	0.064	417.044	6798	980.872
1093	-40367752	1450352089	0.307	0.061	419.039	6797	980.906
1094	-40365874	1450351961	0.307	0.068	419.039	6796	981.058
1095	-40363931	1450352256	0.312	0.067	430.079	6795	981.19
1096	-40362218	1450353182	0.307	0.068	430.611	6794	981.343
1097	-40360815	1450354520	0.307	0.07	430.478	6793	981.377
1098	-40359899	1450355584	0.312	0.069	431.01	6792	981.41
1099	-40358721	1450357081	0.318	0.068	430.611	6790	981.589
1100	-40357722	1450358698	0.307	0.069	431.01	6790	981.677
1101	-40357349	1450360670	0.307	0.07	430.478	6788	981.668
1102	-40357603	1450362539	0.307	0.068	430.478	6787	981.796
1103	-40358267	1450364323	0.312	0.069	430.478	6787	981.934
1104	-40359263	1450366097	0.307	0.068	429.547	6785	982.18
1105	-40360479	1450367671	0.307	0.069	430.345	6784	982.4
1106	-40361492	1450368782	0.307	0.069	418.64	6783	982.524
1107	-40363059	1450370252	0.312	0.067	417.975	6782	982.629
1108	-40365000	1450371398	0.301	0.067	418.108	6781	982.49
1109	-40366544	1450371821	0.307	0.064	417.443	6780	982.336
1110	-40368589	1450372093	0.307	0.06	417.443	6779	982.221
1111	-40370754	1450372214	0.307	-0.035	417.31	6778	982.231
1112	-40373030	1450372139	0.312	-0.039	417.177	6776	982.211
1113	-40375408	1450371876	0.307	-0.042	416.512	6775	981.958
1114	-40377904	1450371545	0.307	-0.039	416.778	6774	981.449
1115	-40380330	1450371222	0.307	0.047	416.379	6772	980.663
1116	-40382781	1450370992	0.307	-0.038	416.911	6771	979.985
1117	-40385185	1450370938	0.312	-0.04	416.246	6770	979.095
1118	-40387593	1450370947	0.307	-0.04	416.113	6768	978.41
1119	-40389960	1450370988	0.312	-0.044	416.379	6767	977.735
1120	-40392845	1450370944	0.312	-0.039	416.246	6765	976.724
1121	-40395230	1450370912	0.312	-0.04	416.645	6763	976.277
1122	-40397799	1450370882	0.307	0.06	416.246	6762	975.722
1123	-40399671	1450370873	0.312	0.063	416.113	6761	975.324
1124	-40402193	1450370905	0.312	0.06	416.512	6759	974.677
1125	-40404686	1450370950	0.307	0.063	416.246	6757	974.254
1126	-40407156	1450370994	0.312	0.061	416.645	6756	973.803
1127	-40409532	1450371044	0.307	0.06	417.044	6754	973.376
1128	-40411874	1450371084	0.312	0.061	417.177	6752	972.993
1129	-40413602	1450371075	0.307	0.063	417.044	6750	972.615
1130	-40416026	1450371065	0.312	0.063	416.911	6749	972.345
1131	-40418402	1450371094	0.307	0.065	416.645	6747	972.014
1132	-40420846	1450371232	0.307	0.068	417.31	6746	971.67
1133	-40423149	1450371421	0.307	0.068	417.177	6744	971.221
1134	-40425374	1450371576	0.307	0.07	417.177	6742	970.827
1135	-40427124	1450371662	0.307	0.07	417.842	6741	970.66
1136	-40429427	1450371754	0.307	0.07	417.842	6739	970.51
1137	-40431746	1450371789	0.307	0.072	417.975	6737	970.321
1138	-40434205	1450371726	0.312	0.07	417.576	6736	970.1
1139	-40436554	1450371651	0.312	0.072	417.709	6734	969.819
1140	-40438843	1450371560	0.307	0.073	417.975	6732	969.296
1141	-40441164	1450371471	0.312	0.072	417.044	6730	968.75
1142	-40442867	1450371406	0.312	0.072	417.044	6729	968.191
1143	-40445181	1450371374	0.307	0.072	417.31	6727	967.543
1144	-40447416	1450371364	0.312	0.07	417.443	6725	966.956
1145	-40449688	1450371376	0.307	0.069	417.31	6723	966.372
1146	-40451879	1450371397	0.307	0.07	418.108	6722	965.923
1147	-40454038	1450371413	0.307	0.069	417.975	6721	965.729
1148	-40456201	1450371481	0.307	0.07	417.709	6719	965.316
1149	-40458342	1450371561	0.307	0.07	417.709	6717	964.951
1150	-40460436	1450371638	0.307	0.069	417.576	6716	964.604
1151	-40462518	1450371845	0.301	0.069	417.576	6713	964.062
1152	-40464622	1450372436	0.307	0.069	417.044	6711	963.828
1153	-40466450	1450373331	0.307	0.07	417.443	6709	963.655
1154	-40467638	1450374144	0.312	0.068	416.911	6708	963.654
1155	-40468982	1450375458	0.307	0.069	416.911	6706	963.877
1156	-40469975	1450377068	0.307	0.068	417.044	6705	964.164
1157	-40470514	1450378881	0.307	0.068	417.177	6703	964.38
1158	-40470501	1450380741	0.307	0.07	417.842	6701	964.419
1159	-40470023	1450382342	0.307	0.07	416.911	6699	964.312
1160	-40469183	1450383741	0.307	0.069	418.241	6698	964.153
1161	-40468135	1450384949	0.307	0.07	417.044	6696	963.96
1162	-40467036	1450386035	0.301	0.072	417.709	6695	963.83
1163	-40466119	1450386828	0.312	0.07	417.709	6693	963.828
1164	-40464657	1450387768	0.301	0.07	417.842	6691	963.673
1165	-40463024	1450388231	0.312	0.07	418.507	6690	963.69
1166	-40461358	1450388429	0.301	0.073	417.842	6687	963.672
1167	-40459515	1450388576	0.307	0.072	418.241	6686	963.696
1168	-40457473	1450388624	0.301	0.072	417.975	6684	963.705
1169	-40455916	1450388616	0.307	0.073	417.975	6682	963.182
1170	-40453700	1450388613	0.307	0.072	417.842	6681	962.62
1171	-40451639	1450388622	0.307	0.07	417.576	6679	962.102
1172	-40449576	1450388615	0.301	0.067	417.842	6677	961.416
1173	-40447524	1450388631	0.307	0.063	417.709	6676	960.624
1174	-40445597	1450388624	0.301	0.06	417.576	6673	959.928
1175	-40443630	1450388554	0.307	-0.005	417.576	6672	959.469
1176	-40441686	1450388531	0.312	-0.042	417.443	6670	958.99
1177	-40440246	1450388560	0.307	-0.047	417.31	6668	958.488
1178	-40438407	1450388644	0.307	-0.048	417.975	6667	958.055
1179	-40436587	1450388759	0.307	-0.05	417.443	6665	957.562
1180	-40434798	1450388868	0.312	-0.05	416.911	6663	957.358
1181	-40433033	1450389072	0.307	-0.05	416.379	6661	957.121
1182	-40431293	1450389382	0.312	-0.05	416.512	6659	956.969
1183	-40429895	1450389656	0.307	-0.051	416.512	6658	956.865
1184	-40427982	1450390013	0.312	-0.056	416.246	6657	956.713
1185	-40426068	1450390279	0.312	-0.059	416.246	6656	956.608
1186	-40424068	1450390486	0.307	-0.06	417.044	6654	956.215
1187	-40422030	1450390690	0.312	-0.06	417.177	6652	955.856
1188	-40419981	1450390854	0.307	-0.063	416.645	6651	955.373
1189	-40417914	1450390986	0.312	-0.065	416.645	6649	954.884
1190	-40415830	1450391121	0.307	-0.064	417.044	6647	954.417
1191	-40413735	1450391293	0.312	-0.063	416.778	6645	953.979
1192	-40411659	1450391492	0.318	-0.061	416.512	6643	953.484
1193	-40409585	1450391672	0.312	-0.059	416.379	6642	952.987
1194	-40407477	1450391860	0.307	-0.059	416.645	6640	952.414
1195	-40405477	1450392031	0.318	-0.057	416.911	6637	951.894
1196	-40403470	1450392223	0.307	-0.053	416.379	6634	951.158
1197	-40401518	1450392424	0.312	-0.053	416.512	6632	950.803
1198	-40399980	1450392596	0.307	-0.051	416.645	6630	950.547
1199	-40397740	1450392865	0.312	-0.053	417.31	6628	950.306
1200	-40395669	1450393122	0.307	-0.055	417.31	6627	950.016
1201	-40393591	1450393343	0.307	-0.057	417.443	6624	949.688
1202	-40391447	1450393540	0.301	-0.06	416.645	6623	949.304
1203	-40389289	1450393724	0.312	-0.06	416.379	6620	948.971
1204	-40387255	1450393918	0.307	-0.059	416.379	6618	948.491
1205	-40385574	1450394092	0.307	-0.059	416.379	6616	947.891
1206	-40383465	1450394313	0.312	-0.063	416.379	6614	947.38
1207	-40381354	1450394527	0.312	-0.064	417.044	6613	946.955
1208	-40379232	1450394741	0.307	-0.065	416.645	6610	946.465
1209	-40377077	1450394946	0.307	-0.068	416.512	6608	945.909
1210	-40374896	1450395128	0.312	-0.07	416.645	6606	945.183
1211	-40372721	1450395309	0.307	-0.072	417.177	6604	944.786
1212	-40371124	1450395451	0.307	-0.072	416.778	6601	944.377
1213	-40368959	1450395635	0.307	-0.07	416.778	6599	944.015
1214	-40366857	1450395787	0.318	-0.069	417.044	6598	943.491
1215	-40364814	1450395927	0.312	-0.069	416.778	6595	942.908
1216	-40362703	1450396093	0.318	-0.068	416.512	6593	942.486
1217	-40360661	1450396272	0.312	-0.067	416.113	6591	942.123
1218	-40358565	1450396452	0.307	-0.067	417.044	6589	941.728
1219	-40356487	1450396623	0.318	-0.067	416.379	6587	941.328
1220	-40354898	1450396758	0.307	-0.068	416.246	6584	940.818
1221	-40352834	1450396945	0.307	-0.067	416.246	6582	940.378
1222	-40350687	1450397150	0.307	-0.067	417.177	6580	939.993
1223	-40348645	1450397350	0.312	-0.065	416.379	6578	939.577
1224	-40346595	1450397555	0.312	-0.065	416.778	6576	939.195
1225	-40344592	1450397749	0.307	-0.065	416.379	6574	938.754
1226	-40342548	1450397938	0.307	-0.065	416.645	6572	938.286
1227	-40340472	1450398131	0.307	-0.064	415.847	6570	937.892
1228	-40338915	1450398278	0.312	-0.065	416.379	6568	937.391
1229	-40336872	1450398464	0.307	-0.064	416.512	6565	936.984
1230	-40334815	1450398654	0.307	-0.063	416.778	6564	936.584
1231	-40332637	1450398852	0.312	-0.061	416.379	6562	936.176
1232	-40330579	1450399041	0.307	-0.061	416.512	6560	935.791
1233	-40328512	1450399237	0.312	-0.061	416.911	6557	935.263
1234	-40326924	1450399395	0.301	-0.059	417.31	6555	934.814
1235	-40324864	1450399588	0.301	-0.06	417.177	6553	934.459
1236	-40322813	1450399780	0.301	-0.06	416.778	6551	933.983
1237	-40320687	1450399973	0.307	-0.06	417.177	6549	933.611
1238	-40318684	1450400148	0.301	-0.056	416.645	6547	933.226
1239	-40316634	1450400344	0.307	-0.057	416.379	6544	932.799
1240	-40314536	1450400564	0.307	-0.059	416.512	6543	932.42
1241	-40312559	1450400753	0.307	-0.057	416.379	6540	932.057
1242	-40311021	1450400907	0.312	-0.059	416.512	6539	931.674
1243	-40308927	1450401134	0.301	-0.059	416.645	6537	931.093
1244	-40306826	1450401356	0.301	-0.057	416.512	6534	930.508
1245	-40304774	1450401539	0.307	-0.057	416.512	6532	930.154
1246	-40302773	1450401695	0.307	-0.057	416.778	6530	929.592
1247	-40300778	1450401878	0.307	-0.057	416.645	6528	929.279
1248	-40298787	1450402273	0.301	-0.059	416.512	6526	928.746
1249	-40297533	1450402846	0.301	-0.059	416.379	6524	928.15
1250	-40296220	1450403667	0.307	-0.059	415.98	6522	927.782
1251	-40295045	1450404513	0.301	-0.057	416.379	6520	927.811
1252	-40293968	1450405447	0.307	-0.059	416.246	6517	927.929
1253	-40293005	1450406516	0.301	-0.057	416.512	6516	928.134
1254	-40292375	1450407656	0.307	-0.056	417.044	6514	928.319
1255	-40292178	1450408912	0.307	-0.056	416.645	6511	928.366
1256	-40292369	1450410097	0.307	-0.056	417.842	6509	928.459
1257	-40292816	1450411190	0.307	-0.055	417.709	6508	928.529
1258	-40293321	1450412016	0.301	-0.055	416.246	6505	928.619
1259	-40294210	1450413089	0.301	-0.055	417.044	6503	928.631
1260	-40295177	1450414033	0.301	-0.057	417.177	6501	928.667
1261	-40296200	1450414904	0.301	-0.055	417.31	6500	928.607
1262	-40297336	1450415805	0.307	-0.056	416.778	6498	928.558
1263	-40298536	1450416694	0.307	-0.055	416.911	6496	928.468
1264	-40299794	1450417482	0.307	-0.055	417.842	6494	928.47
1265	-40301274	1450417994	0.307	-0.056	418.773	6492	928.174
1266	-40302761	1450418261	0.301	-0.055	418.773	6490	928.053
1267	-40304319	1450418369	0.307	-0.053	418.773	6488	928.06
1268	-40306096	1450418283	0.301	-0.053	418.773	6486	927.997
1269	-40307591	1450418060	0.307	-0.053	417.842	6484	927.759
1270	-40309621	1450417671	0.307	-0.053	417.709	6482	927.198
1271	-40311742	1450417256	0.307	-0.056	417.177	6480	926.513
1272	-40313799	1450416883	0.307	-0.057	416.645	6478	925.821
1273	-40315778	1450416579	0.301	-0.057	417.576	6476	924.943
1274	-40317653	1450416354	0.301	-0.057	417.842	6474	924.387
1275	-40319491	1450416187	0.307	-0.057	417.576	6472	923.743
1276	-40321356	1450416038	0.307	-0.056	417.044	6470	923.371
1277	-40322788	1450415940	0.307	-0.057	417.177	6468	922.884
1278	-40324700	1450415826	0.301	-0.057	417.842	6466	922.47
1279	-40326484	1450415736	0.301	-0.057	417.177	6464	922.037
1280	-40328236	1450415656	0.301	-0.059	417.177	6462	921.751
1281	-40330003	1450415538	0.307	-0.056	417.044	6460	921.372
1282	-40331716	1450415416	0.307	-0.057	416.911	6458	921.136
1283	-40333063	1450415345	0.307	-0.059	416.911	6456	920.811
1284	-40334806	1450415266	0.301	-0.059	416.778	6453	920.382
1285	-40336521	1450415192	0.301	-0.059	416.911	6451	919.948
1286	-40338278	1450415100	0.307	-0.059	416.645	6450	919.624
1287	-40339944	1450415016	0.301	-0.057	417.576	6447	919.233
1288	-40341663	1450414935	0.307	-0.059	417.443	6446	918.894
1289	-40342911	1450414875	0.307	-0.06	418.108	6444	918.518
1290	-40344621	1450414777	0.301	-0.057	417.975	6442	918.199
1291	-40346289	1450414656	0.307	-0.056	417.975	6440	917.882
1292	-40347951	1450414517	0.301	-0.059	418.374	6439	917.523
1293	-40349632	1450414357	0.301	-0.06	418.374	6436	917.047
1294	-40351320	1450414214	0.307	-0.059	417.709	6434	916.655
1295	-40352684	1450414107	0.307	-0.056	417.975	6433	916.393
1296	-40354437	1450413972	0.301	-0.057	417.576	6430	915.86
1297	-40356104	1450413848	0.301	-0.057	417.576	6429	915.456
1298	-40357368	1450413768	0.312	-0.059	417.31	6427	915.083
1299	-40359004	1450413674	0.307	-0.06	417.443	6427	915.083
1300	-40360985	1450413565	0.307	-0.06	417.31	6422	914.051
1301	-40362596	1450413479	0.307	-0.06	417.044	6420	913.596
1302	-40364309	1450413389	0.307	-0.06	417.044	6418	913.201
1303	-40366076	1450413302	0.301	-0.06	417.044	6416	912.814
1304	-40367312	1450413224	0.307	-0.06	416.778	6414	912.476
1305	-40368974	1450413116	0.307	-0.061	417.31	6412	912.095
1306	-40370676	1450412997	0.307	-0.061	417.31	6409	911.749
1307	-40372403	1450412874	0.307	-0.061	417.31	6407	911.391
1308	-40377293	1450412522	0.301	-0.057	417.842	6402	910.284
1309	-40378978	1450412379	0.301	-0.059	417.31	6399	909.856
1310	-40380339	1450412274	0.301	-0.053	418.507	6397	909.5
1311	-40383677	1450411995	0.307	-0.055	417.31	6393	908.457
1312	-40385271	1450411857	0.307	-0.055	417.31	6392	908.294
1313	-40387020	1450411715	0.307	-0.052	417.443	6390	907.837
1314	-40388702	1450411631	0.301	-0.055	417.576	6387	907.105
1315	-40391620	1450411585	0.301	-0.055	417.975	6383	906.325
1316	-40394460	1450411507	0.301	-0.056	416.911	6377	905.264
1317	-40398117	1450411306	0.301	-0.055	417.576	6375	904.7
1318	-40399686	1450411198	0.301	-0.053	416.778	6373	904.383
1319	-40400936	1450411112	0.301	-0.052	416.911	6371	904.035
1320	-40402624	1450411006	0.301	-0.051	417.975	6369	903.66
1321	-40405390	1450410806	0.296	-0.052	417.975	6365	902.849
1322	-40407446	1450410622	0.296	-0.052	417.975	6362	902.452
1323	-40409080	1450410490	0.307	-0.052	417.576	6361	902.061
1324	-40410257	1450410408	0.296	-0.053	417.975	6359	901.745
1325	-40411868	1450410320	0.301	-0.051	418.108	6357	901.26
1326	-40413387	1450410251	0.296	-0.053	418.773	6355	900.922
1327	-40418882	1450409870	0.301	-0.055	418.507	6347	899.868
1328	-40424760	1450409381	0.301	-0.057	417.443	6342	898.794
1329	-40426357	1450409277	0.301	-0.056	417.709	6342	898.794
1330	-40427131	1450409241	0.301	-0.057	417.709	6342	898.794
1331	-40429419	1450409187	0.307	-0.059	418.241	6342	898.794
1332	-40430950	1450409158	0.301	-0.06	417.576	6334	896.636
1333	-40432515	1450409093	0.301	-0.059	417.576	6331	896.058
1334	-40435579	1450408903	0.296	-0.06	417.709	6328	895.343
1335	-40436413	1450408824	0.307	-0.061	417.709	6326	895.039
1336	-40438467	1450408635	0.296	-0.061	418.773	6324	894.71
1337	-40440019	1450408516	0.296	-0.063	418.241	6322	894.327
1338	-40441585	1450408414	0.307	-0.064	419.172	6320	893.962
1339	-40443193	1450408306	0.301	-0.064	419.039	6317	893.548
1340	-40446485	1450408075	0.301	-0.063	418.906	6314	892.861
1341	-40448085	1450407941	0.301	-0.064	429.68	6312	892.525
1342	-40449436	1450407809	0.301	-0.064	419.305	6310	892.154
1343	-40451106	1450407720	0.301	-0.065	430.079	6308	891.742
1344	-40452812	1450407639	0.301	-0.063	429.148	6306	891.374
1345	-40454658	1450407577	0.301	-0.06	430.212	6304	891.032
1346	-40458236	1450407389	0.296	-0.06	429.281	6300	890.232
1347	-40459629	1450407287	0.301	-0.063	430.478	6298	889.897
1348	-40461403	1450407155	0.301	-0.063	429.281	6296	889.654
1349	-40463278	1450407016	0.301	-0.063	429.946	6294	889.158
1350	-40465195	1450406873	0.301	-0.064	429.946	6292	888.84
1351	-40467014	1450406745	0.301	-0.064	429.281	6290	888.29
1352	-40468810	1450406668	0.296	-0.064	418.64	6288	887.983
1353	-40470620	1450406599	0.296	-0.067	429.813	6286	887.607
1354	-40472064	1450406511	0.301	-0.068	429.414	6284	887.174
1355	-40473860	1450406384	0.301	-0.069	429.148	6282	886.726
1356	-40475734	1450406214	0.301	-0.069	419.571	6280	886.216
1357	-40477516	1450406040	0.301	-0.068	430.478	6277	885.843
1358	-40479383	1450405880	0.301	-0.068	430.079	6275	885.393
1359	-40481174	1450405730	0.301	-0.068	429.68	6276	885.244
1360	-40482971	1450405566	0.301	-0.068	429.946	6272	884.324
1361	-40484269	1450405260	0.301	-0.068	420.635	6270	883.656
1362	-40486256	1450404140	0.307	-0.07	429.281	6268	882.894
1363	-40487598	1450402990	0.307	-0.07	419.039	6266	882.49
1364	-40488493	1450402125	0.301	-0.072	428.749	6263	882.441
1365	-40489583	1450400852	0.301	-0.07	418.507	6262	882.562
1366	-40490454	1450399097	0.301	-0.07	430.478	6260	882.666
1367	-40490750	1450397143	0.301	-0.07	430.212	6258	882.826
1368	-40490449	1450395114	0.301	-0.07	430.345	6257	882.9
1369	-40489565	1450393151	0.296	-0.068	430.212	6253	883.005
1370	-40488575	1450391876	0.301	-0.067	430.345	6251	883.02
1371	-40486907	1450390485	0.301	-0.065	430.212	6250	883.067
1372	-40485010	1450389286	0.296	-0.064	430.212	6248	883.139
1373	-40482871	1450388523	0.301	-0.065	430.212	6245	883.054
1374	-40480692	1450388357	0.301	-0.067	429.68	6243	882.947
1375	-40478563	1450388540	0.296	-0.068	430.478	6242	882.955
1376	-40476308	1450389087	0.296	-0.068	430.079	6240	882.821
1377	-40474635	1450389638	0.301	-0.068	419.704	6238	882.435
1378	-40472234	1450390417	0.296	-0.067	430.345	6236	881.673
1379	-40469791	1450391071	0.296	-0.07	420.103	6234	881.047
1380	-40467400	1450391550	0.296	-0.069	429.813	6232	880.296
1381	-40465054	1450391891	0.301	-0.072	419.97	6231	879.609
1382	-40460891	1450392299	0.301	-0.074	419.305	6227	878.372
1383	-40458593	1450392442	0.296	-0.074	419.438	6225	877.878
1384	-40456324	1450392547	0.301	-0.073	419.438	6223	877.458
1385	-40453966	1450392655	0.307	-0.074	430.611	6222	877.018
1386	-40451704	1450392719	0.307	-0.073	430.212	6220	876.621
1387	-40449391	1450392807	0.307	-0.074	430.079	6217	876.131
1388	-40447620	1450392881	0.296	-0.073	429.68	6215	875.759
1389	-40445305	1450393007	0.296	-0.074	420.236	6214	875.467
1390	-40443017	1450393132	0.301	-0.076	430.478	6212	875.041
1391	-40440729	1450393274	0.301	-0.077	429.813	6209	874.587
1392	-40438418	1450393418	0.296	-0.076	430.345	6207	874.203
1393	-40436221	1450393554	0.301	-0.076	430.478	6205	873.717
1394	-40434544	1450393659	0.296	-0.074	430.478	6203	873.375
1395	-40432391	1450393802	0.301	-0.073	431.143	6201	872.959
1396	-40431331	1450393873	0.301	-0.074	430.877	6199	872.498
1397	-40428262	1450394103	0.301	-0.076	430.345	6197	872.018
1398	-40426227	1450394267	0.301	-0.076	430.212	6194	871.554
1399	-40424208	1450394434	0.301	-0.076	420.369	6192	871.08
1400	-40422186	1450394598	0.307	-0.077	430.345	6190	870.582
1401	-40420127	1450394752	0.301	-0.078	429.813	6188	870.033
1402	-40418100	1450394902	0.307	-0.078	419.172	6185	869.55
1403	-40416108	1450395055	0.301	-0.08	419.172	6185	869.55
1404	-40411891	1450395402	0.301	-0.082	430.478	6179	867.979
1405	-40410251	1450395516	0.296	-0.082	419.305	6176	867.309
1406	-40408122	1450395653	0.307	-0.085	429.281	6174	866.743
1407	-40406077	1450395786	0.301	-0.086	429.281	6172	866.183
1408	-40403996	1450395916	0.301	-0.086	430.212	6170	865.727
1409	-40401917	1450396028	0.301	-0.083	430.212	6167	865.069
1410	-40399886	1450396118	0.296	-0.086	431.143	6165	864.541
1411	-40397717	1450396210	0.301	-0.085	430.478	6163	864.112
1412	-40395642	1450396310	0.301	-0.086	430.478	6161	863.745
1413	-40393594	1450396411	0.301	-0.085	430.744	6159	863.278
1414	-40383547	1450396999	0.301	-0.085	431.276	6144	860.632
1415	-40378577	1450397397	0.301	-0.083	431.808	6141	859.8
1416	-40376555	1450397555	0.301	-0.085	432.074	6138	859.376
1417	-40374589	1450397707	0.301	-0.085	431.542	6136	858.83
1418	-40372522	1450397870	0.307	-0.085	431.675	6134	858.333
1419	-40370947	1450397997	0.296	-0.086	431.808	6132	857.869
1420	-40368880	1450398166	0.296	-0.086	431.675	6130	857.179
1421	-40366782	1450398333	0.301	-0.086	430.345	6127	856.62
1422	-40364578	1450398500	0.307	-0.086	430.877	6126	856.095
1423	-40362347	1450398661	0.307	-0.086	431.143	6124	855.561
1424	-40360135	1450398822	0.301	-0.086	431.01	6121	855.094
1425	-40359042	1450398895	0.301	-0.085	431.01	6119	854.608
1426	-40357953	1450398962	0.296	-0.085	431.276	6117	854.034
1427	-40353989	1450399183	0.301	-0.086	430.212	6115	853.564
1428	-40352888	1450399245	0.301	-0.085	431.276	6113	853.238
1429	-40347425	1450399531	0.307	-0.086	430.744	6108	852.074
1430	-40345734	1450399609	0.301	-0.085	430.345	6106	851.617
1431	-40345202	1450399634	0.296	-0.085	430.744	6106	851.678
1432	-40341462	1450399814	0.301	-0.087	431.01	6101	850.533
1433	-40324190	1450400983	0.296	-0.089	431.143	6081	846.717
1434	-40321600	1450401176	0.301	-0.09	431.409	6079	846.301
1435	-40319539	1450401338	0.301	-0.09	431.542	6077	845.756
1436	-40318437	1450401428	0.301	-0.09	431.143	6075	845.405
1437	-40315351	1450401677	0.301	-0.09	431.808	6072	844.694
1438	-40313708	1450401809	0.301	-0.089	431.675	6070	844.068
1439	-40311583	1450401975	0.301	-0.09	431.941	6068	843.599
1440	-40307214	1450402258	0.296	-0.09	431.542	6063	842.576
1441	-40304963	1450402372	0.307	-0.091	432.074	6060	841.962
1442	-40302794	1450402468	0.296	-0.091	431.941	6058	841.505
1443	-40301177	1450402541	0.301	-0.093	432.207	6057	841.276
1444	-40298935	1450402644	0.301	-0.093	431.808	6054	840.635
1445	-40296767	1450402744	0.296	-0.091	431.808	6052	840.326
1446	-40294632	1450402846	0.301	-0.093	432.207	6049	839.576
1447	-40292572	1450402955	0.301	-0.093	432.207	6047	839.141
1448	-40291001	1450403043	0.296	-0.091	432.34	6045	838.955
1449	-40288990	1450403149	0.301	-0.093	432.207	6042	838.524
1450	-40286980	1450403281	0.296	-0.091	432.739	6040	838.103
1451	-40285308	1450403712	0.301	-0.091	432.872	6038	837.362
1452	-40283975	1450404512	0.301	-0.091	433.271	6035	836.801
1453	-40282836	1450405541	0.301	-0.091	432.872	6033	836.361
1454	-40281861	1450406642	0.301	-0.093	432.872	6032	836.292
1455	-40280975	1450407819	0.296	-0.093	433.404	6029	835.789
1456	-40280461	1450409063	0.301	-0.091	432.739	6027	835.364
1457	-40280377	1450409716	0.307	-0.094	432.606	6025	834.84
1458	-40280432	1450411528	0.301	-0.093	433.404	6023	834.53
1459	-40280680	1450412722	0.301	-0.093	433.271	6021	834.51
1460	-40281194	1450413914	0.307	-0.093	432.606	6019	834.604
1461	-40281979	1450415036	0.301	-0.091	433.138	6015	834.832
1462	-40282746	1450415852	0.296	-0.091	433.404	6014	834.971
1463	-40283903	1450416861	0.307	-0.091	433.936	6011	835.08
1464	-40285173	1450417826	0.29	-0.091	433.404	6010	835.119
1465	-40286594	1450418697	0.296	-0.09	433.271	6007	835.118
1466	-40288203	1450419199	0.296	-0.089	433.404	6005	834.98
1467	-40289808	1450419438	0.296	-0.087	433.803	6003	834.926
1468	-40291664	1450419536	0.296	-0.087	434.468	6001	834.983
1469	-40293630	1450419429	0.296	-0.089	433.803	5998	835.012
1470	-40295326	1450419170	0.296	-0.09	434.335	5996	834.71
1471	-40297507	1450418756	0.296	-0.089	434.601	5995	834.291
1472	-40299804	1450418353	0.296	-0.09	434.468	5993	833.902
1473	-40304368	1450417731	0.296	-0.093	433.936	5989	832.446
1474	-40306634	1450417509	0.296	-0.091	434.468	5988	832.011
1475	-40310479	1450417222	0.296	-0.091	433.936	5983	830.758
1476	-40314869	1450416959	0.296	-0.091	433.936	5979	829.79
1477	-40318624	1450416769	0.296	-0.093	433.803	5975	829.121
1478	-40320175	1450416688	0.301	-0.089	434.069	5973	828.884
1479	-40322750	1450416547	0.301	-0.093	433.936	5970	828.451
1480	-40324890	1450416420	0.296	-0.094	433.271	5969	828.057
1481	-40326984	1450416289	0.301	-0.093	433.138	5967	827.648
1482	-40328991	1450416162	0.301	-0.097	433.537	5965	827.343
1483	-40330513	1450416066	0.301	-0.097	434.069	5963	826.96
1484	-40334612	1450415842	0.296	-0.099	434.601	5958	826.109
1485	-40336660	1450415740	0.307	-0.099	434.202	5956	825.766
1486	-40338710	1450415632	0.301	-0.104	434.468	5954	825.365
1487	-40342253	1450415408	0.301	-0.1	434.734	5951	824.789
1488	-40344256	1450415278	0.296	-0.107	434.468	5949	824.372
1489	-40346247	1450415158	0.301	-0.106	434.867	5947	823.964
1490	-40348246	1450415043	0.301	-0.102	435.399	5945	823.542
1491	-40350254	1450414930	0.307	-0.102	435.399	5943	823.19
1492	-40352263	1450414815	0.307	-0.106	446.704	5940	822.771
1493	-40353287	1450414755	0.301	-0.099	445.773	5940	822.771
1494	-40356285	1450414579	0.307	-0.099	435.266	5937	821.96
1495	-40364340	1450414131	0.301	-0.099	434.734	5928	820.361
1496	-40366309	1450414019	0.301	-0.103	434.468	5926	819.97
1497	-40370419	1450413762	0.296	-0.104	434.734	5920	818.897
1498	-40372433	1450413643	0.296	-0.1	435.266	5919	818.523
1499	-40373944	1450413563	0.296	-0.104	435.532	5917	818.21
1500	-40374957	1450413510	0.296	-0.102	434.601	5915	817.732
1501	-40377873	1450413351	0.301	-0.099	434.601	5912	817.283
1502	-40379857	1450413237	0.296	-0.107	434.069	5910	816.931
1503	-40383944	1450412987	0.296	-0.099	434.069	5906	816.206
1504	-40385961	1450412865	0.296	-0.103	433.67	5904	815.822
1505	-40388009	1450412748	0.301	-0.106	433.803	5903	815.349
1506	-40389507	1450412667	0.296	-0.104	434.335	5900	814.959
1507	-40391546	1450412563	0.301	-0.1	434.335	5898	814.554
1508	-40396666	1450412266	0.296	-0.099	435.266	5892	813.414
1509	-40399795	1450412071	0.301	-0.098	435.399	5888	812.586
1510	-40402851	1450411904	0.301	-0.107	434.601	5886	812.21
1511	-40404413	1450411816	0.29	-0.104	435.133	5885	811.99
1512	-40407493	1450411626	0.301	-0.107	435.133	5883	811.625
1513	-40409532	1450411495	0.301	-0.108	435.133	5881	810.944
1514	-40411579	1450411377	0.301	-0.11	435.133	5878	810.576
1515	-40413150	1450411288	0.301	-0.117	435	5877	810.245
1516	-40415152	1450411173	0.296	-0.11	434.468	5875	809.805
1517	-40418138	1450410987	0.296	-0.108	435.133	5871	809.022
1518	-40421192	1450410794	0.301	-0.102	434.335	5869	808.661
1519	-40423181	1450410671	0.301	-0.11	434.202	5867	808.287
1520	-40425175	1450410549	0.296	-0.104	434.867	5865	807.879
1521	-40427272	1450410431	0.301	-0.117	434.867	5863	807.467
1522	-40429453	1450410304	0.296	-0.115	434.601	5861	807.006
1523	-40433157	1450410092	0.296	-0.106	434.468	5857	806.209
1524	-40435359	1450409968	0.29	-0.107	435.266	5855	805.804
1525	-40437615	1450409831	0.29	-0.112	435.133	5853	805.441
1526	-40439765	1450409696	0.301	-0.11	434.601	5851	804.987
1527	-40441989	1450409559	0.29	-0.113	435.266	5849	804.488
1528	-40443567	1450409464	0.296	-0.11	446.305	5847	804.122
1529	-40445789	1450409332	0.296	-0.108	435.798	5845	803.705
1530	-40448065	1450409188	0.296	-0.115	435.665	5843	803.316
1531	-40450240	1450409054	0.29	-0.12	435.931	5841	802.896
1532	-40452456	1450408930	0.296	-0.113	446.571	5839	802.364
1533	-40456305	1450408736	0.301	-0.103	435.931	5835	801.664
1534	-40458545	1450408615	0.296	-0.116	446.837	5833	801.117
1535	-40460734	1450408482	0.301	-0.107	447.236	5831	800.73
1536	-40462913	1450408338	0.29	-0.113	447.369	5828	800.218
1537	-40465118	1450408196	0.296	-0.12	446.039	5827	799.84
1538	-40466741	1450408098	0.296	-0.12	446.837	5825	799.428
1539	-40468931	1450407968	0.296	-0.104	447.236	5823	799.071
1540	-40471153	1450407842	0.296	-0.117	446.837	5821	798.671
1541	-40473276	1450407726	0.296	-0.129	447.236	5819	798.182
1542	-40475493	1450407603	0.296	-0.15	447.635	5817	797.765
1543	-40477672	1450407483	0.296	-0.133	448.034	5815	797.457
1544	-40479854	1450407370	0.29	-0.142	447.236	5813	797.027
1545	-40481536	1450407274	0.301	-0.106	447.369	5811	796.649
1546	-40483668	1450407138	0.301	-0.209	447.369	5808	796.16
1547	-40485753	1450406999	0.296	-0.12	448.434	5807	795.717
1548	-40487895	1450406865	0.296	-0.21	447.768	5805	795.329
1549	-40490155	1450406741	0.296	-0.21	447.901	5803	794.965
1550	-40492337	1450406628	0.296	-0.213	448.034	5801	794.554
1551	-40492337	1450406628	0.296	-0.214	447.768	5801	794.554
1552	-40498854	1450406226	0.296	-0.217	448.7	5801	794.554
1553	-40501019	1450406083	0.296	-0.133	448.566	5793	792.774
1554	-40502090	1450406016	0.301	-0.214	448.3	5793	792.774
1555	-40504273	1450405892	0.296	-0.15	448.966	5789	791.927
1556	-40506457	1450405777	0.307	-0.211	449.232	5788	791.489
1557	-40507610	1450405717	0.296	-0.217	448.434	5786	791.033
1558	-40510880	1450405533	0.301	-0.211	448.566	5784	790.6
1559	-40513041	1450405418	0.301	-0.166	447.635	5782	790.193
1560	-40515211	1450405307	0.296	-0.217	448.566	5780	789.801
1561	-40517382	1450405186	0.29	-0.218	448.034	5778	789.344
1562	-40520076	1450404982	0.29	-0.218	448.034	5776	788.882
1563	-40521723	1450404798	0.296	-0.218	447.901	5774	788.607
1564	-40523854	1450404539	0.301	-0.214	448.034	5772	788.442
1565	-40525864	1450404273	0.301	-0.214	448.034	5771	788.487
1566	-40527861	1450403945	0.301	-0.21	448.966	5770	788.594
1567	-40529891	1450403525	0.296	-0.215	448.7	5768	788.859
1568	-40532014	1450402991	0.296	-0.213	448.7	5766	788.935
1569	-40533687	1450402525	0.296	-0.215	448.7	5765	788.916
1570	-40535886	1450401924	0.29	-0.214	448.833	5762	788.758
1571	-40538142	1450401370	0.29	-0.214	448.833	5761	788.621
1572	-40540375	1450400885	0.296	-0.217	448.966	5759	788.237
1573	-40548901	1450399311	0.301	-0.217	451.36	5751	787.32
1574	-40550588	1450399019	0.296	-0.219	450.828	5750	787.081
1575	-40552871	1450398626	0.296	-0.217	451.227	5747	786.848
1576	-40555196	1450398227	0.29	-0.193	450.828	5746	786.659
1577	-40556980	1450397910	0.29	-0.217	451.36	5744	786.476
1578	-40559185	1450397500	0.296	-0.215	450.961	5742	786.308
1579	-40561477	1450397059	0.296	-0.218	450.03	5740	786.187
1580	-40563780	1450396603	0.296	-0.217	449.897	5738	786.017
1581	-40565535	1450396260	0.301	-0.214	450.296	5736	785.821
1582	-40567742	1450395832	0.296	-0.215	450.961	5734	785.639
1583	-40569993	1450395401	0.296	-0.219	450.828	5732	785.463
1584	-40572156	1450394993	0.296	-0.215	451.094	5731	785.342
1585	-40574316	1450394587	0.296	-0.218	450.961	5729	785.188
1586	-40576471	1450394180	0.29	-0.22	450.828	5727	784.963
1587	-40578616	1450393772	0.29	-0.219	450.828	5725	784.787
1588	-40580760	1450393369	0.296	-0.214	451.759	5723	784.596
1589	-40582868	1450392981	0.29	-0.22	451.759	5720	784.37
1590	-40585111	1450392573	0.301	-0.219	450.828	5718	784.199
1591	-40586857	1450392250	0.296	-0.218	451.227	5716	784.063
1592	-40589057	1450391826	0.29	-0.222	450.961	5715	783.902
1593	-40590707	1450391501	0.301	-0.219	451.626	5713	783.757
1594	-40593516	1450390954	0.296	-0.222	451.626	5711	783.596
1595	-40595738	1450390531	0.29	-0.223	451.759	5709	783.42
1596	-40597996	1450390101	0.301	-0.22	451.759	5707	783.196
1597	-40599614	1450389787	0.29	-0.215	451.626	5705	783.029
1598	-40601820	1450389361	0.296	-0.218	452.557	5703	782.859
1599	-40603974	1450388958	0.29	-0.223	451.892	5701	782.643
1600	-40606176	1450388564	0.29	-0.222	452.025	5699	782.479
1601	-40608391	1450388166	0.301	-0.219	452.291	5697	782.358
1602	-40610608	1450387752	0.296	-0.22	452.424	5695	782.168
1603	-40612861	1450387321	0.296	-0.222	452.158	5694	782.015
1604	-40615078	1450386895	0.296	-0.222	452.025	5692	781.883
1605	-40617256	1450386481	0.29	-0.223	452.158	5689	781.598
1606	-40618960	1450386159	0.296	-0.224	452.291	5688	781.436
1607	-40620707	1450385833	0.29	-0.226	451.892	5686	781.331
1608	-40623443	1450385320	0.296	-0.226	463.064	5684	781.14
1609	-40625611	1450384911	0.29	-0.222	452.956	5682	780.939
1610	-40627871	1450384471	0.29	-0.226	452.424	5680	780.745
1611	-40630048	1450384053	0.296	-0.22	452.69	5679	780.608
1612	-40632265	1450383638	0.296	-0.222	463.729	5677	780.399
1613	-40633885	1450383338	0.296	-0.224	463.862	5675	780.238
1614	-40636095	1450382930	0.296	-0.22	452.424	5673	780.068
1615	-40638258	1450382518	0.29	-0.223	452.557	5671	779.853
1616	-40640470	1450382095	0.296	-0.223	452.557	5669	779.716
1617	-40642595	1450381723	0.296	-0.22	464.394	5667	779.564
1618	-40644733	1450381385	0.296	-0.219	452.557	5666	779.569
1619	-40646876	1450381060	0.29	-0.218	452.69	5664	779.573
1620	-40648902	1450380734	0.29	-0.222	464.128	5663	779.676
1621	-40651140	1450380345	0.296	-0.22	452.823	5661	779.757
1622	-40653265	1450379973	0.296	-0.219	452.557	5660	779.779
1623	-40655401	1450379606	0.29	-0.222	451.626	5659	779.825
1624	-40656495	1450379417	0.296	-0.226	451.493	5657	779.817
1625	-40658638	1450379041	0.296	-0.226	452.291	5655	779.839
1626	-40660781	1450378669	0.296	-0.226	452.69	5655	779.839
1627	-40662895	1450378314	0.296	-0.223	452.69	5651	779.799
1628	-40665101	1450377950	0.296	-0.223	452.158	5649	779.805
1629	-40667273	1450377594	0.296	-0.226	452.69	5648	779.817
1630	-40669449	1450377234	0.296	-0.224	452.291	5646	779.757
1631	-40671617	1450376868	0.29	-0.227	452.025	5644	779.731
1632	-40673790	1450376500	0.296	-0.228	452.025	5642	779.742
1633	-40676516	1450376048	0.296	-0.226	452.424	5640	779.699
1634	-40680961	1450375335	0.29	-0.224	452.424	5636	779.653
1635	-40682632	1450375061	0.285	-0.224	463.729	5633	779.64
1636	-40684962	1450374666	0.29	-0.223	463.463	5632	779.652
1637	-40686703	1450374374	0.29	-0.22	452.69	5630	779.668
1638	-40689618	1450373887	0.296	-0.219	452.823	5628	779.644
1639	-40691882	1450373507	0.296	-0.222	463.064	5626	779.633
1640	-40693617	1450373215	0.29	-0.224	452.424	5624	779.586
1641	-40695826	1450372847	0.29	-0.224	452.557	5622	779.578
1642	-40698121	1450372466	0.29	-0.218	451.759	5620	779.552
1643	-40700424	1450372078	0.29	-0.224	451.892	5618	779.584
1644	-40702639	1450371695	0.296	-0.223	452.823	5616	779.581
1645	-40704991	1450371274	0.285	-0.222	451.759	5615	779.593
1646	-40706740	1450370967	0.29	-0.22	452.025	5613	779.607
1647	-40709019	1450370574	0.296	-0.223	451.892	5611	779.599
1648	-40711243	1450370182	0.296	-0.222	451.892	5609	779.573
1649	-40713548	1450369780	0.29	-0.22	451.892	5607	779.551
1650	-40715759	1450369402	0.296	-0.222	451.759	5605	779.553
1651	-40718059	1450369018	0.29	-0.223	451.892	5603	779.527
1652	-40720362	1450368637	0.285	-0.226	451.493	5601	779.558
1653	-40722057	1450368348	0.29	-0.224	452.424	5600	779.577
1654	-40724226	1450367973	0.285	-0.227	452.956	5598	779.567
1655	-40726580	1450367579	0.285	-0.226	452.291	5596	779.547
1656	-40728854	1450367204	0.285	-0.224	462.798	5593	779.572
1657	-40731081	1450366833	0.29	-0.22	463.463	5592	779.571
1658	-40733433	1450366439	0.29	-0.226	452.557	5590	779.567
1659	-40737270	1450365797	0.285	-0.226	463.862	5587	779.547
1660	-40739502	1450365426	0.296	-0.223	464.128	5585	779.58
1661	-40742309	1450364953	0.296	-0.224	464.261	5584	779.567
1662	-40744071	1450364653	0.29	-0.223	452.69	5581	779.587
1663	-40746371	1450364254	0.285	-0.226	463.596	5579	779.582
1664	-40751033	1450363432	0.285	-0.228	451.759	5575	779.606
1665	-40753345	1450363038	0.279	-0.23	452.424	5574	779.61
1666	-40755608	1450362656	0.29	-0.228	451.759	5572	779.644
1667	-40757384	1450362359	0.285	-0.226	451.626	5570	779.639
1668	-40759690	1450361969	0.29	-0.231	451.626	5568	779.556
1669	-40761955	1450361579	0.29	-0.226	451.759	5567	779.623
1670	-40769134	1450360344	0.285	-0.23	452.291	5561	779.667
1671	-40770988	1450360026	0.285	-0.228	451.626	5559	779.661
1672	-40773383	1450359611	0.29	-0.228	451.626	5557	779.684
1673	-40775685	1450359208	0.285	-0.231	451.36	5556	779.687
1674	-40778074	1450358795	0.29	-0.228	451.759	5554	779.682
1675	-40780506	1450358383	0.285	-0.23	452.025	5552	779.593
1676	-40782259	1450358090	0.29	-0.224	452.291	5550	779.663
1677	-40784562	1450357712	0.29	-0.227	452.424	5548	779.678
1678	-40786916	1450357327	0.29	-0.231	451.626	5546	779.644
1679	-40789274	1450356932	0.29	-0.228	451.759	5544	779.641
1680	-40794065	1450356110	0.285	-0.228	452.424	5541	779.711
1681	-40795990	1450355772	0.285	-0.23	452.424	5538	779.705
1682	-40798535	1450355326	0.29	-0.231	451.626	5537	779.666
1683	-40800363	1450355007	0.285	-0.231	451.493	5535	779.632
1684	-40803496	1450354436	0.29	-0.226	451.094	5533	779.613
1685	-40806190	1450353883	0.312	-0.228	451.094	5531	779.469
1686	-40808083	1450353491	3.912	-0.223	451.094	5529	778.732
1687	-40810687	1450352967	8.258	-0.111	451.094	5528	778.056
1688	-40813199	1450352583	13.565	-0.073	452.69	5526	777.64
1689	-40815688	1450352297	17.862	0.091	464.66	5524	777.477
1690	-40818155	1450352070	19.245	0.234	465.192	5522	777.239
1691	-40820242	1450351945	22.789	0.365	466.123	5520	777.342
1692	-40822711	1450351728	29.239	0.556	467.054	5518	777.421
1693	-40827437	1450351159	22.627	0.914	468.517	5514	778.241
1694	-40829843	1450350740	12.907	1.045	468.251	5512	778.583
1695	-40832256	1450350277	7.533	1.044	468.783	5510	778.826
1696	-40834638	1450349816	4.665	0.92	468.384	5508	779.15
1697	-40836964	1450349371	4.185	0.89	468.517	5506	779.467
1698	-40839280	1450348886	6.194	0.861	480.089	5504	779.753
1699	-40841491	1450348406	5.362	0.728	480.222	5502	779.964
1700	-40843663	1450347929	4.101	0.698	480.222	5500	780.185
1701	-40849901	1450346491	2.36	0.421	468.916	5494	780.587
1702	-40852163	1450346035	1.853	0.393	468.65	5492	780.561
1703	-40854509	1450345602	1.668	0.368	467.852	5490	780.523
1704	-40856815	1450345249	1.043	0.253	467.852	5487	780.479
1705	-40859163	1450345239	0.943	0.243	466.256	5485	780.602
1706	-40861506	1450345693	0.485	0.234	465.591	5483	780.553
1707	-40863752	1450346633	0.424	0.224	465.059	5481	780.59
1708	-40865769	1450347948	0.413	0.112	464.261	5478	780.49
1709	-40867154	1450349059	0.396	0.098	464.66	5476	780.349
1710	-40868906	1450350634	0.385	0.08	464.394	5474	780.208
1711	-40870547	1450352190	0.379	0.068	464.261	5471	780.034
1712	-40873417	1450355636	0.368	-0.057	463.596	5467	779.992
1713	-40874311	1450357831	0.363	-0.068	451.892	5465	779.971
1714	-40874677	1450360029	0.357	-0.074	451.892	5463	779.943
1715	-40874631	1450361713	0.346	-0.081	450.695	5461	779.953
1716	-40874135	1450363847	0.352	-0.083	451.626	5459	779.81
1717	-40873181	1450365778	0.335	-0.094	450.828	5457	779.796
1718	-40871808	1450367454	0.34	-0.098	451.759	5456	779.724
1719	-40870216	1450368807	0.335	-0.102	451.36	5453	779.629
1720	-40868525	1450369964	0.335	-0.102	451.36	5452	779.597
1721	-40866788	1450370989	0.324	-0.107	450.828	5450	779.56
1722	-40865289	1450371591	0.329	-0.14	451.759	5447	779.591
1723	-40863254	1450371942	0.318	-0.211	450.695	5445	779.672
1724	-40861057	1450371804	0.318	-0.211	451.36	5443	779.722
1725	-40857496	1450370522	0.324	-0.217	451.36	5439	779.687
1726	-40855677	1450369386	0.318	-0.222	450.562	5436	779.606
1727	-40853575	1450367723	0.324	-0.219	450.961	5434	779.538
1728	-40852296	1450366570	0.318	-0.222	451.36	5432	779.523
1729	-40850714	1450365061	0.318	-0.222	451.094	5430	779.496
1730	-40847450	1450362158	0.312	-0.228	452.424	5426	779.373
1731	-40845417	1450361280	0.312	-0.226	452.557	5423	779.282
1732	-40843934	1450361048	0.312	-0.231	452.158	5422	779.216
1733	-40841900	1450361044	0.312	-0.232	450.961	5419	779.219
1734	-40839970	1450361263	0.318	-0.231	452.69	5417	779.257
1735	-40838126	1450361620	0.318	-0.227	451.892	5415	779.394
1736	-40836076	1450362116	0.318	-0.23	451.227	5413	779.639
1737	-40834373	1450362403	0.307	-0.234	450.163	5411	779.658
1738	-40831781	1450362491	0.307	-0.236	450.429	5409	779.721
1739	-40829232	1450362140	0.312	-0.232	449.897	5407	779.408
1740	-40826763	1450361334	0.307	-0.231	449.897	5405	779.047
1741	-40824402	1450360064	0.301	-0.235	450.562	5403	778.68
1742	-40822274	1450358428	0.301	-0.237	450.429	5401	778.356
1743	-40820808	1450356960	0.301	-0.236	449.631	5399	778.086
1744	-40819021	1450354586	0.307	-0.239	449.498	5397	777.792
1745	-40818210	1450353238	0.301	-0.235	450.03	5394	777.254
1746	-40816080	1450348837	0.307	-0.237	450.296	5393	776.807
1747	-40815099	1450346472	0.307	-0.237	449.498	5390	776.27
1748	-40813521	1450342067	16.327	-0.076	451.094	5388	775.969
1749	-40812339	1450338277	17.895	0.09	451.094	5386	775.034
1750	-40811571	1450335279	23.436	0.239	451.892	5384	774.201
1751	-40811062	1450332377	32.174	0.411	452.424	5382	772.884
1752	-40810505	1450331325	30.545	0.729	464.926	5381	773.155
1753	-40810440	1450331195	32.258	0.942	464.394	5380	773.301
1754	-40810886	1450331252	27.861	1.221	452.69	5376	774.319
1755	-40811084	1450331500	21.405	1.371	451.094	5374	774.687
1756	-40811395	1450332359	16.974	1.393	450.695	5372	775.522
1757	-40811675	1450332976	10.563	1.391	449.631	5370	776.14
1758	-40812123	1450333485	6.752	1.278	447.768	5369	776.622
