# Supplementary material for: Aerial strategies advance volcanic gas measurements at inaccessible, strongly degassing volcanoes
Source: Sci Adv. 2020 Oct 30;6(44):eabb9103. doi: 10.1126/sciadv.abb9103 (PMC7608812; doi:10.1126/sciadv.abb9103)
Supplement: abb9103_Table_S1.xlsx [file abb9103_Table_S1.xlsx]

## Sheet: Summary
Date	Scan start time (UTC)	Duration	SO2/BrO	Error	R2	Error 95%
2019-05-20 04:00:00	04:00:00	1 hr 30 min	6.6e-06	6.2e-07	0.32	1.2152e-06
2019-05-21	00:00:00	2 hr 25 min	8e-06	3e-07	0.52	5.88e-07
2019-05-21 02:25:00	02:25:00	20 min	2.2e-05	1.3e-06	0.76	2.548e-06
21 to 22/05/2019 23:00:00	23:00:00	6 hr 20 min	1.8e-05	2.7e-07	0.87	5.292e-07
22 to 23/05/2019 22:40:00	22:40:00	4 hr	1.2e-05	8e-07	0.74	1.568e-06
24 to 25/05/2019 21:22:00	21:22:00	4 hr 53 min	3.3e-05	1.3e-06	0.65	2.548e-06
25 to 26/05/2019 21:27:00	21:27:00	1 hr 38 min	4.7e-05	1.9e-06	0.81	3.724e-06
25 to 26/05/2019 23:05:00	23:05:00	5 hr 13 min	1.2e-05	2.6e-07	0.8	5.096e-07

## Sheet: Data
200519	Angle	SO2 (mol/cm^2)	SO2 error	BrO (mol/cm^2)	BrO error	210519	Angle	SO2 (mol/cm^2)	SO2 error	BrO (mol/cm^2)	BrO error	210519_c	Angle	SO2 (mol/cm^2)	SO2 error	BrO (mol/cm^2)	BrO error	220519	Angle	SO2 (mol/cm^2)	SO2 error	BrO (mol/cm^2)	BrO error	230519	Angle	SO2 (mol/cm^2)	SO2 error	BrO (mol/cm^2)	BrO error	250519	Angle	SO2 (mol/cm^2)	SO2 error	BrO (mol/cm^2)	BrO error	260519	Angle	SO2 (mol/cm^2)	SO2 error	BrO (mol/cm^2)	BrO error	250519_c	Angle	SO2 (mol/cm^2)	SO2 error	BrO (mol/cm^2)	BrO error
	10	1.562e+18	9.193e+17	81530000000000	19910000000000		105	3.334e+18	9.26e+17	103700000000000	20050000000000		15	1.457e+18	7.415e+17	42120000000000	16060000000000		140	5.841e+18	7.948e+17	184600000000000	17210000000000		25	-1.459e+18	6.61e+17	11560000000000	14370000000000		5	3.337e+18	1.809e+18	212000000000000	39330000000000		150	9.099e+18	8.096e+17	345800000000000	17590000000000		10	5.623e+18	9.432e+17	212500000000000	20520000000000
	15	2.172e+18	9.573e+17	80370000000000	20730000000000		110	3.418e+18	9.35e+17	114800000000000	20250000000000		20	1.422e+18	7.126e+17	51430000000000	15430000000000		170	1.58e+18	8.026e+17	120200000000000	17370000000000		35	-3.797e+17	6.506e+17	-9401000000000	14210000000000		10	6.062e+18	1.671e+18	304200000000000	36310000000000		155	6.234e+18	8.126e+17	338200000000000	17650000000000		15	8.214e+18	9.713e+17	250200000000000	21130000000000
	20	3.42e+18	9.462e+17	124600000000000	20490000000000		115	1.277e+18	9.269e+17	96810000000000	20070000000000		25	9.263e+17	7.023e+17	43880000000000	15210000000000		10	1.2e+18	8.079e+17	72720000000000	17490000000000		40	1.229e+18	7.076e+17	29830000000000	15450000000000		15	6.424e+18	1.474e+18	239700000000000	32060000000000		160	3.931e+18	7.598e+17	276900000000000	16510000000000		20	1.135e+19	9.417e+17	262800000000000	20490000000000
	25	3.654e+18	9.927e+17	150000000000000	21500000000000		120	2.359e+18	9.929e+17	97810000000000	21500000000000		30	1.669e+18	7.998e+17	36610000000000	17330000000000		15	1.636e+18	7.236e+17	74740000000000	15670000000000		45	7.42e+17	7.072e+17	40840000000000	15400000000000		20	8.565e+18	1.309e+18	277200000000000	28460000000000		165	3.773e+18	8.016e+17	253000000000000	17420000000000		25	1.229e+19	9.375e+17	272600000000000	20380000000000
	30	3.725e+18	9.634e+17	134700000000000	20860000000000		130	2.24e+18	9.195e+17	94750000000000	19910000000000		35	7.94e+17	8.098e+17	54760000000000	17550000000000		20	1.223e+18	7.513e+17	73170000000000	16260000000000		50	5.686e+17	6.533e+17	48410000000000	14150000000000		25	8.113e+18	1.451e+18	301800000000000	31530000000000		170	3.208e+18	7.832e+17	199000000000000	17020000000000		30	1.196e+19	8.887e+17	239400000000000	19310000000000
	35	3.905e+18	9.43e+17	139700000000000	20420000000000		140	7.762e+17	9.406e+17	77230000000000	20370000000000		45	1.677e+18	8.232e+17	50420000000000	17850000000000		25	2.114e+18	7.37e+17	50820000000000	15970000000000		55	-4.734e+17	6.769e+17	5697000000000	14710000000000		30	8.228e+18	1.354e+18	273200000000000	29400000000000		150	5.343e+18	7.337e+17	258400000000000	15930000000000		35	1.327e+19	9.457e+17	248900000000000	20550000000000
	40	3.056e+18	9.922e+17	107200000000000	21480000000000		150	1.935e+17	8.887e+17	74110000000000	19240000000000		55	1.7e+18	7.981e+17	56490000000000	17280000000000		30	1.138e+18	7.511e+17	46960000000000	16270000000000		65	-2.153e+17	6.712e+17	18460000000000	14540000000000		35	9.437e+18	1.524e+18	215700000000000	33100000000000		155	4.379e+18	7.459e+17	269900000000000	16200000000000		40	1.474e+19	8.123e+17	242100000000000	17650000000000
	45	3.401e+18	9.487e+17	119600000000000	20540000000000		15	-1.449e+16	9.194e+17	34000000000000	19910000000000		65	3.441e+18	7.58e+17	76800000000000	16410000000000		35	1.554e+18	7.806e+17	63760000000000	16890000000000		20	7.973e+17	7.359e+17	23010000000000	15960000000000		40	7.218e+18	1.406e+18	197200000000000	30550000000000		160	5.026e+18	7.155e+17	269200000000000	15550000000000		45	1.643e+19	7.841e+17	219800000000000	17040000000000
	50	4.479e+18	9.793e+17	110700000000000	21200000000000		20	1.063e+18	9.965e+17	51520000000000	21580000000000		70	2.22e+18	7.64e+17	86460000000000	16540000000000		45	8.652e+17	7.75e+17	33700000000000	16790000000000		25	1.565e+17	7.724e+17	76440000000000	16800000000000		45	8.513e+18	1.394e+18	212100000000000	30250000000000		165	3.14e+18	7.388e+17	223800000000000	16050000000000		50	1.658e+19	8.285e+17	195100000000000	18010000000000
	55	6.584e+18	9.897e+17	116100000000000	21430000000000		25	2.216e+18	9.977e+17	85630000000000	21610000000000		75	4.768e+18	8.147e+17	99890000000000	17660000000000		50	-3.344e+16	8.094e+17	56370000000000	17540000000000		30	1.512e+17	8.002e+17	57780000000000	17360000000000		50	5.05e+18	1.5e+18	237700000000000	32570000000000		170	1.817e+18	7.318e+17	184200000000000	15900000000000		55	1.653e+19	7.78e+17	200100000000000	16910000000000
	60	7.622e+18	1.004e+18	105400000000000	21740000000000		30	1.644e+18	9.428e+17	57420000000000	20420000000000		85	4.233e+18	8.527e+17	99990000000000	18460000000000		55	7.79e+17	7.483e+17	60400000000000	16200000000000		35	1.37e+18	7.804e+17	51950000000000	16970000000000		5	4.98e+18	1.772e+18	258400000000000	38460000000000		150	6.159e+18	6.509e+17	269800000000000	14150000000000		60	1.702e+19	8.078e+17	195900000000000	17560000000000
	65	5.803e+18	1.019e+18	110500000000000	22070000000000		35	2.762e+18	9.475e+17	65950000000000	20520000000000		87	4.328e+18	8.281e+17	115100000000000	17930000000000		5	3.078e+18	7.252e+17	143700000000000	15790000000000		40	3.116e+17	6.953e+17	48090000000000	15070000000000		10	3.774e+18	1.488e+18	221300000000000	32300000000000		155	6.614e+18	6.232e+17	272200000000000	13540000000000		65	1.764e+19	8.647e+17	212600000000000	18790000000000
	70	7.077e+18	1.081e+18	110900000000000	23420000000000		40	4.641e+18	9.918e+17	72320000000000	21480000000000		90	3.713e+18	7.897e+17	107400000000000	17100000000000		10	3.579e+18	7.102e+17	192500000000000	15460000000000		45	-1.017e+18	6.687e+17	20330000000000	14500000000000		15	6.203e+18	1.366e+18	192900000000000	29650000000000		160	5.562e+18	7.59e+17	295800000000000	16480000000000		70	1.706e+19	8.604e+17	209300000000000	18710000000000
	75	4.988e+18	1.065e+18	129800000000000	23050000000000		45	3.546e+18	1.014e+18	72330000000000	21970000000000		95	3.516e+18	7.783e+17	88710000000000	16850000000000		15	3.803e+18	7.392e+17	214500000000000	16110000000000		50	-4.026e+17	7.36e+17	54730000000000	15960000000000		20	8.967e+18	1.492e+18	222200000000000	32410000000000		165	4.22e+18	7.344e+17	262800000000000	15960000000000		75	1.609e+19	8.193e+17	186800000000000	17810000000000
	80	6.805e+18	1.041e+18	111700000000000	22550000000000		50	2.868e+18	9.908e+17	98090000000000	21460000000000		100	4.225e+18	8.265e+17	101100000000000	17900000000000		20	5.82e+18	7.097e+17	211400000000000	15460000000000		55	1.05e+16	7.29e+17	33740000000000	15810000000000		25	7.74e+18	1.333e+18	228700000000000	28950000000000		170	2.777e+18	6.646e+17	188400000000000	14450000000000		80	1.487e+19	7.794e+17	186400000000000	16940000000000
	85	6.55e+18	1.024e+18	110600000000000	22160000000000		55	3.149e+18	9.308e+17	78580000000000	20160000000000		105	3.462e+18	8.614e+17	107500000000000	18650000000000		25	5.85e+18	7.51e+17	217100000000000	16360000000000		60	1.054e+18	7.266e+17	53980000000000	15810000000000		30	4.437e+18	1.349e+18	208700000000000	29270000000000		165	3.14e+18	7.388e+17	223800000000000	16050000000000		85	1.154e+19	9.367e+17	202700000000000	20360000000000
	87	6.201e+18	1.009e+18	119300000000000	21840000000000		60	3.264e+18	9.702e+17	90980000000000	21010000000000		110	3.224e+18	8.487e+17	125700000000000	18400000000000		30	7.568e+18	7.898e+17	246600000000000	17210000000000		65	-3.385e+17	6.993e+17	35240000000000	15170000000000		35	3.023e+18	1.184e+18	196700000000000	25710000000000		170	1.817e+18	7.318e+17	184200000000000	15900000000000		90	1.227e+19	9.318e+17	188900000000000	20250000000000
	90	6.66e+18	1.005e+18	125900000000000	21760000000000		65	4.406e+18	9.746e+17	97250000000000	21110000000000		115	3.748e+18	8.12e+17	114900000000000	17600000000000		35	8.709e+18	8.142e+17	278300000000000	17730000000000		70	1.543e+18	7.163e+17	70060000000000	15570000000000		40	2.154e+18	1.106e+18	178200000000000	24020000000000		125	3.67e+18	6.707e+17	141200000000000	14580000000000		95	1.313e+19	8.965e+17	196200000000000	19480000000000
	95	5.17e+18	1.027e+18	121600000000000	22240000000000		70	3.101e+18	9.835e+17	108200000000000	21300000000000		120	4.178e+18	7.372e+17	82820000000000	15970000000000		40	1.094e+19	6.963e+17	278500000000000	15180000000000		75	2.65e+16	7.83e+17	32780000000000	16990000000000		45	4.211e+18	1.133e+18	200500000000000	24620000000000		130	4.032e+18	7.497e+17	137400000000000	16280000000000		100	1.222e+19	8.415e+17	187200000000000	18290000000000
	100	5.383e+18	9.784e+17	87480000000000	21190000000000		75	2.258e+18	9.569e+17	101800000000000	20720000000000		130	5.634e+18	8.171e+17	136800000000000	17690000000000		45	1.145e+19	6.307e+17	324200000000000	13740000000000		80	1.01e+18	7.152e+17	32850000000000	15610000000000		50	4.523e+18	1.105e+18	185200000000000	24000000000000		135	4.958e+18	6.976e+17	174800000000000	15160000000000		105	1.053e+19	8.821e+17	200100000000000	19170000000000
	105	4.289e+18	9.838e+17	120600000000000	21300000000000		80	3.516e+18	9.774e+17	104900000000000	21170000000000		140	7.41e+18	8.061e+17	159600000000000	17460000000000		50	1.382e+19	7.174e+17	356200000000000	15640000000000		90	6.916e+17	8.168e+17	68890000000000	17760000000000		55	2.972e+18	1.168e+18	159000000000000	25370000000000		140	5.242e+18	6.334e+17	192700000000000	13760000000000		110	1.045e+19	8.811e+17	193000000000000	19150000000000
	110	3.42e+18	1.003e+18	106900000000000	21710000000000		85	4.36e+18	9.532e+17	113100000000000	20640000000000		150	3.496e+18	7.814e+17	121000000000000	16920000000000		55	1.503e+19	7.756e+17	357400000000000	16900000000000		95	1.233e+18	7.293e+17	73460000000000	15860000000000		60	4.844e+18	1.032e+18	182300000000000	22420000000000		145	4.741e+18	6.373e+17	198200000000000	13830000000000		115	8.258e+18	8.561e+17	186000000000000	18610000000000
	115	2.071e+18	9.314e+17	124500000000000	20170000000000		87	3.44e+18	9.636e+17	98170000000000	20870000000000		25	1.608e+18	7.699e+17	33790000000000	16670000000000		75	1.521e+19	7.323e+17	395800000000000	15960000000000		100	6.053e+17	7.411e+17	63520000000000	16100000000000		65	3.65e+18	9.958e+17	160100000000000	21630000000000		150	6.159e+18	6.509e+17	269800000000000	14150000000000		120	6.229e+18	8.128e+17	169100000000000	17660000000000
	120	2.603e+18	9.973e+17	108600000000000	21590000000000		90	3.102e+18	9.572e+17	99120000000000	20730000000000		30	2.275e+17	7.846e+17	48570000000000	17000000000000		80	1.494e+19	7.043e+17	405900000000000	15350000000000		110	1.832e+18	8.847e+17	118200000000000	19240000000000		70	2.992e+18	1.058e+18	190100000000000	22990000000000		155	6.614e+18	6.232e+17	272200000000000	13540000000000		125	6.358e+18	8.121e+17	170700000000000	17650000000000
	130	1.019e+18	9.779e+17	94660000000000	21170000000000		95	2.462e+18	9.537e+17	94310000000000	20650000000000		35	1.116e+18	7.428e+17	52050000000000	16090000000000		85	1.579e+19	7.285e+17	412100000000000	15880000000000		115	8.807e+17	8.632e+17	40200000000000	18710000000000		75	3.964e+18	1.022e+18	151200000000000	22210000000000		160	5.562e+18	7.59e+17	295800000000000	16480000000000		135	1.158e+19	7.201e+17	231400000000000	15650000000000
	140	6.295e+17	9.615e+17	66530000000000	20820000000000		100	2.484e+18	9.379e+17	94880000000000	20310000000000		40	1.41e+18	6.815e+17	36260000000000	14760000000000		90	1.475e+19	6.562e+17	376500000000000	14300000000000		120	2.113e+18	8.446e+17	73890000000000	18360000000000		80	3.288e+18	1.127e+18	158900000000000	24490000000000		165	4.22e+18	7.344e+17	262800000000000	15960000000000		140	1.334e+19	9.067e+17	271300000000000	19710000000000
	150	7.99e+17	9.919e+17	84140000000000	21480000000000		105	2.641e+18	9.17e+17	128600000000000	19860000000000		50	1.547e+18	7.392e+17	53910000000000	16020000000000		95	1.394e+19	7.686e+17	354400000000000	16750000000000		125	1.439e+18	7.223e+17	75320000000000	15700000000000		85	3.06e+18	1.19e+18	161900000000000	25850000000000		170	2.777e+18	6.646e+17	188400000000000	14450000000000		10	3.907e+18	8.627e+17	149400000000000	18740000000000
	10	-1.34e+17	8.965e+17	68490000000000	19410000000000		110	2.656e+18	9.543e+17	109800000000000	20660000000000		55	1.355e+18	7.937e+17	53200000000000	17200000000000		100	1.374e+19	7.203e+17	337600000000000	15700000000000		130	1.832e+18	7.932e+17	64080000000000	17240000000000		90	2.658e+18	1.141e+18	193300000000000	24800000000000		125	4.894e+18	6.462e+17	67860000000000	14020000000000		15	7.322e+18	8.016e+17	189500000000000	17420000000000
	15	1.492e+18	9.654e+17	100000000000000	20910000000000		115	3.231e+18	9.862e+17	115300000000000	21360000000000		60	2.545e+18	7.911e+17	54960000000000	17120000000000		105	1.386e+19	8.137e+17	335700000000000	17740000000000		135	9.775e+17	7.669e+17	57110000000000	16630000000000		95	2.683e+18	9.779e+17	174300000000000	21260000000000		140	2.524e+18	6.51e+17	42830000000000	14130000000000		20	8.596e+18	7.843e+17	182800000000000	17030000000000
	20	1.935e+18	9.469e+17	102300000000000	20500000000000		120	2.569e+18	9.424e+17	85860000000000	20410000000000		70	3.403e+18	8.311e+17	103500000000000	17990000000000		110	1.299e+19	7.304e+17	321700000000000	15920000000000		140	5.717e+18	8.085e+17	116600000000000	17530000000000		0	1.182e+18	1.041e+18	137900000000000	22610000000000		145	2.515e+18	6.293e+17	52060000000000	13660000000000		25	1.073e+19	8.421e+17	186900000000000	18290000000000
	25	3.146e+18	1.045e+18	111200000000000	22640000000000		130	2.517e+18	9.215e+17	112800000000000	19960000000000		75	3.305e+18	7.956e+17	100900000000000	17240000000000		115	1.241e+19	7.593e+17	312200000000000	16560000000000		150	9.654e+18	8.263e+17	136200000000000	17910000000000		5	1.885e+18	9.379e+17	182500000000000	20370000000000		160	3.293e+18	6.222e+17	55030000000000	13530000000000		30	1.354e+19	8.325e+17	195800000000000	18090000000000
	30	2.452e+18	9.384e+17	134200000000000	20320000000000		140	9.537e+17	9.385e+17	73270000000000	20330000000000		80	2.785e+18	7.476e+17	88470000000000	16190000000000		120	1.31e+19	7.432e+17	310100000000000	16200000000000		160	3.641e+18	9.405e+17	119200000000000	20390000000000		15	1.082e+19	8.69e+17	247900000000000	18870000000000		165	2.974e+18	6.142e+17	62820000000000	13350000000000		35	1.097e+19	8.513e+17	182200000000000	18500000000000
	35	2.615e+18	9.331e+17	134800000000000	20210000000000		150	9.955e+17	9.236e+17	70050000000000	20000000000000		85	4.002e+18	8.072e+17	108200000000000	17490000000000		125	1.259e+19	8.029e+17	288400000000000	17500000000000		170	2.959e+18	1.001e+18	88590000000000	21700000000000		20	8.811e+18	8.514e+17	230200000000000	18500000000000		170	2.771e+18	6.4e+17	56230000000000	13900000000000		40	1.385e+19	7.857e+17	207500000000000	17080000000000
	40	3.208e+18	9.529e+17	104800000000000	20630000000000		15	1.221e+18	9.769e+17	29580000000000	21160000000000		87	3.853e+18	7.844e+17	114000000000000	16980000000000		135	1.144e+19	7.062e+17	277400000000000	15400000000000		15	3.995e+17	1.835e+18	25830000000000	39890000000000		25	7.32e+18	7.749e+17	223400000000000	16840000000000		125	2.882e+18	6.862e+17	54220000000000	14930000000000		45	1.483e+19	8.425e+17	178400000000000	18320000000000
	45	2.501e+18	9.223e+17	133900000000000	19970000000000		20	1.118e+18	9.864e+17	51290000000000	21360000000000		90	4.702e+18	7.933e+17	111500000000000	17170000000000		140	1.236e+19	8.414e+17	268300000000000	18340000000000		20	-7.03e+17	8.494e+17	25640000000000	18420000000000		30	4.167e+18	7.318e+17	209800000000000	15900000000000		130	2.669e+18	7.12e+17	55320000000000	15450000000000		50	1.479e+19	8.114e+17	170700000000000	17630000000000
	50	4.29e+18	9.631e+17	137900000000000	20850000000000		25	1.73e+18	9.859e+17	64320000000000	21350000000000		95	3.949e+18	7.644e+17	113400000000000	16560000000000		150	9.838e+18	7.297e+17	273200000000000	15910000000000		30	2.647e+17	7.769e+17	61210000000000	16870000000000		35	3.117e+18	7.539e+17	200300000000000	16380000000000		140	2.419e+18	5.901e+17	51480000000000	12820000000000		55	1.765e+19	8.504e+17	171200000000000	18480000000000
	55	7.197e+18	9.901e+17	163400000000000	21440000000000		30	3.762e+18	1.03e+18	76210000000000	22300000000000		100	4.467e+18	7.941e+17	134600000000000	17190000000000		160	6.301e+18	5.879e+17	254300000000000	12810000000000		35	7.996e+17	7.685e+17	58950000000000	16710000000000		40	4.176e+18	7.431e+17	193700000000000	16150000000000		145	1.584e+18	6.264e+17	41800000000000	13610000000000		60	2.252e+19	8.811e+17	196200000000000	19160000000000
	60	7.842e+18	9.765e+17	120900000000000	21150000000000		35	4.027e+18	1.019e+18	69440000000000	22080000000000		105	4.096e+18	8.286e+17	107100000000000	17940000000000		170	4.307e+18	6.211e+17	172700000000000	13530000000000		40	7.116e+17	6.986e+17	43590000000000	15200000000000		45	3.541e+18	6.89e+17	202900000000000	14970000000000		150	1.919e+18	6.197e+17	47930000000000	13470000000000		65	2.276e+19	9.197e+17	204100000000000	19990000000000
	65	6.519e+18	1.061e+18	98570000000000	22970000000000		40	5.523e+18	1.007e+18	94270000000000	21810000000000		110	3.903e+18	7.435e+17	129800000000000	16110000000000		0	4.031e+18	7.251e+17	138200000000000	15790000000000		45	1.361e+18	7.939e+17	61210000000000	17260000000000		50	3.604e+18	6.786e+17	176600000000000	14760000000000		155	1.742e+18	6.125e+17	27950000000000	13310000000000		70	2.179e+19	9.046e+17	189400000000000	19660000000000
	70	7.926e+18	1.033e+18	105000000000000	22370000000000		45	5.248e+18	9.414e+17	94140000000000	20390000000000		115	4.991e+18	7.804e+17	145800000000000	16910000000000		5	3.215e+18	6.365e+17	151200000000000	13860000000000		50	1.195e+18	7.191e+17	70450000000000	15620000000000		55	3.565e+18	7.296e+17	180100000000000	15850000000000		160	1.588e+18	6.392e+17	50940000000000	13900000000000		75	2.054e+19	8.76e+17	191100000000000	19040000000000
	75	7.53e+18	1.031e+18	117300000000000	22320000000000		50	5.962e+18	9.834e+17	136100000000000	21300000000000		120	4.33e+18	7.947e+17	113900000000000	17210000000000		10	4.073e+18	6.432e+17	154300000000000	14010000000000		55	-5.651e+17	7.434e+17	66920000000000	16230000000000		60	2.965e+18	7.146e+17	166600000000000	15520000000000		165	1.498e+18	6.236e+17	41980000000000	13560000000000		80	1.78e+19	9.023e+17	214700000000000	19620000000000
	80	5.184e+18	1.001e+18	109900000000000	21680000000000		55	5.775e+18	1.007e+18	121100000000000	21810000000000		130	4.173e+18	7.979e+17	159900000000000	17300000000000		15	4.639e+18	5.968e+17	171400000000000	13000000000000		60	3.156e+17	8.515e+17	57330000000000	18480000000000		65	4.406e+18	6.991e+17	191400000000000	15200000000000		170	1.518e+18	6.189e+17	36080000000000	13440000000000		85	1.556e+19	7.726e+17	201300000000000	16790000000000
	85	4.836e+18	9.773e+17	123700000000000	21160000000000		60	6.303e+18	9.693e+17	165800000000000	20990000000000		150	4.65e+18	7.675e+17	179500000000000	16630000000000		20	6.277e+18	7.237e+17	229200000000000	15770000000000		65	9.37e+17	8.273e+17	60600000000000	17990000000000		70	4.197e+18	7.109e+17	170300000000000	15450000000000		130	1.868e+18	6.145e+17	38700000000000	13330000000000		90	1.285e+19	7.701e+17	159700000000000	16730000000000
	87	4.809e+18	9.63e+17	115800000000000	20860000000000		65	6.625e+18	1.038e+18	151900000000000	22490000000000		25	1.242e+18	7.468e+17	40740000000000	16160000000000		25	7.299e+18	6.833e+17	217600000000000	14890000000000		70	6.806e+17	8.119e+17	79080000000000	17660000000000		75	4.123e+18	7.319e+17	167100000000000	15910000000000		140	3.15e+18	6.886e+17	57810000000000	14980000000000		95	1.127e+19	7.647e+17	163700000000000	16610000000000
	90	5.989e+18	9.563e+17	104600000000000	20710000000000		70	5.811e+18	9.907e+17	118500000000000	21450000000000		30	8.676e+17	7.533e+17	54970000000000	16310000000000		30	8.093e+18	6.735e+17	238000000000000	14680000000000		75	1.137e+18	7.938e+17	50260000000000	17320000000000		80	4.111e+18	6.211e+17	160500000000000	13490000000000		145	1.842e+18	6.907e+17	74080000000000	15000000000000		100	9.963e+18	6.775e+17	148200000000000	14730000000000
	95	5.802e+18	1.024e+18	114600000000000	22170000000000		75	6.12e+18	1.025e+18	151700000000000	22210000000000		35	1.439e+17	7.588e+17	35380000000000	16430000000000		35	8.971e+18	7.076e+17	247100000000000	15410000000000		80	2.167e+18	8.011e+17	55280000000000	17420000000000		85	2.768e+18	7.558e+17	136100000000000	16420000000000		160	1.852e+18	6.377e+17	26840000000000	13870000000000		105	9.04e+18	6.523e+17	157000000000000	14180000000000
	100	3.972e+18	9.597e+17	153800000000000	20780000000000		80	6.715e+18	9.873e+17	122700000000000	21380000000000		40	1.297e+18	7.746e+17	46190000000000	16770000000000		40	1.031e+19	6.987e+17	265800000000000	15230000000000		85	3.955e+17	8.041e+17	89400000000000	17490000000000		90	2.624e+18	7.577e+17	160700000000000	16460000000000		165	1.786e+18	6.008e+17	26810000000000	13060000000000		110	5.827e+18	6.829e+17	151100000000000	14840000000000
	105	5.5e+18	1.006e+18	122200000000000	21770000000000		85	4.719e+18	9.496e+17	115500000000000	20560000000000		45	1.109e+18	8.33e+17	45800000000000	18060000000000		45	1.327e+19	7.106e+17	295900000000000	15480000000000		90	-3.982e+17	9.071e+17	55380000000000	19730000000000		95	3.207e+18	7.538e+17	156200000000000	16380000000000		135	2.298e+18	6.621e+17	54960000000000	14400000000000		115	3.702e+18	8.132e+17	121100000000000	17670000000000
	110	4.76e+18	9.961e+17	125100000000000	21570000000000		87	3.263e+18	1.013e+18	118700000000000	21950000000000		50	2.19e+18	7.716e+17	30180000000000	16710000000000		50	1.594e+19	7.272e+17	334200000000000	15860000000000		95	-4.016e+17	7.278e+17	34380000000000	15790000000000		100	2.781e+18	7.729e+17	159900000000000	16790000000000		140	1.587e+18	6.373e+17	32520000000000	13850000000000		120	3.451e+18	7.414e+17	136500000000000	16110000000000
	115	3.974e+18	9.53e+17	99530000000000	20630000000000		90	3.003e+18	9.778e+17	92870000000000	21180000000000		55	1.947e+18	7.935e+17	29960000000000	17190000000000		55	1.714e+19	7.76e+17	358100000000000	16910000000000		100	7.658e+17	7.424e+17	53860000000000	16200000000000		105	2.698e+18	7.448e+17	151400000000000	16190000000000		145	1.058e+18	6.403e+17	34400000000000	13900000000000		125	3.317e+18	7.463e+17	133200000000000	16220000000000
	120	3.565e+18	9.745e+17	97180000000000	21100000000000		95	2.942e+18	9.227e+17	107300000000000	19980000000000		60	1.519e+18	7.482e+17	46370000000000	16200000000000		60	2.035e+19	7.756e+17	398200000000000	16900000000000		105	3.313e+17	7.677e+17	50180000000000	16680000000000		110	2.866e+18	7.623e+17	141900000000000	16560000000000		150	1.631e+18	6.504e+17	25770000000000	14110000000000		130	3.452e+18	7.351e+17	168600000000000	15980000000000
	130	2.323e+18	9.427e+17	107000000000000	20410000000000		100	2.499e+18	9.75e+17	134800000000000	21110000000000		65	2.031e+18	7.776e+17	83290000000000	16830000000000		65	2.204e+19	8.198e+17	431300000000000	17880000000000		110	-4.368e+17	7.868e+17	36160000000000	17060000000000		115	2.43e+18	7.036e+17	137100000000000	15290000000000		155	8.579e+17	6.605e+17	34380000000000	14330000000000		15	6.369e+18	7.573e+17	141900000000000	16440000000000
	140	1.126e+18	9.33e+17	70990000000000	20200000000000		105	1.97e+18	9.096e+17	83720000000000	19700000000000		70	2.199e+18	7.558e+17	74830000000000	16370000000000		70	2.299e+19	7.932e+17	425600000000000	17290000000000		120	2.164e+18	7.08e+17	64040000000000	15400000000000		120	2.56e+18	7.36e+17	139900000000000	16000000000000		160	6.186e+17	6.501e+17	26690000000000	14110000000000		20	7.301e+18	7.674e+17	162500000000000	16670000000000
	150	9.929e+17	9.222e+17	84650000000000	19970000000000		110	2.635e+18	9.196e+17	80220000000000	19920000000000		85	2.363e+18	8.058e+17	105100000000000	17460000000000		75	2.429e+19	7.897e+17	401100000000000	17220000000000		125	2.379e+18	7.802e+17	76420000000000	16930000000000		125	1.836e+18	7.025e+17	141000000000000	15270000000000		170	1.763e+18	6.483e+17	19270000000000	14090000000000		25	8.08e+18	7.622e+17	124600000000000	16550000000000
	10	1.037e+18	9.025e+17	91150000000000	19540000000000		115	1.827e+18	9.538e+17	74710000000000	20660000000000		87	3.583e+18	7.217e+17	90820000000000	15630000000000		80	2.657e+19	7.85e+17	410400000000000	17130000000000		130	3.107e+18	7.758e+17	92820000000000	16820000000000		130	1.619e+18	6.35e+17	115200000000000	13790000000000		125	2.114e+18	6.837e+17	56670000000000	14860000000000		35	9.528e+18	7.535e+17	147800000000000	16380000000000
	15	1.479e+18	1.011e+18	82520000000000	21890000000000		20	7.53e+17	1.084e+18	67310000000000	23510000000000		95	2.407e+18	8.074e+17	114100000000000	17490000000000		85	2.677e+19	7.588e+17	409300000000000	16550000000000		135	6.422e+18	8.542e+17	113800000000000	18580000000000		135	1.449e+18	6.837e+17	139300000000000	14860000000000		130	1.632e+18	6.494e+17	16670000000000	14110000000000		40	1.18e+19	7.72e+17	142100000000000	16750000000000
	20	2.015e+18	9.531e+17	82020000000000	20640000000000		30	1.514e+18	9.453e+17	73590000000000	20490000000000		100	2.957e+18	8.006e+17	106100000000000	17350000000000		90	2.661e+19	7.657e+17	388000000000000	16720000000000		140	6.946e+18	8.83e+17	137000000000000	19210000000000		140	1.939e+18	5.809e+17	123600000000000	12630000000000		135	1.315e+18	6.448e+17	19640000000000	13990000000000		45	1.479e+19	7.824e+17	145700000000000	17010000000000
	25	2.816e+18	1.003e+18	119200000000000	21720000000000		35	-9.238e+16	8.384e+17	51000000000000	18150000000000		105	3.054e+18	8.37e+17	106100000000000	18140000000000		95	2.575e+19	7.68e+17	380300000000000	16760000000000		150	1.265e+19	9.347e+17	206000000000000	20320000000000		145	1.858e+18	5.65e+17	124000000000000	12280000000000		140	2.439e+17	6.254e+17	8670000000000	13570000000000		50	1.654e+19	7.517e+17	168000000000000	16340000000000
	30	2.516e+18	9.693e+17	112800000000000	20990000000000		40	9.268e+17	8.106e+17	42260000000000	17550000000000		110	3.364e+18	7.956e+17	110000000000000	17220000000000		100	2.68e+19	7.967e+17	373900000000000	17390000000000		160	4.35e+18	1.006e+18	96440000000000	21800000000000		150	2.12e+18	5.881e+17	126900000000000	12790000000000		145	1.233e+18	6.267e+17	28320000000000	13620000000000		60	1.679e+19	8.051e+17	184300000000000	17510000000000
	35	2.697e+18	8.905e+17	139400000000000	19280000000000		45	1.518e+18	8.966e+17	74780000000000	19430000000000		120	4.16e+18	8.066e+17	129700000000000	17470000000000		105	2.542e+19	8.378e+17	374400000000000	18280000000000		170	1.736e+18	9.105e+17	112300000000000	19740000000000		155	1.943e+18	5.875e+17	136800000000000	12760000000000		155	6.991e+17	6.528e+17	8542000000000	14160000000000		65	1.726e+19	7.879e+17	174000000000000	17140000000000
	40	2.065e+18	9.295e+17	119500000000000	20130000000000		50	1.964e+18	8.949e+17	57180000000000	19380000000000		130	5.342e+18	8.365e+17	169700000000000	18130000000000		110	2.52e+19	8.202e+17	379700000000000	17900000000000		15	2.587e+18	1.617e+18	97060000000000	35300000000000		160	1.834e+18	6.069e+17	121100000000000	13190000000000		160	6.14e+17	6.545e+17	10730000000000	14190000000000		70	1.89e+19	6.973e+17	175400000000000	15180000000000
	45	3.056e+18	9.763e+17	94180000000000	21140000000000		55	3.227e+18	9.008e+17	103000000000000	19520000000000		140	6.437e+18	7.863e+17	166500000000000	17040000000000		115	2.373e+19	7.648e+17	348300000000000	16700000000000		20	-1.516e+18	8.62e+17	25020000000000	18690000000000		165	1.401e+18	5.604e+17	120800000000000	12180000000000		165	6.755e+17	6.308e+17	37700000000000	13710000000000		80	1.673e+19	8.229e+17	172600000000000	17890000000000
	50	3.122e+18	9.61e+17	120000000000000	20810000000000		60	4.939e+18	8.812e+17	102600000000000	19090000000000		150	5.72e+18	8.041e+17	190500000000000	17400000000000		120	2.199e+19	7.734e+17	360200000000000	16870000000000		25	7.505e+17	7.696e+17	84100000000000	16730000000000		170	8.511e+17	6.562e+17	104500000000000	14260000000000		125	9.77e+17	6.342e+17	35660000000000	13790000000000		85	1.651e+19	7.748e+17	171200000000000	16830000000000
	55	5.797e+18	1.004e+18	114300000000000	21740000000000		65	5.079e+18	9.075e+17	120900000000000	19670000000000		15	1.239e+18	7.486e+17	85710000000000	16220000000000		125	2.101e+19	7.303e+17	332200000000000	15930000000000		30	3.728e+17	7.977e+17	69090000000000	17410000000000		0	1.244e+18	7.969e+17	98650000000000	17310000000000		130	8.251e+17	6.052e+17	10170000000000	13130000000000		90	1.728e+19	7.755e+17	187600000000000	16860000000000
	60	6.5e+18	1.041e+18	106500000000000	22540000000000		70	5.89e+18	9.049e+17	118500000000000	19610000000000		25	7.913e+17	7.634e+17	40710000000000	16520000000000		130	1.89e+19	7.277e+17	311200000000000	15880000000000		35	9.697e+17	7.939e+17	49960000000000	17250000000000		10	3.883e+18	7.448e+17	172400000000000	16180000000000		135	2.885e+17	6.054e+17	11710000000000	13130000000000		95	1.426e+19	7.017e+17	175300000000000	15260000000000
	65	5.148e+18	9.958e+17	95710000000000	21570000000000		75	4.088e+18	9.034e+17	126700000000000	19570000000000		35	1.626e+18	7.736e+17	57340000000000	16770000000000		135	1.613e+19	6.837e+17	315500000000000	14900000000000		40	2.04e+17	7.976e+17	57200000000000	17350000000000		15	6.097e+18	7.547e+17	162300000000000	16400000000000		140	1.369e+18	6.25e+17	20120000000000	13590000000000		100	1.001e+19	6.284e+17	173900000000000	13670000000000
	70	4.899e+18	9.54e+17	99210000000000	20660000000000		80	5.042e+18	8.338e+17	87290000000000	18060000000000		45	5.939e+17	7.747e+17	41610000000000	16780000000000		140	1.508e+19	7.105e+17	305300000000000	15490000000000		45	5.911e+17	7.089e+17	51410000000000	15410000000000		20	5.451e+18	7.415e+17	167200000000000	16120000000000		155	3.169e+17	6.461e+17	243100000000	14010000000000		110	5.636e+18	6.257e+17	132800000000000	13600000000000
	75	3.956e+18	9.805e+17	101200000000000	21230000000000		85	5.019e+18	8.924e+17	109300000000000	19340000000000		50	1.259e+18	7.953e+17	40510000000000	17220000000000		150	1.283e+19	6.806e+17	278100000000000	14830000000000		50	3.509e+18	7.49e+17	69700000000000	16290000000000		25	4.771e+18	6.672e+17	174300000000000	14500000000000		160	4.898e+17	6.139e+17	23400000000000	13340000000000		115	4.016e+18	6.32e+17	124700000000000	13730000000000
	80	5.319e+18	1.037e+18	104800000000000	22460000000000		87	5.208e+18	8.598e+17	114900000000000	18620000000000		55	1.256e+18	8.186e+17	55580000000000	17730000000000		160	8.072e+18	6.523e+17	248200000000000	14220000000000		55	1.034e+18	7.363e+17	39750000000000	15980000000000		30	3.735e+18	7.011e+17	171200000000000	15240000000000		165	8.78e+17	6.388e+17	35080000000000	13890000000000		120	3.509e+18	6.874e+17	138300000000000	14930000000000
	85	4.491e+18	9.856e+17	108400000000000	21340000000000		90	3.468e+18	8.659e+17	97480000000000	18740000000000		60	1.056e+18	7.361e+17	48220000000000	15940000000000		170	5.57e+18	6.792e+17	203600000000000	14800000000000		60	1.765e+18	6.758e+17	46700000000000	14680000000000		35	2.623e+18	6.761e+17	147200000000000	14690000000000		170	3.519e+17	6.173e+17	10120000000000	13420000000000		125	3.67e+18	6.707e+17	141200000000000	14580000000000
	87	3.987e+18	1.001e+18	98340000000000	21670000000000		95	3.267e+18	7.976e+17	70150000000000	17270000000000		65	1.15e+18	7.993e+17	55090000000000	17300000000000		0	2.682e+18	7.152e+17	146300000000000	15590000000000		65	9.514e+17	6.784e+17	55500000000000	14740000000000		40	3.174e+18	6.418e+17	158400000000000	13940000000000		130	1.106e+18	5.931e+17	11990000000000	12900000000000		130	4.032e+18	7.497e+17	137400000000000	16280000000000
	90	3.589e+18	1.01e+18	110600000000000	21880000000000		100	3.591e+18	8.652e+17	68010000000000	18730000000000		70	2.661e+18	7.699e+17	63460000000000	16670000000000		5	4.576e+18	6.508e+17	144900000000000	14180000000000		70	1.329e+18	7.044e+17	64720000000000	15320000000000		45	2.576e+18	6.341e+17	141500000000000	13780000000000		135	9.947e+17	6.481e+17	19720000000000	14100000000000		135	4.958e+18	6.976e+17	174800000000000	15160000000000
	95	3.678e+18	9.767e+17	90210000000000	21150000000000		110	2.67e+18	8.612e+17	72690000000000	18650000000000		75	1.558e+18	7.199e+17	94960000000000	15590000000000		10	4.592e+18	6.462e+17	145200000000000	14080000000000		75	1.445e+18	7.059e+17	73380000000000	15340000000000		50	2.403e+18	6.61e+17	140600000000000	14360000000000		140	6.416e+17	6.365e+17	16650000000000	13810000000000		140	5.242e+18	6.334e+17	192700000000000	13760000000000
	100	4.591e+18	1.026e+18	125200000000000	22210000000000		115	3.873e+18	8.663e+17	73010000000000	18750000000000		80	2.521e+18	8.228e+17	77560000000000	17820000000000		15	5.979e+18	6.37e+17	187200000000000	13880000000000		80	7.324e+17	6.94e+17	79200000000000	15090000000000		55	3.534e+18	5.97e+17	148600000000000	12970000000000		150	1.309e+18	5.918e+17	9664000000000	12840000000000		145	4.741e+18	6.373e+17	198200000000000	13830000000000
	105	3.612e+18	9.798e+17	119800000000000	21220000000000		120	2.432e+18	8.655e+17	70160000000000	18750000000000		87	1.924e+18	7.934e+17	100400000000000	17180000000000		20	5.679e+18	6.273e+17	180300000000000	13680000000000		85	6.651e+17	7.189e+17	35590000000000	15610000000000		60	3.436e+18	5.768e+17	138400000000000	12530000000000		155	2.383e+17	6.259e+17	21880000000000	13600000000000		15	3.199e+18	7.199e+17	81030000000000	15620000000000
	110	3.283e+18	9.703e+17	114400000000000	21010000000000		130	2.73e+18	9.253e+17	66180000000000	20040000000000		90	3.223e+18	7.838e+17	123100000000000	16980000000000		25	6.914e+18	6.519e+17	182800000000000	14210000000000		90	2.621e+18	6.694e+17	65080000000000	14550000000000		65	2.654e+18	6.594e+17	132900000000000	14330000000000		160	8.455e+17	6.08e+17	20310000000000	13210000000000		20	6.453e+18	7.488e+17	119600000000000	16270000000000
	115	2.495e+18	9.44e+17	112900000000000	20440000000000		140	7.364e+17	9.13e+17	61270000000000	19760000000000		95	2.871e+18	7.69e+17	84760000000000	16650000000000		30	7.319e+18	6.226e+17	201900000000000	13570000000000		105	5.399e+17	7.498e+17	72620000000000	16300000000000		70	2.943e+18	6.696e+17	118700000000000	14560000000000		165	5.223e+17	6.13e+17	24300000000000	13300000000000		35	7.518e+18	7.451e+17	135300000000000	16170000000000
	120	2.549e+18	9.502e+17	86250000000000	20580000000000		20	1.786e+18	9.599e+17	79720000000000	20920000000000		100	2.981e+18	8.441e+17	107700000000000	18300000000000		35	1.04e+19	6.485e+17	253500000000000	14130000000000		110	2.021e+18	7.697e+17	88510000000000	16730000000000		75	2.699e+18	6.101e+17	110000000000000	13260000000000		170	3.968e+17	6.53e+17	15360000000000	14190000000000		40	7.277e+18	7.691e+17	128200000000000	16700000000000
	130	1.6e+18	9.802e+17	128600000000000	21230000000000		30	4.507e+17	8.785e+17	67250000000000	19030000000000		110	3.997e+18	7.928e+17	125700000000000	17170000000000		40	1.233e+19	7.139e+17	271600000000000	15560000000000		115	2.734e+18	7.925e+17	86750000000000	17190000000000		80	2.904e+18	6.722e+17	128400000000000	14610000000000		130	3.714e+17	6.466e+17	22720000000000	14050000000000		45	6.818e+18	7.284e+17	125300000000000	15830000000000
	140	1.685e+18	9.254e+17	92450000000000	20040000000000		35	4.558e+17	8.213e+17	34410000000000	17780000000000		115	2.376e+18	7.934e+17	112500000000000	17190000000000		50	1.497e+19	6.619e+17	320300000000000	14430000000000		120	5.992e+18	8.635e+17	98370000000000	18780000000000		85	2.971e+18	6.307e+17	120000000000000	13710000000000		135	3.872e+17	6.415e+17	1806000000000	13940000000000		55	7.706e+18	7.46e+17	115100000000000	16200000000000
	150	1.643e+18	9.362e+17	56770000000000	20270000000000		40	2.344e+17	8.606e+17	28550000000000	18630000000000		120	2.4e+18	8.012e+17	91300000000000	17360000000000		55	1.547e+19	7.98e+17	314400000000000	17400000000000		125	4.467e+18	7.849e+17	99660000000000	17060000000000		90	3.149e+18	7.534e+17	108800000000000	16370000000000		140	8.201e+17	6.442e+17	10370000000000	14000000000000		60	7.349e+18	7.283e+17	134600000000000	15820000000000
	10	3.308e+16	9.356e+17	61250000000000	20260000000000		50	5.813e+18	8.203e+17	98240000000000	17780000000000		140	5.841e+18	7.948e+17	184600000000000	17210000000000		60	1.573e+19	7.018e+17	305000000000000	15300000000000		130	5.171e+18	8.365e+17	117600000000000	18190000000000		95	2.177e+18	7.782e+17	120100000000000	16900000000000		145	6.339e+17	6.097e+17	16660000000000	13220000000000		70	7.384e+18	7.604e+17	121700000000000	16530000000000
	15	1.593e+18	9.043e+17	78400000000000	19580000000000		55	8.243e+18	8.476e+17	125600000000000	18370000000000		15	1.636e+18	7.236e+17	74740000000000	15670000000000		65	1.74e+19	6.616e+17	338800000000000	14440000000000		135	6.323e+18	8.093e+17	160300000000000	17590000000000		100	2.726e+18	7.069e+17	108200000000000	15360000000000		150	5.473e+17	6.141e+17	10690000000000	13320000000000		85	7.981e+18	7.071e+17	146200000000000	15380000000000
	20	2.112e+18	9.73e+17	63350000000000	21070000000000		60	8.868e+18	8.95e+17	129500000000000	19410000000000		20	1.223e+18	7.513e+17	73170000000000	16260000000000		70	1.745e+19	6.406e+17	317800000000000	13960000000000		140	3.714e+18	8.294e+17	83270000000000	17970000000000		105	3.187e+18	6.31e+17	123100000000000	13720000000000		155	1.035e+18	6.354e+17	4658000000000	13780000000000		90	7.467e+18	7.65e+17	110100000000000	16610000000000
	25	2.438e+18	9.965e+17	78500000000000	21580000000000		70	6.161e+18	8.396e+17	122300000000000	18180000000000		25	2.114e+18	7.37e+17	50820000000000	15970000000000		75	1.832e+19	7.164e+17	311600000000000	15630000000000		150	7.502e+18	9.301e+17	132000000000000	20170000000000		110	2.436e+18	5.996e+17	124200000000000	13030000000000		160	4.394e+16	6.156e+17	8486000000000	13360000000000		95	6.46e+18	7.545e+17	102600000000000	16370000000000
	30	2.49e+18	9.937e+17	79150000000000	21520000000000		75	6.291e+18	8.621e+17	113100000000000	18690000000000		30	1.138e+18	7.511e+17	46960000000000	16270000000000		80	1.882e+19	7.357e+17	327200000000000	16050000000000		160	7.997e+18	8.126e+17	138800000000000	17670000000000		115	1.737e+18	6.692e+17	90580000000000	14530000000000		165	2.948e+17	5.966e+17	14530000000000	12960000000000		100	8.214e+18	7.434e+17	119200000000000	16150000000000
	35	2.492e+18	9.811e+17	89310000000000	21240000000000		80	4.472e+18	8.648e+17	100700000000000	18740000000000		35	1.554e+18	7.806e+17	63760000000000	16890000000000		85	2.089e+19	7.22e+17	316800000000000	15750000000000								120	2.06e+18	6.89e+17	111700000000000	14970000000000		170	3.073e+17	6.15e+17	1969000000000	13370000000000		105	8.073e+18	7.653e+17	120400000000000	16630000000000
	40	3.334e+18	1.028e+18	100400000000000	22270000000000		85	4.112e+18	8.751e+17	92670000000000	18950000000000		45	8.652e+17	7.75e+17	33700000000000	16790000000000		90	2.259e+19	7.164e+17	320200000000000	15630000000000								125	2.087e+18	6.209e+17	106900000000000	13500000000000		125	9.823e+17	6.282e+17	13330000000000	13650000000000		110	7.892e+18	7.587e+17	136800000000000	16500000000000
	45	4.072e+18	1.029e+18	111900000000000	22290000000000		87	4.373e+18	8.872e+17	95920000000000	19230000000000		50	-3.344e+16	8.094e+17	56370000000000	17540000000000		95	2.282e+19	6.794e+17	342000000000000	14820000000000								130	2.188e+18	6.073e+17	99070000000000	13200000000000		130	4.114e+17	6.514e+17	24530000000000	14170000000000		120	8.196e+18	7.37e+17	122100000000000	16010000000000
	50	4.405e+18	1.026e+18	119100000000000	22220000000000		90	5.123e+18	8.234e+17	83660000000000	17840000000000		55	7.79e+17	7.483e+17	60400000000000	16200000000000		105	2.443e+19	6.771e+17	353300000000000	14770000000000								135	1.673e+18	5.819e+17	94560000000000	12640000000000		135	7.84e+17	6.491e+17	8715000000000	14110000000000		125	6.91e+18	7.532e+17	105100000000000	16350000000000
	55	7.205e+18	9.95e+17	119200000000000	21550000000000		95	2.512e+18	8.364e+17	61750000000000	18110000000000								110	2.058e+19	7.342e+17	352500000000000	16010000000000								140	8.345e+17	6.645e+17	109400000000000	14440000000000		140	-1.177e+17	6.624e+17	3382000000000	14370000000000		130	6.951e+18	7.302e+17	125000000000000	15870000000000
	60	8.589e+18	1.012e+18	129000000000000	21910000000000		100	1.824e+18	8.805e+17	90750000000000	19090000000000								115	1.914e+19	6.952e+17	344000000000000	15160000000000								150	1.45e+18	6.251e+17	108700000000000	13590000000000		145	8.857e+16	6.248e+17	8201000000000	13580000000000		135	7.901e+18	7.625e+17	140900000000000	16560000000000
	65	7.596e+18	9.936e+17	98980000000000	21520000000000		105	1.182e+18	8.45e+17	66790000000000	18300000000000								120	1.812e+19	7.398e+17	323200000000000	16140000000000								155	1.349e+18	5.84e+17	111400000000000	12690000000000		150	4.021e+17	6.306e+17	10360000000000	13700000000000		140	6.639e+18	7.308e+17	103400000000000	15870000000000
	70	7.899e+18	1.001e+18	114200000000000	21670000000000		110	1.124e+18	7.744e+17	43650000000000	16770000000000								125	1.612e+19	6.507e+17	346600000000000	14190000000000								160	1.412e+18	6.59e+17	114500000000000	14320000000000		155	4.539e+17	6.44e+17	20420000000000	14010000000000		145	7.479e+18	7.547e+17	123200000000000	16400000000000
	75	6.697e+18	1.016e+18	90620000000000	22000000000000		115	1.65e+18	8.201e+17	70650000000000	17770000000000								130	1.407e+19	6.795e+17	318700000000000	14810000000000								165	1.008e+18	6.243e+17	102100000000000	13570000000000		160	4.504e+16	6.389e+17	12160000000000	13870000000000		150	8.103e+18	7.561e+17	124300000000000	16430000000000
	80	6.376e+18	1.02e+18	117700000000000	22080000000000		130	1.113e+18	8.677e+17	82210000000000	18810000000000								10	2.997e+18	5.712e+17	104500000000000	12450000000000								170	8.352e+17	6.045e+17	84590000000000	13140000000000		165	2.156e+17	6.398e+17	1958000000000	13880000000000		155	7.366e+18	6.856e+17	112700000000000	14900000000000
	85	6.752e+18	1.003e+18	104300000000000	21730000000000		140	6.456e+17	9.196e+17	39540000000000	19960000000000								15	3.68e+18	6.054e+17	98950000000000	13190000000000								0	8.943e+17	5.931e+17	80970000000000	12880000000000		170	-2.351e+17	6.56e+17	8358000000000	14250000000000		160	7.59e+18	7.444e+17	124200000000000	16180000000000
	87	6.546e+18	1.004e+18	98390000000000	21740000000000		150	3.659e+17	8.557e+17	58520000000000	18530000000000								20	3.115e+18	6.07e+17	93370000000000	13230000000000								5	8.699e+17	5.931e+17	89790000000000	12890000000000		125	5.362e+17	6.111e+17	12900000000000	13290000000000		170	7.314e+18	7.327e+17	135600000000000	15910000000000
	90	4.805e+18	1.036e+18	127900000000000	22440000000000		15	9.35e+17	8.174e+17	50630000000000	17710000000000								25	4e+18	6.176e+17	92100000000000	13460000000000								10	8.39e+17	6.324e+17	85860000000000	13740000000000		135	-1.335e+17	6.231e+17	6707000000000	13550000000000		10	6.601e+18	7.251e+17	110600000000000	15760000000000
	95	5.561e+18	9.949e+17	117000000000000	21540000000000		25	1.22e+17	8.417e+17	40070000000000	18220000000000								30	3.206e+18	6.036e+17	100100000000000	13150000000000								15	1.377e+18	6.399e+17	77420000000000	13920000000000		140	-1.142e+17	6.04e+17	17870000000000	13110000000000		15	7.393e+18	7.71e+17	110200000000000	16760000000000
	100	5.432e+18	9.79e+17	134000000000000	21200000000000		40	1.697e+18	8.552e+17	77770000000000	18530000000000								35	3.879e+18	6.006e+17	89580000000000	13090000000000								20	1.011e+18	6.079e+17	103000000000000	13220000000000		145	8.552e+17	6.176e+17	11310000000000	13430000000000		20	7.447e+18	7.479e+17	110800000000000	16260000000000
	105	3.259e+18	9.755e+17	123000000000000	21120000000000		45	9.431e+17	8.805e+17	32430000000000	19100000000000								40	3.242e+18	6.067e+17	77190000000000	13220000000000								25	3.486e+17	6.363e+17	89590000000000	13830000000000		150	3.697e+17	6.152e+17	14960000000000	13350000000000		30	5.876e+18	8.147e+17	80550000000000	17680000000000
	110	2.713e+18	9.732e+17	128600000000000	21070000000000		50	1.696e+18	8.222e+17	67350000000000	17800000000000								45	2.919e+18	6.178e+17	90240000000000	13470000000000								30	8.529e+17	6.171e+17	64760000000000	13420000000000		155	-3.556e+17	6.245e+17	14790000000000	13580000000000		35	8.049e+18	7.847e+17	98240000000000	17060000000000
	115	2.619e+18	9.685e+17	129100000000000	20970000000000		55	2.106e+18	7.782e+17	44990000000000	16840000000000								50	3.451e+18	6.297e+17	89470000000000	13730000000000								35	1.118e+18	6.048e+17	74830000000000	13140000000000		160	7.592e+17	6.131e+17	5181000000000	13330000000000		40	6.373e+18	7.525e+17	92580000000000	16340000000000
	120	2.778e+18	1.018e+18	132700000000000	22050000000000		65	5.272e+18	8.603e+17	107700000000000	18670000000000								55	2.767e+18	6.135e+17	78390000000000	13370000000000								40	1.214e+18	5.784e+17	77620000000000	12580000000000		165	1.093e+18	6.186e+17	11280000000000	13420000000000		45	8.086e+18	7.565e+17	107600000000000	16430000000000
	130	3.332e+18	9.432e+17	98900000000000	20430000000000		75	7.464e+18	8.02e+17	85490000000000	17380000000000								60	3.594e+18	6.052e+17	73890000000000	13190000000000								45	1.264e+18	5.821e+17	94540000000000	12660000000000		170	2.793e+17	6.354e+17	-1323000000000	13790000000000		50	7.288e+18	7.41e+17	111700000000000	16110000000000
	140	1.974e+18	9.708e+17	85740000000000	21030000000000		80	7.103e+18	8.314e+17	90050000000000	18010000000000								65	3.116e+18	6.153e+17	97280000000000	13410000000000								50	1.17e+18	6.196e+17	87700000000000	13470000000000		130	1.206e+18	6.03e+17	12860000000000	13110000000000		55	7.043e+18	7.298e+17	107100000000000	15850000000000
	150	7.573e+17	9.041e+17	67880000000000	19580000000000		85	4.947e+18	8.868e+17	86980000000000	19200000000000								70	3.738e+18	6.183e+17	99360000000000	13480000000000								55	1.468e+18	6.013e+17	81430000000000	13070000000000		140	1.493e+17	6.096e+17	12410000000000	13220000000000		60	7.428e+18	7.61e+17	112900000000000	16540000000000
	10	5.258e+17	9.264e+17	71220000000000	20060000000000		87	3.482e+18	8.485e+17	57950000000000	18370000000000								75	4.022e+18	5.742e+17	90300000000000	12510000000000								65	3.723e+17	6.267e+17	74640000000000	13620000000000		145	-9.239e+16	6.271e+17	14970000000000	13600000000000		65	7.767e+18	7.53e+17	112400000000000	16360000000000
	15	1.175e+18	9.967e+17	61860000000000	21590000000000		90	3.996e+18	8.452e+17	94390000000000	18300000000000								80	4.132e+18	5.88e+17	101300000000000	12820000000000								70	1.042e+18	6.133e+17	79480000000000	13330000000000		150	3.4e+17	6.621e+17	19070000000000	14400000000000		70	7.1e+18	7.285e+17	105100000000000	15820000000000
	20	2.456e+18	9.6e+17	87570000000000	20790000000000		95	2.285e+18	8.397e+17	86690000000000	18190000000000								85	4.454e+18	5.414e+17	113100000000000	11810000000000								75	5.387e+17	5.931e+17	62260000000000	12890000000000		160	2.909e+17	6.298e+17	7600000000000	13690000000000		75	7.527e+18	7.815e+17	107200000000000	16980000000000
	25	2.485e+18	9.979e+17	70720000000000	21610000000000		100	1.989e+18	8.187e+17	58200000000000	17730000000000								90	5.096e+18	5.356e+17	131200000000000	11670000000000								80	6.107e+17	6.183e+17	65960000000000	13420000000000		165	3.024e+17	6.081e+17	-993500000000	13190000000000		80	6.643e+18	7.269e+17	91780000000000	15790000000000
	30	3.044e+18	9.496e+17	67100000000000	20560000000000		110	1.487e+18	8.371e+17	68550000000000	18150000000000								100	5.479e+18	5.808e+17	138200000000000	12670000000000								85	1.205e+18	5.499e+17	66030000000000	11950000000000		170	5.942e+17	6.409e+17	10640000000000	13940000000000		85	6.794e+18	7.662e+17	117500000000000	16630000000000
	35	3.396e+18	9.866e+17	88510000000000	21360000000000		115	1.031e+18	8.125e+17	42020000000000	17590000000000								105	6.52e+18	5.246e+17	153600000000000	11460000000000								10	2.397e+18	6.675e+17	55820000000000	14490000000000		125	5.249e+17	6.332e+17	6216000000000	13770000000000		90	7.408e+18	7.141e+17	101000000000000	15520000000000
	40	4.321e+18	1.028e+18	111200000000000	22260000000000		120	1.957e+18	8.37e+17	50210000000000	18140000000000								115	8.07e+18	5.307e+17	180900000000000	11580000000000								20	2.505e+18	6.284e+17	62030000000000	13670000000000		130	1.347e+17	6.311e+17	19700000000000	13690000000000		95	7.518e+18	7.993e+17	106400000000000	17380000000000
	45	3.71e+18	9.404e+17	131600000000000	20360000000000		130	7.101e+17	8.265e+17	50100000000000	17900000000000								120	1.029e+19	5.787e+17	180000000000000	12620000000000								25	2.414e+18	6.401e+17	68330000000000	13940000000000		135	5.148e+17	6.251e+17	2277000000000	13560000000000		100	7.919e+18	7.408e+17	94640000000000	16110000000000
	50	3.865e+18	9.653e+17	118200000000000	20900000000000		150	-2.55e+17	7.828e+17	46400000000000	16950000000000								125	1.108e+19	5.737e+17	207600000000000	12510000000000								30	1.337e+18	6.246e+17	36290000000000	13570000000000		140	2.875e+17	6.622e+17	19530000000000	14370000000000		105	6.295e+18	7.913e+17	81840000000000	17180000000000
	55	4.929e+18	9.368e+17	129900000000000	20290000000000		15	-3.588e+17	8.332e+17	59950000000000	18050000000000								135	1.341e+19	6.446e+17	232000000000000	14060000000000								35	2.007e+18	5.966e+17	23760000000000	12940000000000		145	3.086e+17	6.141e+17	14200000000000	13340000000000		110	7.58e+18	7.897e+17	88790000000000	17160000000000
	60	3.262e+18	9.419e+17	126700000000000	20400000000000		20	1.947e+17	7.983e+17	36490000000000	17290000000000								140	1.141e+19	5.769e+17	213600000000000	12580000000000								40	1.164e+18	5.505e+17	41840000000000	11940000000000		150	9.099e+18	8.096e+17	345800000000000	17590000000000		115	6.156e+18	7.253e+17	109800000000000	15740000000000
	65	3.055e+18	9.676e+17	131600000000000	20950000000000		25	6.079e+17	7.945e+17	47720000000000	17200000000000								150	7.396e+18	6.084e+17	169300000000000	13260000000000								45	2.124e+18	6.017e+17	64500000000000	13090000000000		155	6.234e+18	8.126e+17	338200000000000	17650000000000		120	8.024e+18	7.668e+17	107500000000000	16670000000000
	70	5.899e+18	9.832e+17	134200000000000	21290000000000		35	8.214e+17	8.282e+17	57820000000000	17930000000000								160	6.808e+18	5.453e+17	157900000000000	11890000000000								50	1.113e+18	5.838e+17	18940000000000	12660000000000		160	3.931e+18	7.598e+17	276900000000000	16510000000000		125	6.597e+18	7.816e+17	98570000000000	17010000000000
	75	9.341e+18	1.039e+18	130200000000000	22510000000000		40	5.672e+17	8.277e+17	57070000000000	17920000000000								170	4.887e+18	5.799e+17	132000000000000	12640000000000								55	1.298e+18	5.419e+17	27210000000000	11750000000000		165	3.773e+18	8.016e+17	253000000000000	17420000000000		130	5.866e+18	7.281e+17	92760000000000	15810000000000
	80	9.216e+18	1.012e+18	154900000000000	21910000000000		45	4.752e+17	8.217e+17	65030000000000	17810000000000								0	2.842e+18	5.51e+17	76180000000000	12000000000000								60	2.347e+18	5.869e+17	39640000000000	12750000000000		170	3.208e+18	7.832e+17	199000000000000	17020000000000		135	6.929e+18	7.444e+17	97200000000000	16170000000000
	85	9.365e+18	1.016e+18	136500000000000	22010000000000		50	1.536e+18	8.146e+17	60030000000000	17640000000000								5	2.785e+18	5.475e+17	85120000000000	11930000000000								70	3.338e+18	5.835e+17	45270000000000	12690000000000		150	5.343e+18	7.337e+17	258400000000000	15930000000000		140	8.402e+18	6.985e+17	105100000000000	15180000000000
	87	8.75e+18	9.902e+17	133900000000000	21440000000000		55	2.758e+18	8.391e+17	92210000000000	18180000000000								10	3.272e+18	5.613e+17	88510000000000	12230000000000								75	2.519e+18	5.484e+17	54060000000000	11930000000000		155	4.379e+18	7.459e+17	269900000000000	16200000000000		145	7.457e+18	7.008e+17	119900000000000	15220000000000
	90	7.851e+18	1.011e+18	124800000000000	21890000000000		60	2.773e+18	8.115e+17	76430000000000	17570000000000								15	2.928e+18	5.37e+17	100800000000000	11700000000000								80	3.027e+18	6.1e+17	49900000000000	13260000000000		160	5.026e+18	7.155e+17	269200000000000	15550000000000		155	7.137e+18	7.441e+17	92280000000000	16160000000000
	95	7.125e+18	9.687e+17	107600000000000	20980000000000		65	4.651e+18	8.545e+17	90090000000000	18510000000000								25	3.464e+18	5.225e+17	75080000000000	11390000000000								85	2.564e+18	5.968e+17	53300000000000	12970000000000		165	3.14e+18	7.388e+17	223800000000000	16050000000000		165	8.37e+18	7.099e+17	151100000000000	15450000000000
	100	4.99e+18	9.971e+17	125200000000000	21590000000000		70	5.412e+18	8.15e+17	88700000000000	17640000000000								30	3.093e+18	5.554e+17	76450000000000	12110000000000								90	2.466e+18	6.003e+17	41930000000000	13020000000000		170	1.817e+18	7.318e+17	184200000000000	15900000000000		170	9.463e+18	7.305e+17	128100000000000	15900000000000
	105	3.789e+18	9.398e+17	121700000000000	20350000000000		75	6.374e+18	8.466e+17	111400000000000	18340000000000								35	2.794e+18	5.557e+17	75890000000000	12120000000000								95	1.457e+18	6.053e+17	51140000000000	13120000000000		150	6.159e+18	6.509e+17	269800000000000	14150000000000		15	8.196e+18	7.242e+17	120300000000000	15740000000000
	110	3.264e+18	9.146e+17	95090000000000	19810000000000		80	6.143e+18	8.262e+17	109300000000000	17900000000000								40	3.155e+18	5.537e+17	70840000000000	12070000000000								100	1.359e+18	6.792e+17	57130000000000	14730000000000		155	6.614e+18	6.232e+17	272200000000000	13540000000000		20	7.947e+18	6.942e+17	112900000000000	15080000000000
	115	1.877e+18	9.676e+17	111900000000000	20950000000000		87	3.335e+18	7.907e+17	99110000000000	17130000000000								45	2.678e+18	5.425e+17	75220000000000	11820000000000								105	2.296e+18	5.88e+17	50660000000000	12750000000000		160	5.562e+18	7.59e+17	295800000000000	16480000000000		25	7.564e+18	7.32e+17	96210000000000	15900000000000
	120	1.421e+18	9.494e+17	101500000000000	20560000000000		90	3.299e+18	8.479e+17	98160000000000	18380000000000								50	2.472e+18	5.608e+17	76590000000000	12230000000000								110	2.627e+18	6.016e+17	75460000000000	13090000000000		165	4.22e+18	7.344e+17	262800000000000	15960000000000		30	7.804e+18	7.014e+17	112200000000000	15230000000000
	130	1.108e+18	9.985e+17	62080000000000	21620000000000		95	2.511e+18	7.977e+17	84210000000000	17270000000000								55	2.712e+18	5.896e+17	78790000000000	12860000000000								115	2.234e+18	6.313e+17	69640000000000	13720000000000		170	2.777e+18	6.646e+17	188400000000000	14450000000000		35	9.105e+18	7.317e+17	124700000000000	15920000000000
	140	3.066e+17	9.051e+17	66450000000000	19600000000000		100	1.956e+18	8.707e+17	59700000000000	18860000000000								60	2.51e+18	5.515e+17	83670000000000	12020000000000								120	1.991e+18	5.814e+17	44210000000000	12610000000000								40	7.883e+18	7.355e+17	137500000000000	15990000000000
	150	1.309e+18	9.069e+17	74820000000000	19640000000000		105	1.137e+18	8.472e+17	69160000000000	18360000000000								65	2.508e+18	5.407e+17	82190000000000	11780000000000								125	1.546e+18	6.037e+17	62930000000000	13090000000000								45	7.457e+18	7.514e+17	110600000000000	16310000000000
	10	5.393e+17	1.019e+18	51890000000000	22070000000000		110	7.107e+17	7.684e+17	51820000000000	16650000000000								70	2.898e+18	5.4e+17	77420000000000	11770000000000								130	1.239e+18	6.107e+17	59290000000000	13280000000000								50	8.374e+18	7.371e+17	123700000000000	16000000000000
	15	2.22e+18	9.933e+17	73040000000000	21510000000000		115	1.036e+18	8.1e+17	68890000000000	17540000000000								75	2.938e+18	6.011e+17	81590000000000	13100000000000								135	1.031e+18	6.181e+17	42610000000000	13410000000000								55	7.624e+18	7.549e+17	117400000000000	16390000000000
	20	3.007e+18	9.963e+17	96200000000000	21580000000000		120	9.376e+17	7.926e+17	33650000000000	17160000000000								80	2.998e+18	5.503e+17	66430000000000	11990000000000								140	1.265e+18	6.1e+17	76360000000000	13260000000000								65	8.393e+18	7.473e+17	121200000000000	16230000000000
	25	3.343e+18	1.033e+18	95220000000000	22360000000000		130	2.776e+17	8.421e+17	55950000000000	18240000000000								85	2.551e+18	5.934e+17	75490000000000	12940000000000								145	1.918e+18	5.886e+17	71000000000000	12800000000000								70	7.975e+18	7.267e+17	113100000000000	15790000000000
	30	4.223e+18	1.017e+18	107500000000000	22030000000000		150	1.402e+18	7.948e+17	46750000000000	17220000000000								90	2.971e+18	5.196e+17	75730000000000	11320000000000								150	1.309e+18	5.955e+17	67050000000000	12950000000000								75	8.839e+18	6.962e+17	121600000000000	15130000000000
	35	5.684e+18	1.007e+18	129400000000000	21820000000000		15	1.238e+18	8.289e+17	71770000000000	17940000000000								95	3.205e+18	5.453e+17	71280000000000	11890000000000								155	2.172e+18	6.271e+17	59560000000000	13640000000000								80	9.336e+18	7.587e+17	114600000000000	16510000000000
	40	5.808e+18	1.077e+18	124500000000000	23310000000000		20	9.229e+17	8.357e+17	53160000000000	18100000000000								100	3.301e+18	5.517e+17	78390000000000	12020000000000								160	1.088e+18	5.701e+17	50560000000000	12360000000000								85	9.803e+18	7.328e+17	106600000000000	15940000000000
	45	5.562e+18	9.683e+17	117400000000000	20970000000000		25	8.406e+17	7.687e+17	46010000000000	16640000000000								105	2.969e+18	5.563e+17	73680000000000	12110000000000								165	1.422e+18	5.417e+17	54000000000000	11770000000000								95	1.012e+19	7.272e+17	119200000000000	15810000000000
	50	5.66e+18	1.02e+18	117200000000000	22080000000000		35	1.482e+17	8.689e+17	40120000000000	18850000000000								110	2.703e+18	5.535e+17	69830000000000	12060000000000								0	5.483e+17	6.519e+17	46590000000000	14150000000000								100	9.094e+18	7.632e+17	131200000000000	16600000000000
	55	5.799e+18	9.957e+17	130000000000000	21560000000000		40	3.61e+17	7.88e+17	40210000000000	17060000000000								115	2.781e+18	5.355e+17	82620000000000	11680000000000								5	2.399e+18	6.258e+17	32060000000000	13570000000000								105	1.032e+19	7.202e+17	123300000000000	15660000000000
	60	5.077e+18	1.019e+18	105900000000000	22060000000000		45	1.989e+17	7.392e+17	49950000000000	16010000000000								120	2.985e+18	5.629e+17	97930000000000	12270000000000								10	8.116e+17	5.718e+17	41960000000000	12400000000000								110	8.707e+18	7.005e+17	109500000000000	15220000000000
	65	6.275e+18	1.003e+18	129000000000000	21730000000000		50	5.853e+17	8.603e+17	49190000000000	18620000000000								125	3.009e+18	5.131e+17	62300000000000	11180000000000								20	6.128e+17	6.145e+17	42660000000000	13320000000000								115	9.363e+18	7.329e+17	102700000000000	15930000000000
	70	6.492e+18	9.94e+17	96130000000000	21520000000000		55	7.132e+17	8.125e+17	59790000000000	17590000000000								130	3.296e+18	5.336e+17	63650000000000	11630000000000								25	2.051e+18	6.554e+17	54270000000000	14260000000000								120	8.987e+18	7.642e+17	114700000000000	16590000000000
	75	6.553e+18	1.022e+18	105600000000000	22140000000000		60	3.122e+18	8.176e+17	80140000000000	17710000000000								140	2.98e+18	5.526e+17	72940000000000	12040000000000								30	1.213e+18	5.61e+17	27690000000000	12170000000000								125	9.526e+18	7.653e+17	115700000000000	16650000000000
	80	6.859e+18	1.034e+18	95260000000000	22390000000000		65	3.673e+18	7.746e+17	98870000000000	16770000000000								150	2.963e+18	5.641e+17	72050000000000	12290000000000								40	1.826e+18	5.97e+17	52980000000000	12980000000000								130	8.809e+18	7.46e+17	120100000000000	16210000000000
	85	7.299e+18	1.03e+18	108600000000000	22310000000000		70	5.557e+18	8.396e+17	103100000000000	18190000000000								160	3.026e+18	5.708e+17	80500000000000	12440000000000								45	2.105e+18	6.107e+17	46430000000000	13280000000000								135	9.24e+18	7.482e+17	103400000000000	16270000000000
	87	6.43e+18	9.79e+17	94000000000000	21200000000000		75	7.412e+18	8.383e+17	90560000000000	18170000000000								170	3.028e+18	5.622e+17	72480000000000	12260000000000								50	2.142e+18	5.609e+17	34740000000000	12190000000000								140	8.127e+18	7.425e+17	94190000000000	16120000000000
	90	5.678e+18	1.002e+18	118300000000000	21700000000000		85	8.251e+18	8.313e+17	99540000000000	18020000000000								0	2.507e+18	5.722e+17	85180000000000	12470000000000								55	1.427e+18	5.693e+17	37530000000000	12360000000000								145	9.134e+18	7.654e+17	133300000000000	16650000000000
	95	6.731e+18	9.175e+17	107300000000000	19870000000000		87	7.096e+18	7.749e+17	93120000000000	16780000000000								5	2.727e+18	5.848e+17	72250000000000	12750000000000								60	1.332e+18	5.84e+17	28330000000000	12670000000000								150	8.218e+18	7.451e+17	108700000000000	16180000000000
	100	4.597e+18	9.609e+17	94590000000000	20810000000000		90	5.688e+18	8.519e+17	87270000000000	18450000000000								10	3.292e+18	5.906e+17	75490000000000	12870000000000								70	1.429e+18	5.496e+17	32110000000000	11920000000000								155	7.515e+18	7.541e+17	91320000000000	16360000000000
	105	4.632e+18	9.569e+17	97970000000000	20720000000000		95	4.16e+18	8.495e+17	101300000000000	18400000000000								15	2.401e+18	5.315e+17	64800000000000	11580000000000								75	2.412e+18	5.503e+17	58890000000000	11960000000000								165	8.26e+18	7.308e+17	107400000000000	15880000000000
	110	3.997e+18	9.429e+17	100300000000000	20420000000000		100	2.079e+18	8.424e+17	50460000000000	18230000000000								20	2.288e+18	5.664e+17	79220000000000	12340000000000								80	1.723e+18	5.624e+17	15150000000000	12200000000000								170	8.794e+18	7.568e+17	127600000000000	16460000000000
	115	3.68e+18	9.595e+17	109300000000000	20780000000000		105	1.877e+18	8.302e+17	68140000000000	17970000000000								25	2.551e+18	5.55e+17	75130000000000	12090000000000								85	2.357e+18	5.681e+17	50080000000000	12350000000000								10	9.375e+18	6.878e+17	114300000000000	14960000000000
	120	2.647e+18	8.753e+17	124400000000000	18960000000000		110	1.2e+18	7.721e+17	66110000000000	16740000000000								30	2.685e+18	5.5e+17	72090000000000	11980000000000								90	1.206e+18	5.765e+17	46770000000000	12500000000000								20	6.475e+18	7.321e+17	86210000000000	15890000000000
	130	1.812e+18	9.374e+17	128600000000000	20300000000000		120	6.66e+17	8.372e+17	59270000000000	18120000000000								35	3.09e+18	6.012e+17	63750000000000	13110000000000								95	1.665e+18	5.591e+17	29010000000000	12130000000000								25	8.97e+18	7.099e+17	97220000000000	15440000000000
	140	1.011e+18	9.543e+17	106400000000000	20670000000000		130	5.114e+17	8.381e+17	42170000000000	18170000000000								40	3.179e+18	5.323e+17	69020000000000	11610000000000								100	2.252e+18	5.479e+17	48070000000000	11910000000000								30	6.347e+18	7.765e+17	84340000000000	16850000000000
	150	7.15e+17	9.498e+17	71130000000000	20570000000000		150	2.583e+17	8.503e+17	57510000000000	18410000000000								45	3.229e+18	5.261e+17	72310000000000	11470000000000								105	1.951e+18	5.392e+17	47700000000000	11720000000000								35	7.397e+18	7.156e+17	123400000000000	15560000000000
	10	1.068e+18	9.846e+17	69540000000000	21320000000000		15	2.494e+17	8.112e+17	52280000000000	17580000000000								50	2.904e+18	5.232e+17	67250000000000	11400000000000								110	1.195e+18	5.294e+17	47380000000000	11500000000000								40	7.823e+18	7.365e+17	100700000000000	16000000000000
	15	2.45e+18	9.693e+17	92140000000000	20990000000000		20	-6.754e+16	8.217e+17	35590000000000	17790000000000								55	2.792e+18	5.451e+17	80870000000000	11880000000000								115	1.683e+18	4.981e+17	36340000000000	10830000000000								45	7.136e+18	7.639e+17	108000000000000	16610000000000
	20	3.468e+18	9.841e+17	108600000000000	21310000000000		35	1.114e+18	8.381e+17	76050000000000	18160000000000								60	2.928e+18	5.738e+17	80440000000000	12500000000000								120	1.879e+18	5.408e+17	44690000000000	11750000000000								50	7.679e+18	7.134e+17	96330000000000	15480000000000
	25	5.584e+18	9.518e+17	136000000000000	20610000000000		40	8.482e+17	8.416e+17	53670000000000	18230000000000								65	2.589e+18	5.722e+17	75530000000000	12470000000000								125	1.535e+18	5.303e+17	37080000000000	11520000000000								55	8.014e+18	6.928e+17	110700000000000	15060000000000
	30	3.534e+18	1.04e+18	89230000000000	22520000000000		45	1.222e+18	8.763e+17	66860000000000	18980000000000								70	3.104e+18	5.177e+17	71980000000000	11280000000000								130	1.557e+18	5.433e+17	37770000000000	11780000000000								60	7.286e+18	7.052e+17	106300000000000	15330000000000
	35	3.709e+18	1.011e+18	98010000000000	21890000000000		50	1.072e+18	7.961e+17	71220000000000	17250000000000								75	2.826e+18	5.39e+17	77130000000000	11750000000000								135	8.454e+17	5.361e+17	46550000000000	11630000000000								65	6.62e+18	7.411e+17	75610000000000	16090000000000
	40	3.744e+18	9.327e+17	96470000000000	20200000000000		55	5.606e+17	8.548e+17	51000000000000	18500000000000								80	2.781e+18	5.764e+17	76390000000000	12560000000000								140	1.04e+18	5.175e+17	40830000000000	11230000000000								70	7.184e+18	7.657e+17	87040000000000	16640000000000
	45	4.491e+18	9.705e+17	93410000000000	21020000000000		60	1.605e+18	8.109e+17	74120000000000	17570000000000								85	3.28e+18	5.574e+17	82680000000000	12150000000000								150	1.301e+18	5.519e+17	48410000000000	11990000000000								75	6.672e+18	7.319e+17	99880000000000	15880000000000
	50	4.87e+18	9.566e+17	105700000000000	20720000000000		65	3.872e+18	8.016e+17	57080000000000	17360000000000								90	2.79e+18	5.485e+17	77810000000000	11950000000000								155	1.166e+18	5.309e+17	37240000000000	11510000000000								80	7.112e+18	7.206e+17	98860000000000	15660000000000
	55	4.045e+18	9.737e+17	112500000000000	21090000000000		70	5.261e+18	8.369e+17	92860000000000	18130000000000								95	2.917e+18	5.564e+17	75590000000000	12120000000000								160	1.291e+18	5.624e+17	36720000000000	12200000000000								85	7.291e+18	7.26e+17	85600000000000	15780000000000
	60	4.674e+18	9.877e+17	120500000000000	21390000000000		80	7.168e+18	8.447e+17	77110000000000	18300000000000								105	3.168e+18	5.816e+17	88560000000000	12670000000000								165	6.191e+17	5.294e+17	48580000000000	11510000000000								90	6.906e+18	6.987e+17	98160000000000	15180000000000
	65	4.623e+18	9.666e+17	124100000000000	20930000000000		85	6e+18	8.67e+17	99150000000000	18770000000000								110	2.798e+18	5.921e+17	70130000000000	12910000000000								170	6.211e+17	5.61e+17	34910000000000	12200000000000								95	6.958e+18	7.268e+17	107500000000000	15800000000000
	70	4.811e+18	9.422e+17	103000000000000	20410000000000		87	6.423e+18	8.249e+17	90090000000000	17850000000000								115	3.32e+18	5.763e+17	72330000000000	12550000000000								0	-5.287e+16	5.533e+17	13600000000000	12000000000000								100	6.708e+18	7.651e+17	110300000000000	16640000000000
	75	4.458e+18	9.702e+17	79870000000000	21010000000000		90	5.662e+18	8.206e+17	99170000000000	17760000000000								120	3.145e+18	5.787e+17	89410000000000	12600000000000								5	1.499e+18	5.733e+17	30890000000000	12460000000000								110	6.272e+18	7.375e+17	100000000000000	16010000000000
	80	5.265e+18	9.521e+17	100700000000000	20620000000000		95	3.268e+18	8.286e+17	84470000000000	17950000000000								125	3.73e+18	5.196e+17	74420000000000	11320000000000								10	8.303e+17	5.66e+17	28120000000000	12270000000000								115	7.046e+18	7.239e+17	110400000000000	15730000000000
	85	5.107e+18	9.479e+17	113200000000000	20530000000000		100	1.602e+18	8.112e+17	82190000000000	17570000000000								135	2.706e+18	5.626e+17	86780000000000	12260000000000								15	1.529e+18	5.612e+17	46370000000000	12200000000000								120	6.627e+18	7.025e+17	96920000000000	15250000000000
	87	5.078e+18	9.249e+17	109800000000000	20030000000000		105	1.512e+18	8.235e+17	52640000000000	17830000000000								140	2.672e+18	5.608e+17	64540000000000	12220000000000								20	1.102e+18	5.31e+17	45810000000000	11520000000000								125	6.742e+18	7.093e+17	111700000000000	15420000000000
	90	4.192e+18	9.761e+17	112000000000000	21140000000000		110	7.748e+17	7.521e+17	60530000000000	16290000000000								150	3.126e+18	5.575e+17	86010000000000	12140000000000								25	1.673e+18	5.466e+17	39750000000000	11890000000000								130	6.044e+18	7.267e+17	89930000000000	15770000000000
	95	4.1e+18	9.641e+17	92300000000000	20880000000000		115	1.236e+18	8.079e+17	58300000000000	17490000000000								160	2.941e+18	5.264e+17	81790000000000	11470000000000								30	1.712e+18	5.467e+17	37610000000000	11880000000000								135	6.037e+18	7.54e+17	96690000000000	16360000000000
	100	3.797e+18	1.003e+18	108000000000000	21730000000000		120	3.154e+17	8.291e+17	68980000000000	17970000000000								170	2.991e+18	5.406e+17	73050000000000	11780000000000								35	6.777e+17	5.656e+17	28550000000000	12270000000000								145	6.551e+18	7.308e+17	75470000000000	15870000000000
	105	3.334e+18	9.26e+17	103700000000000	20050000000000		130	1.425e+18	7.932e+17	71730000000000	17190000000000								0	3.071e+18	5.426e+17	74380000000000	11830000000000								40	2.466e+18	5.835e+17	29250000000000	12690000000000								150	6.322e+18	7.044e+17	109200000000000	15300000000000
	110	3.418e+18	9.35e+17	114800000000000	20250000000000		140	9.401e+17	8.276e+17	50430000000000	17910000000000								5	2.844e+18	5.336e+17	84260000000000	11630000000000								45	1.606e+18	5.471e+17	28540000000000	11870000000000								160	9.833e+18	7.284e+17	121500000000000	15840000000000
	115	1.277e+18	9.269e+17	96810000000000	20070000000000		150	-7.948e+17	8.14e+17	63080000000000	17640000000000								10	3.51e+18	5.577e+17	72240000000000	12150000000000								50	1.633e+18	5.891e+17	28530000000000	12800000000000								165	8.532e+18	6.508e+17	109500000000000	14120000000000
	120	2.359e+18	9.929e+17	97810000000000	21500000000000		25	2.073e+17	7.933e+17	51230000000000	17180000000000								15	3.137e+18	5.509e+17	84690000000000	12010000000000								55	1.231e+18	5.571e+17	49610000000000	12110000000000								170	7.686e+18	7.252e+17	145500000000000	15750000000000
	130	2.24e+18	9.195e+17	94750000000000	19910000000000		30	3.785e+17	7.851e+17	54560000000000	17000000000000								20	2.858e+18	5.636e+17	74880000000000	12290000000000								60	1.797e+18	5.639e+17	24060000000000	12260000000000								10	8.822e+18	6.545e+17	143900000000000	14220000000000
	140	7.762e+17	9.406e+17	77230000000000	20370000000000		35	1.176e+18	8.595e+17	24260000000000	18600000000000								25	3.227e+18	5.878e+17	84130000000000	12810000000000								65	1.592e+18	6.035e+17	18170000000000	13080000000000								15	9.829e+18	6.899e+17	123700000000000	14990000000000
	150	1.935e+17	8.887e+17	74110000000000	19240000000000		40	1.011e+18	8.104e+17	45390000000000	17560000000000								30	2.282e+18	5.369e+17	59360000000000	11700000000000								70	1.122e+18	5.544e+17	32900000000000	12020000000000								20	8.678e+18	6.785e+17	130200000000000	14730000000000
	10	2.898e+17	9.907e+17	48880000000000	21450000000000		45	9.324e+17	8.077e+17	53360000000000	17490000000000								40	3.161e+18	5.582e+17	71800000000000	12160000000000								75	1.486e+18	5.613e+17	39630000000000	12170000000000								25	9.387e+18	6.67e+17	116200000000000	14500000000000
	15	-1.449e+16	9.194e+17	34000000000000	19910000000000		50	1.444e+17	7.965e+17	28460000000000	17260000000000								45	3.22e+18	5.512e+17	76310000000000	12010000000000								80	1.125e+18	5.747e+17	24030000000000	12460000000000								30	7.814e+18	7.072e+17	123800000000000	15370000000000
	20	1.063e+18	9.965e+17	51520000000000	21580000000000		55	1.301e+18	7.991e+17	58750000000000	17300000000000								55	2.854e+18	5.512e+17	70690000000000	12020000000000								85	1.195e+18	5.977e+17	33890000000000	12960000000000								35	5.711e+18	7.02e+17	107000000000000	15230000000000
	25	2.216e+18	9.977e+17	85630000000000	21610000000000		60	2.32e+18	7.628e+17	93420000000000	16520000000000								60	3.132e+18	5.317e+17	77390000000000	11590000000000								95	1.486e+18	5.63e+17	35770000000000	12210000000000								40	7.037e+18	6.982e+17	98160000000000	15170000000000
	30	1.644e+18	9.428e+17	57420000000000	20420000000000		65	6.035e+18	8.245e+17	89240000000000	17850000000000								65	3.04e+18	5.469e+17	77600000000000	11930000000000								100	2.303e+18	5.766e+17	27690000000000	12540000000000								50	5.394e+18	7.565e+17	93120000000000	16440000000000
	35	2.762e+18	9.475e+17	65950000000000	20520000000000		70	6.644e+18	8.379e+17	84400000000000	18150000000000								70	3.521e+18	5.706e+17	83630000000000	12430000000000								105	1.658e+18	5.756e+17	23190000000000	12480000000000								55	5.159e+18	7.159e+17	112600000000000	15560000000000
	40	4.641e+18	9.918e+17	72320000000000	21480000000000		75	7.166e+18	8.001e+17	86930000000000	17330000000000								80	3.076e+18	5.836e+17	79230000000000	12710000000000								110	1.71e+18	6.016e+17	20400000000000	13040000000000								60	5.199e+18	7.31e+17	102100000000000	15870000000000
	45	3.546e+18	1.014e+18	72330000000000	21970000000000		80	7.981e+18	8.806e+17	112700000000000	19090000000000								85	2.878e+18	5.507e+17	81310000000000	12000000000000								115	1.553e+18	6.287e+17	21080000000000	13630000000000								65	5.102e+18	7.132e+17	101900000000000	15490000000000
	50	2.868e+18	9.908e+17	98090000000000	21460000000000		85	7.245e+18	7.968e+17	89790000000000	17250000000000								90	3.307e+18	5.579e+17	85550000000000	12160000000000								120	1.196e+18	5.825e+17	19370000000000	12640000000000								70	6.005e+18	7.272e+17	110000000000000	15820000000000
	55	3.149e+18	9.308e+17	78580000000000	20160000000000		87	6.141e+18	7.897e+17	95720000000000	17100000000000								95	2.748e+18	5.122e+17	72800000000000	11160000000000								125	1.845e+18	5.944e+17	44640000000000	12940000000000								75	6.123e+18	7.561e+17	110100000000000	16430000000000
	60	3.264e+18	9.702e+17	90980000000000	21010000000000		90	5.526e+18	8.059e+17	85320000000000	17460000000000								105	3.8e+18	5.838e+17	76880000000000	12710000000000								130	1.146e+18	5.755e+17	29950000000000	12480000000000								80	5.918e+18	6.767e+17	96990000000000	14690000000000
	65	4.406e+18	9.746e+17	97250000000000	21110000000000		95	3.286e+18	8.279e+17	89350000000000	17930000000000								110	3.191e+18	5.79e+17	97230000000000	12600000000000								135	1.709e+18	5.755e+17	40370000000000	12510000000000								85	5.893e+18	7.219e+17	94680000000000	15700000000000
	70	3.101e+18	9.835e+17	108200000000000	21300000000000		100	1.877e+18	8.278e+17	89040000000000	17940000000000								115	2.595e+18	5.684e+17	86450000000000	12380000000000								140	1.506e+18	5.396e+17	18590000000000	11720000000000								95	5.642e+18	7.281e+17	106900000000000	15800000000000
	75	2.258e+18	9.569e+17	101800000000000	20720000000000		105	8.422e+17	8.031e+17	42860000000000	17380000000000								120	3.067e+18	5.413e+17	85200000000000	11790000000000								145	6.978e+17	6.059e+17	24260000000000	13140000000000								105	5.881e+18	7.117e+17	95650000000000	15440000000000
	80	3.516e+18	9.774e+17	104900000000000	21170000000000		110	5.15e+17	7.818e+17	27260000000000	16950000000000								125	3.36e+18	5.592e+17	82260000000000	12190000000000								150	1.332e+18	5.567e+17	37850000000000	12110000000000								110	5.831e+18	7.012e+17	112200000000000	15250000000000
	85	4.36e+18	9.532e+17	113100000000000	20640000000000		115	5.271e+17	8.346e+17	56310000000000	18060000000000								130	3.131e+18	5.55e+17	86090000000000	12100000000000								155	3.668e+17	5.592e+17	29290000000000	12120000000000								115	5.178e+18	6.849e+17	97850000000000	14870000000000
	87	3.44e+18	9.636e+17	98170000000000	20870000000000		130	4.906e+17	7.895e+17	48980000000000	17100000000000								135	2.89e+18	5.651e+17	76880000000000	12310000000000								160	1.088e+18	5.709e+17	45320000000000	12420000000000								120	4.534e+18	7.094e+17	73110000000000	15400000000000
	90	3.102e+18	9.572e+17	99120000000000	20730000000000		140	1.447e+18	8.622e+17	57090000000000	18690000000000								140	3.454e+18	5.13e+17	68950000000000	11180000000000								165	1.059e+18	5.436e+17	29500000000000	11830000000000								130	6.697e+18	7.472e+17	110600000000000	16240000000000
	95	2.462e+18	9.537e+17	94310000000000	20650000000000		150	7.058e+17	8.302e+17	66040000000000	17980000000000								150	2.627e+18	5.58e+17	90010000000000	12160000000000								170	7.777e+17	5.664e+17	18510000000000	12290000000000								135	6.175e+18	7.466e+17	84900000000000	16210000000000
	100	2.484e+18	9.379e+17	94880000000000	20310000000000		15	4.418e+17	8.063e+17	52950000000000	17450000000000								160	2.751e+18	5.462e+17	85780000000000	11910000000000								0	-4.971e+17	5.828e+17	18620000000000	12640000000000								140	5.869e+18	7.588e+17	95050000000000	16470000000000
	105	2.641e+18	9.17e+17	128600000000000	19860000000000		20	2.732e+17	7.659e+17	57710000000000	16600000000000								170	2.561e+18	5.589e+17	81760000000000	12170000000000								5	4.507e+17	5.831e+17	36130000000000	12670000000000								145	6.011e+18	7.137e+17	108800000000000	15500000000000
	110	2.656e+18	9.543e+17	109800000000000	20660000000000		25	-2.92e+17	7.903e+17	58840000000000	17110000000000								0	2.975e+18	5.323e+17	76190000000000	11610000000000								10	4.634e+17	5.515e+17	35560000000000	11960000000000								150	6.943e+18	7.215e+17	99780000000000	15680000000000
	115	3.231e+18	9.862e+17	115300000000000	21360000000000		30	1.215e+18	7.53e+17	65290000000000	16320000000000								10	2.946e+18	5.604e+17	81600000000000	12210000000000								15	3.021e+17	5.597e+17	51350000000000	12140000000000								155	7.411e+18	7.193e+17	105100000000000	15650000000000
	120	2.569e+18	9.424e+17	85860000000000	20410000000000		35	1.472e+18	7.588e+17	57450000000000	16430000000000								15	3.413e+18	5.645e+17	85910000000000	12310000000000								20	8.918e+17	5.233e+17	37050000000000	11370000000000								160	5.706e+18	7.24e+17	83980000000000	15710000000000
	130	2.517e+18	9.215e+17	112800000000000	19960000000000		40	1.388e+18	7.731e+17	42550000000000	16730000000000								20	3.552e+18	5.433e+17	77190000000000	11830000000000								25	9.288e+17	5.381e+17	28490000000000	11670000000000								165	6.385e+18	7.068e+17	110600000000000	15370000000000
	140	9.537e+17	9.385e+17	73270000000000	20330000000000		50	2.391e+18	7.723e+17	67030000000000	16720000000000								25	2.326e+18	5.68e+17	74270000000000	12380000000000								30	4.908e+17	5.286e+17	13400000000000	11460000000000								170	6.277e+18	7.301e+17	86970000000000	15870000000000
	150	9.955e+17	9.236e+17	70050000000000	20000000000000		55	4.183e+18	7.863e+17	86060000000000	17040000000000								30	3.029e+18	5.56e+17	78720000000000	12120000000000								35	1.377e+18	5.06e+17	24630000000000	10970000000000								10	6.885e+18	7.465e+17	97700000000000	16230000000000
	10	1.283e+18	1.016e+18	51950000000000	22000000000000		60	6.716e+18	8.933e+17	109800000000000	19350000000000								35	3.367e+18	5.613e+17	77750000000000	12230000000000								40	1.076e+18	5.376e+17	5074000000000	11660000000000								15	6.798e+18	7.112e+17	90100000000000	15460000000000
	15	1.221e+18	9.769e+17	29580000000000	21160000000000		65	8.587e+18	8.616e+17	119000000000000	18660000000000								40	3.155e+18	5.42e+17	81190000000000	11810000000000								45	1.559e+18	5.134e+17	21930000000000	11130000000000								20	6.466e+18	7.249e+17	73570000000000	15740000000000
	20	1.118e+18	9.864e+17	51290000000000	21360000000000		70	8.258e+18	8.099e+17	95370000000000	17540000000000								45	3.012e+18	5.006e+17	78990000000000	10910000000000								50	1.345e+18	5.503e+17	26420000000000	11930000000000								25	5.434e+18	7.334e+17	88780000000000	15960000000000
	25	1.73e+18	9.859e+17	64320000000000	21350000000000		75	6.086e+18	8.409e+17	80170000000000	18230000000000								50	2.789e+18	5.531e+17	89520000000000	12050000000000								55	2.104e+18	5.894e+17	23380000000000	12820000000000								30	6.464e+18	7.537e+17	86480000000000	16390000000000
	30	3.762e+18	1.03e+18	76210000000000	22300000000000		80	5.786e+18	8.825e+17	95850000000000	19120000000000								55	3.644e+18	5.601e+17	65290000000000	12200000000000								60	1.371e+18	5.473e+17	24170000000000	11910000000000								35	6.39e+18	7.438e+17	89170000000000	16160000000000
	35	4.027e+18	1.019e+18	69440000000000	22080000000000		85	3.851e+18	8.309e+17	102900000000000	18030000000000								60	2.782e+18	5.239e+17	81770000000000	11410000000000								65	8.54e+17	5.442e+17	30880000000000	11800000000000								40	6.018e+18	7.229e+17	73600000000000	15710000000000
	40	5.523e+18	1.007e+18	94270000000000	21810000000000		87	2.153e+18	8.669e+17	87500000000000	18770000000000								65	3.427e+18	5.296e+17	80260000000000	11540000000000								70	1.327e+18	5.693e+17	24220000000000	12370000000000								45	5.673e+18	7.211e+17	92450000000000	15690000000000
	45	5.248e+18	9.414e+17	94140000000000	20390000000000		90	2.891e+18	8.066e+17	89100000000000	17470000000000								70	3.27e+18	5.286e+17	81470000000000	11520000000000								75	5.975e+17	5.833e+17	14490000000000	12650000000000								50	4.647e+18	7.335e+17	75220000000000	15910000000000
	50	5.962e+18	9.834e+17	136100000000000	21300000000000		105	8.597e+17	8.13e+17	51620000000000	17620000000000								75	3.623e+18	5.248e+17	84290000000000	11430000000000								80	2.08e+18	5.427e+17	23140000000000	11770000000000								55	4.082e+18	7.224e+17	71820000000000	15670000000000
	55	5.775e+18	1.007e+18	121100000000000	21810000000000		110	1.626e+18	8.63e+17	49510000000000	18700000000000								80	3.545e+18	5.316e+17	80440000000000	11590000000000								85	2.012e+18	5.639e+17	24270000000000	12250000000000								65	5.163e+18	6.893e+17	90710000000000	14980000000000
	60	6.303e+18	9.693e+17	165800000000000	20990000000000		115	1.228e+18	8.278e+17	42850000000000	17940000000000								85	3.627e+18	5.574e+17	78240000000000	12160000000000								90	1.105e+18	5.717e+17	39260000000000	12420000000000								70	5.416e+18	7.251e+17	79280000000000	15760000000000
	65	6.625e+18	1.038e+18	151900000000000	22490000000000		130	1.171e+18	8.149e+17	37000000000000	17640000000000								90	3.53e+18	5.594e+17	72710000000000	12180000000000								95	1.767e+18	5.162e+17	23390000000000	11190000000000								75	4.796e+18	7.425e+17	78790000000000	16140000000000
	70	5.811e+18	9.907e+17	118500000000000	21450000000000		140	7.83e+16	7.639e+17	60370000000000	16550000000000								95	2.933e+18	5.679e+17	75210000000000	12380000000000								100	1.644e+18	5.557e+17	32350000000000	12080000000000								80	3.247e+18	7.042e+17	67610000000000	15280000000000
	75	6.12e+18	1.025e+18	151700000000000	22210000000000		150	9.566e+17	7.297e+17	39780000000000	15800000000000								100	3.213e+18	5.305e+17	84520000000000	11550000000000								105	2.46e+18	6.271e+17	38810000000000	13650000000000								85	4.296e+18	6.782e+17	70680000000000	14730000000000
	80	6.715e+18	9.873e+17	122700000000000	21380000000000		15	5.808e+17	7.5e+17	67840000000000	16240000000000								105	3.077e+18	5.297e+17	70280000000000	11550000000000								110	1.478e+18	5.348e+17	23360000000000	11600000000000								90	4.095e+18	7.425e+17	66140000000000	16110000000000
	85	4.719e+18	9.496e+17	115500000000000	20560000000000		20	7.335e+17	7.867e+17	43040000000000	17030000000000								110	3.178e+18	5.718e+17	75280000000000	12460000000000								115	2.175e+18	5.614e+17	22710000000000	12170000000000								95	3.981e+18	6.881e+17	85960000000000	14960000000000
	87	3.263e+18	1.013e+18	118700000000000	21950000000000		25	6.273e+17	8.147e+17	37500000000000	17640000000000								115	3.26e+18	5.566e+17	79770000000000	12120000000000								120	1.912e+18	6.01e+17	33480000000000	13060000000000								100	3.169e+18	7.473e+17	79580000000000	16210000000000
	90	3.003e+18	9.778e+17	92870000000000	21180000000000		30	-3.791e+17	7.998e+17	42170000000000	17320000000000								120	3.054e+18	5.697e+17	87910000000000	12410000000000								125	1.98e+18	5.887e+17	37810000000000	12820000000000								105	3.874e+18	6.899e+17	66410000000000	14980000000000
	95	2.942e+18	9.227e+17	107300000000000	19980000000000		35	-1.57e+17	7.943e+17	49700000000000	17190000000000								125	2.848e+18	5.36e+17	77460000000000	11690000000000								130	8.829e+17	5.799e+17	35670000000000	12600000000000								110	4.378e+18	7.015e+17	68350000000000	15250000000000
	100	2.499e+18	9.75e+17	134800000000000	21110000000000		40	1.408e+18	7.614e+17	50060000000000	16480000000000								135	2.911e+18	4.979e+17	81290000000000	10850000000000								135	8.592e+17	5.541e+17	28650000000000	12040000000000								115	3.841e+18	6.882e+17	78400000000000	14960000000000
	105	1.97e+18	9.096e+17	83720000000000	19700000000000		50	4.991e+18	7.861e+17	101300000000000	17010000000000								140	2.639e+18	5.365e+17	78440000000000	11700000000000								140	1.348e+18	5.563e+17	45410000000000	12090000000000								120	3.695e+18	7.196e+17	79500000000000	15640000000000
	110	2.635e+18	9.196e+17	80220000000000	19920000000000		60	8.967e+18	8.311e+17	115600000000000	18000000000000								150	2.7e+18	5.5e+17	77950000000000	11980000000000								150	1.25e+18	5.186e+17	35310000000000	11250000000000								130	4.1e+18	6.729e+17	63660000000000	14610000000000
	115	1.827e+18	9.538e+17	74710000000000	20660000000000		65	7.122e+18	7.905e+17	118200000000000	17120000000000								160	3.213e+18	5.512e+17	73050000000000	12010000000000								155	1.183e+18	5.121e+17	29790000000000	11100000000000								135	4.113e+18	6.364e+17	64710000000000	13810000000000
							75	4.763e+18	8.131e+17	84900000000000	17620000000000								170	3.08e+18	5.115e+17	78200000000000	11150000000000								160	1.342e+18	5.204e+17	40950000000000	11310000000000								140	3.061e+18	6.652e+17	89760000000000	14450000000000
							80	2.431e+18	8.032e+17	65830000000000	17400000000000								0	2.621e+18	5.32e+17	71250000000000	11590000000000								165	5.837e+17	5.122e+17	29220000000000	11110000000000								150	3.746e+18	6.411e+17	64890000000000	13930000000000
							85	1.064e+18	7.919e+17	53590000000000	17160000000000								5	2.765e+18	5.53e+17	85980000000000	12050000000000								170	4.699e+17	5.891e+17	21000000000000	12800000000000								155	3.503e+18	6.509e+17	60930000000000	14150000000000
							87	1.209e+18	8.03e+17	59090000000000	17390000000000								10	2.613e+18	5.922e+17	62830000000000	12900000000000								0	-6.153e+17	5.631e+17	23120000000000	12210000000000								160	2.959e+18	6.566e+17	72970000000000	14240000000000
							90	2.438e+18	7.824e+17	68660000000000	16940000000000								20	3.283e+18	5.612e+17	81930000000000	12220000000000								5	6.547e+17	5.909e+17	31340000000000	12820000000000								165	2.592e+18	7.214e+17	59390000000000	15650000000000
							95	1.42e+18	8.013e+17	41380000000000	17360000000000								25	2.391e+18	5.326e+17	69440000000000	11600000000000								10	-2.121e+17	5.561e+17	34760000000000	12060000000000								170	3.452e+18	6.459e+17	60460000000000	14050000000000
							100	1.385e+18	7.78e+17	45960000000000	16850000000000								30	3.533e+18	5.309e+17	81980000000000	11560000000000								15	7.431e+17	5.243e+17	21480000000000	11370000000000								10	3.111e+18	6.718e+17	39020000000000	14580000000000
							105	1.522e+18	7.741e+17	52030000000000	16770000000000								35	3.07e+18	5.195e+17	70640000000000	11310000000000								20	9.614e+17	5.54e+17	31340000000000	12050000000000								15	3.203e+18	6.533e+17	52420000000000	14180000000000
							115	9.552e+17	8.149e+17	40040000000000	17640000000000								40	2.609e+18	5.124e+17	71030000000000	11170000000000								25	8.492e+16	5.398e+17	14260000000000	11700000000000								25	3.431e+18	6.943e+17	66330000000000	15090000000000
							130	-9.257e+16	7.978e+17	45890000000000	17270000000000								45	3.155e+18	5.302e+17	59060000000000	11550000000000								30	4.618e+17	5.562e+17	21770000000000	12070000000000								30	2.42e+18	6.9e+17	50090000000000	14970000000000
							150	1.003e+18	7.883e+17	30860000000000	17090000000000								50	3.102e+18	5.48e+17	60410000000000	11950000000000								35	1.123e+18	5.582e+17	11240000000000	12100000000000								35	2.642e+18	6.558e+17	41220000000000	14230000000000
							15	8.585e+17	7.854e+17	47270000000000	17010000000000								55	3.394e+18	5.769e+17	71600000000000	12570000000000								40	1.311e+18	6.039e+17	15590000000000	13140000000000								45	2.737e+18	6.865e+17	71260000000000	14900000000000
							30	2.239e+18	7.727e+17	68770000000000	16720000000000								60	3.21e+18	5.632e+17	79330000000000	12280000000000								45	1.289e+18	5.621e+17	16880000000000	12190000000000								50	2.792e+18	6.563e+17	51830000000000	14240000000000
							35	2.006e+18	7.911e+17	69730000000000	17120000000000								65	3.369e+18	5.613e+17	77940000000000	12240000000000								50	1.18e+18	6.328e+17	12980000000000	13750000000000								55	3.215e+18	6.401e+17	67770000000000	13910000000000
							40	3.672e+18	8.126e+17	76320000000000	17590000000000								70	3.578e+18	5.032e+17	71710000000000	10960000000000								55	1.815e+18	5.893e+17	22540000000000	12780000000000								60	4.055e+18	6.497e+17	66310000000000	14110000000000
							45	4.67e+18	8.288e+17	103900000000000	17940000000000								75	2.784e+18	5.561e+17	65610000000000	12110000000000								60	1.647e+18	5.737e+17	15960000000000	12480000000000								65	3.156e+18	6.867e+17	60670000000000	14940000000000
							50	7.566e+18	8.412e+17	104300000000000	18220000000000								80	3.163e+18	5.939e+17	76910000000000	12960000000000								65	1.314e+18	5.333e+17	7748000000000	11560000000000								70	2.92e+18	6.302e+17	49110000000000	13690000000000
							65	5.297e+18	8.025e+17	112200000000000	17390000000000								85	2.774e+18	5.843e+17	70660000000000	12730000000000								70	1.271e+18	5.613e+17	13080000000000	12210000000000								75	3.011e+18	6.755e+17	61420000000000	14690000000000
							70	4.544e+18	8.123e+17	100400000000000	17580000000000								90	3.608e+18	5.816e+17	64620000000000	12680000000000								75	8.852e+17	5.732e+17	11930000000000	12430000000000								85	3.09e+18	6.459e+17	63740000000000	14040000000000
							75	2.121e+18	8.229e+17	75320000000000	17830000000000								95	3.159e+18	5.569e+17	74610000000000	12130000000000								80	1.4e+18	5.619e+17	1946000000000	12180000000000								90	2.389e+18	6.461e+17	57340000000000	14040000000000
							85	1.527e+18	8.18e+17	68140000000000	17710000000000								100	3.349e+18	5.478e+17	77990000000000	11940000000000								85	7.032e+17	5.489e+17	6964000000000	11910000000000								95	2.014e+18	6.875e+17	55510000000000	14920000000000
							87	7.391e+17	7.521e+17	54870000000000	16280000000000								105	3.167e+18	4.882e+17	71370000000000	10630000000000								90	6.669e+17	5.878e+17	13530000000000	12750000000000								100	3.247e+18	7.075e+17	49250000000000	15380000000000
							90	1.306e+18	7.601e+17	62720000000000	16460000000000								110	2.772e+18	5.393e+17	74160000000000	11740000000000								95	1.824e+18	6.159e+17	3194000000000	13400000000000								105	2.663e+18	6.596e+17	51880000000000	14330000000000
							95	7.128e+17	8.19e+17	45810000000000	17730000000000								115	2.717e+18	5.487e+17	74770000000000	11960000000000								100	5.5e+17	5.756e+17	-5130000000000	12480000000000								115	5.839e+18	6.844e+17	110300000000000	14880000000000
							100	1.559e+18	8.248e+17	39880000000000	17850000000000								125	3.039e+18	5.435e+17	78690000000000	11840000000000								105	8.878e+17	5.549e+17	15920000000000	12030000000000								120	4.614e+18	6.699e+17	77770000000000	14530000000000
							110	1.165e+18	7.768e+17	48600000000000	16820000000000								135	2.972e+18	5.125e+17	66490000000000	11180000000000								110	1.691e+18	5.878e+17	17380000000000	12770000000000								125	4.894e+18	6.462e+17	67860000000000	14020000000000
							120	4.266e+17	7.625e+17	46130000000000	16510000000000								140	2.7e+18	5.132e+17	71600000000000	11180000000000								115	8.807e+17	6.225e+17	13140000000000	13500000000000								140	2.524e+18	6.51e+17	42830000000000	14130000000000
							130	1.103e+18	8.001e+17	24880000000000	17320000000000								150	3.144e+18	5.212e+17	78460000000000	11370000000000								120	1.226e+18	5.993e+17	15970000000000	12990000000000								145	2.515e+18	6.293e+17	52060000000000	13660000000000
							140	8.419e+17	8.196e+17	25480000000000	17750000000000								160	3.245e+18	5.655e+17	75940000000000	12320000000000								125	1.093e+18	6.041e+17	39200000000000	13100000000000								160	3.293e+18	6.222e+17	55030000000000	13530000000000
							150	2.579e+17	8.159e+17	49740000000000	17670000000000								170	2.148e+18	5.322e+17	71150000000000	11610000000000								130	1.443e+18	6.087e+17	33060000000000	13240000000000								165	2.974e+18	6.142e+17	62820000000000	13350000000000
							20	4.249e+17	8.131e+17	49410000000000	17600000000000								0	3.024e+18	5.375e+17	69370000000000	11700000000000								135	1.248e+18	6.019e+17	29080000000000	13090000000000								170	2.771e+18	6.4e+17	56230000000000	13900000000000
							25	3.066e+17	8.018e+17	50810000000000	17360000000000								5	2.891e+18	5.339e+17	74300000000000	11640000000000								140	9.759e+17	5.982e+17	24950000000000	13010000000000								10	2.024e+18	6.468e+17	61980000000000	14060000000000
							30	1.97e+18	7.962e+17	40310000000000	17240000000000								10	3.462e+18	5.32e+17	76420000000000	11610000000000								145	5.103e+17	5.655e+17	12500000000000	12260000000000								15	2.906e+18	6.271e+17	64260000000000	13640000000000
							35	2.514e+18	7.799e+17	79770000000000	16880000000000								15	2.737e+18	5.61e+17	72730000000000	12230000000000								150	1.542e+18	5.803e+17	25640000000000	12580000000000								20	2.025e+18	6.314e+17	42270000000000	13700000000000
							40	4.717e+18	8.527e+17	98640000000000	18480000000000								20	3.174e+18	5.276e+17	64330000000000	11490000000000								155	1.036e+18	5.668e+17	30810000000000	12320000000000								30	1.651e+18	5.97e+17	38020000000000	12960000000000
							45	7.687e+18	8.959e+17	113900000000000	19420000000000								25	2.659e+18	5.555e+17	72500000000000	12110000000000								160	1.183e+18	5.345e+17	35360000000000	11610000000000								35	1.563e+18	6.448e+17	54240000000000	13990000000000
							50	9.863e+18	8.681e+17	105900000000000	18810000000000								30	2.278e+18	5.786e+17	70070000000000	12610000000000								165	8.602e+17	5.781e+17	28110000000000	12570000000000								45	1.179e+18	6.529e+17	35460000000000	14160000000000
							55	5.166e+18	8.337e+17	111100000000000	18060000000000								35	3.252e+18	5.519e+17	77230000000000	12020000000000								170	5.996e+17	6.191e+17	29880000000000	13450000000000								50	1.958e+18	6.642e+17	32120000000000	14430000000000
							60	3.924e+18	8.092e+17	92520000000000	17520000000000								40	3.129e+18	5.168e+17	71460000000000	11250000000000								0	6.148e+17	6.018e+17	24210000000000	13050000000000								55	1.43e+18	6.303e+17	50520000000000	13690000000000
							65	3.25e+18	7.559e+17	80840000000000	16370000000000								45	3.297e+18	5.326e+17	82770000000000	11610000000000								5	2.405e+17	5.561e+17	23670000000000	12090000000000								65	1.8e+18	5.766e+17	44340000000000	12530000000000
							70	1.491e+18	7.728e+17	67330000000000	16730000000000								50	3.002e+18	5.225e+17	65070000000000	11390000000000								10	3.518e+17	5.155e+17	29540000000000	11180000000000								70	1.906e+18	6.526e+17	42650000000000	14180000000000
							75	1.897e+18	7.941e+17	66820000000000	17200000000000								55	2.536e+18	5.134e+17	74260000000000	11190000000000								15	7.622e+17	5.449e+17	25200000000000	11850000000000								80	1.45e+18	6.575e+17	55820000000000	14300000000000
							80	1.065e+18	7.478e+17	54280000000000	16200000000000								60	3.139e+18	5.425e+17	59390000000000	11820000000000								20	7.575e+17	5.671e+17	11770000000000	12330000000000								85	1.58e+18	6.23e+17	35590000000000	13520000000000
							85	1.493e+18	7.523e+17	51140000000000	16300000000000								65	2.722e+18	5.521e+17	68850000000000	12030000000000								30	6.4e+17	5.281e+17	7130000000000	11480000000000								90	1.494e+18	6.394e+17	33910000000000	13900000000000
							87	7.503e+17	7.576e+17	51340000000000	16400000000000								70	2.895e+18	5.041e+17	72130000000000	10980000000000								35	1.154e+18	5.379e+17	13800000000000	11710000000000								95	1.497e+18	6.276e+17	36270000000000	13620000000000
							90	1.337e+18	8.473e+17	45180000000000	18350000000000								75	2.559e+18	5.546e+17	73580000000000	12080000000000								40	9.811e+17	5.268e+17	6129000000000	11430000000000								100	1.774e+18	6.53e+17	46580000000000	14190000000000
							95	1.016e+18	7.874e+17	29120000000000	17050000000000								80	1.924e+18	5.471e+17	65750000000000	11930000000000								45	9.534e+17	5.607e+17	4494000000000	12160000000000								105	1.697e+18	6.545e+17	44070000000000	14230000000000
							100	5.696e+17	8.327e+17	43310000000000	18030000000000								85	2.937e+18	5.365e+17	68570000000000	11680000000000								50	1.03e+18	5.59e+17	-4166000000000	12120000000000								110	1.333e+18	6.193e+17	46970000000000	13460000000000
							105	3.791e+17	7.465e+17	54780000000000	16170000000000								90	2.95e+18	5.091e+17	69620000000000	11100000000000								55	6.412e+17	5.126e+17	-486400000000	11110000000000								115	2.24e+18	6.258e+17	47310000000000	13610000000000
							110	4.31e+17	8.243e+17	59920000000000	17850000000000								95	3.025e+18	5.559e+17	71650000000000	12110000000000								60	1.111e+18	5.91e+17	20990000000000	12850000000000								120	2.392e+18	6.728e+17	60940000000000	14620000000000
							115	8.443e+17	7.278e+17	49410000000000	15760000000000								100	2.68e+18	5.248e+17	74490000000000	11430000000000								65	1.664e+18	5.683e+17	833200000000	12360000000000								125	2.882e+18	6.862e+17	54220000000000	14930000000000
							120	7.093e+17	7.894e+17	58420000000000	17090000000000								105	3.423e+18	5.303e+17	69330000000000	11560000000000								70	1.165e+18	5.462e+17	20350000000000	11880000000000								130	2.669e+18	7.12e+17	55320000000000	15450000000000
							130	1.095e+18	7.997e+17	62800000000000	17310000000000								110	3.406e+18	5.749e+17	79000000000000	12530000000000								75	1.484e+18	5.397e+17	9863000000000	11730000000000								140	2.419e+18	5.901e+17	51480000000000	12820000000000
							150	5.564e+17	7.747e+17	48740000000000	16770000000000								115	2.627e+18	5.607e+17	78260000000000	12210000000000								80	1.198e+18	5.479e+17	18670000000000	11880000000000								145	1.584e+18	6.264e+17	41800000000000	13610000000000
							15	1.088e+18	8.006e+17	57560000000000	17340000000000								120	3.233e+18	5.625e+17	70670000000000	12250000000000								85	8.869e+17	5.002e+17	-94980000000	10850000000000								150	1.919e+18	6.197e+17	47930000000000	13470000000000
							20	1.219e+18	7.559e+17	56880000000000	16360000000000								125	3.222e+18	5.504e+17	83440000000000	11990000000000								90	1.118e+18	5.574e+17	2965000000000	12090000000000								155	1.742e+18	6.125e+17	27950000000000	13310000000000
							25	1.123e+18	7.858e+17	60750000000000	17030000000000								130	2.825e+18	4.857e+17	69370000000000	10580000000000								95	2.065e+18	5.449e+17	13060000000000	11840000000000								160	1.588e+18	6.392e+17	50940000000000	13900000000000
							35	4.977e+18	8.412e+17	114000000000000	18230000000000								135	2.855e+18	5.154e+17	71420000000000	11240000000000								100	1.834e+18	5.244e+17	27130000000000	11400000000000								165	1.498e+18	6.236e+17	41980000000000	13560000000000
							40	8.585e+18	7.63e+17	115100000000000	16530000000000								140	3.118e+18	5.31e+17	72950000000000	11570000000000								105	7.403e+17	5.645e+17	6756000000000	12240000000000								170	1.518e+18	6.189e+17	36080000000000	13440000000000
							45	6.708e+18	7.88e+17	111100000000000	17070000000000								150	3.193e+18	5.457e+17	69220000000000	11890000000000								110	1.115e+18	5.725e+17	20020000000000	12430000000000								10	1.388e+18	6.047e+17	25930000000000	13140000000000
							50	5.368e+18	8.215e+17	101400000000000	17800000000000								5	2.564e+18	5.259e+17	73840000000000	11460000000000								115	1.543e+18	5.889e+17	3302000000000	12800000000000								15	1.358e+18	6.086e+17	32360000000000	13200000000000
							55	3.739e+18	8.2e+17	89450000000000	17750000000000								10	2.492e+18	5.452e+17	88510000000000	11890000000000								120	1.002e+18	5.677e+17	9277000000000	12310000000000								20	1.496e+18	6.348e+17	34020000000000	13770000000000
							60	2.517e+18	8.25e+17	56940000000000	17860000000000								15	2.606e+18	5.364e+17	87060000000000	11690000000000								125	6.835e+17	5.767e+17	15300000000000	12540000000000								25	2.116e+18	6.263e+17	35390000000000	13610000000000
							65	2.55e+18	8.338e+17	69740000000000	18050000000000								20	2.563e+18	5.513e+17	86670000000000	12010000000000								130	1.546e+18	5.907e+17	21420000000000	12840000000000								30	1.636e+18	6.335e+17	35030000000000	13750000000000
							70	8.197e+17	7.799e+17	62060000000000	16890000000000								25	2.862e+18	5.073e+17	85820000000000	11050000000000								135	1.823e+18	5.559e+17	20040000000000	12050000000000								35	1.845e+18	6.619e+17	42520000000000	14380000000000
							75	1.69e+18	7.603e+17	52490000000000	16460000000000								30	2.721e+18	5.583e+17	83150000000000	12160000000000								140	1.398e+18	6.023e+17	20080000000000	13100000000000								45	9.498e+17	6.31e+17	36900000000000	13680000000000
							85	3.802e+16	8.327e+17	51220000000000	18040000000000								35	2.573e+18	5.069e+17	70670000000000	11060000000000								145	7.829e+17	5.598e+17	25860000000000	12170000000000								50	1.251e+18	6.43e+17	43670000000000	13980000000000
							87	2.01e+17	8.357e+17	41980000000000	18110000000000								40	2.626e+18	5.1e+17	71700000000000	11120000000000								150	1.503e+18	5.515e+17	30510000000000	11980000000000								55	9.96e+17	6.531e+17	20040000000000	14190000000000
							90	8.836e+17	7.819e+17	40270000000000	16930000000000								45	2.382e+18	5.063e+17	63890000000000	11050000000000								155	1.278e+18	6.021e+17	21310000000000	13090000000000								60	1.105e+18	6.233e+17	33910000000000	13540000000000
							95	3.897e+17	7.663e+17	43190000000000	16610000000000								50	2.595e+18	5.196e+17	67360000000000	11320000000000								160	1.218e+18	5.228e+17	31450000000000	11370000000000								70	4.286e+17	6.16e+17	20000000000000	13360000000000
							100	1.707e+17	8.163e+17	27760000000000	17670000000000								55	2.685e+18	5.387e+17	58600000000000	11740000000000								165	2.583e+17	5.694e+17	2969000000000	12340000000000								75	1.794e+18	6.137e+17	39060000000000	13330000000000
							105	-2.629e+17	7.826e+17	30280000000000	16940000000000								60	3.099e+18	5.169e+17	50650000000000	11270000000000								170	-2.298e+17	5.79e+17	15490000000000	12560000000000								80	2.433e+18	7.17e+17	47090000000000	15560000000000
							110	-1.64e+17	7.731e+17	38700000000000	16730000000000								65	2.635e+18	5.271e+17	59020000000000	11490000000000								0	3.756e+17	5.801e+17	23450000000000	12580000000000								85	2.989e+18	6.922e+17	57020000000000	15020000000000
							115	-1.103e+17	8.134e+17	50730000000000	17610000000000								70	2.509e+18	5.353e+17	56170000000000	11670000000000								5	4.604e+17	5.789e+17	23480000000000	12580000000000								90	2.817e+18	6.913e+17	52220000000000	15010000000000
							120	-3.122e+16	7.706e+17	36320000000000	16680000000000								75	2.931e+18	5.443e+17	65240000000000	11860000000000								10	5.393e+17	5.58e+17	23330000000000	12100000000000								100	2.695e+18	6.775e+17	56640000000000	14720000000000
							130	1.305e+18	8.043e+17	38430000000000	17420000000000								80	2.997e+18	5.207e+17	48260000000000	11350000000000								15	4.765e+17	5.57e+17	9405000000000	12080000000000								105	1.178e+18	6.188e+17	41760000000000	13430000000000
							140	8.235e+17	8.013e+17	68840000000000	17350000000000								85	3.203e+18	5.53e+17	61020000000000	12050000000000								20	9.565e+17	5.327e+17	11590000000000	11550000000000								110	1.494e+18	6.28e+17	50120000000000	13660000000000
							150	1.004e+18	8.157e+17	63080000000000	17660000000000								90	3.216e+18	5.642e+17	70710000000000	12290000000000								25	1.049e+18	5.283e+17	9023000000000	11450000000000								115	2.02e+18	6.109e+17	32900000000000	13270000000000
							20	2.04e+18	7.959e+17	71030000000000	17230000000000								95	3.875e+18	6.109e+17	67560000000000	13310000000000								30	7.041e+17	5.574e+17	3424000000000	12110000000000								125	1.647e+18	6.421e+17	51040000000000	13950000000000
							25	1.478e+18	7.966e+17	50570000000000	17240000000000								100	3.43e+18	5.745e+17	78370000000000	12530000000000								35	7.383e+17	5.555e+17	2936000000000	12070000000000								130	1.868e+18	6.145e+17	38700000000000	13330000000000
							30	2.964e+18	8.524e+17	92110000000000	18460000000000								105	3.365e+18	5.331e+17	71820000000000	11620000000000								45	7.124e+17	5.291e+17	9777000000000	11500000000000								140	3.15e+18	6.886e+17	57810000000000	14980000000000
							35	5.232e+18	8.184e+17	115700000000000	17730000000000								110	4.355e+18	5.603e+17	87800000000000	12200000000000								50	1.362e+18	5.469e+17	11760000000000	11860000000000								145	1.842e+18	6.907e+17	74080000000000	15000000000000
							40	6.028e+18	8.075e+17	116200000000000	17480000000000								115	4.677e+18	5.431e+17	73270000000000	11830000000000								55	9.521e+17	5.728e+17	9901000000000	12420000000000								160	1.852e+18	6.377e+17	26840000000000	13870000000000
							45	7.095e+18	7.937e+17	86930000000000	17190000000000								120	4.563e+18	5.459e+17	83480000000000	11900000000000								60	4.315e+17	5.565e+17	7589000000000	12090000000000								165	1.786e+18	6.008e+17	26810000000000	13060000000000
							50	5.327e+18	8.175e+17	90640000000000	17720000000000								125	4.593e+18	5.67e+17	80770000000000	12370000000000								65	1.415e+18	5.767e+17	4031000000000	12540000000000								10	2.162e+18	6.616e+17	67060000000000	14360000000000
							55	5.289e+18	7.842e+17	101700000000000	16980000000000								130	4.886e+18	5.515e+17	84030000000000	12010000000000								70	3.373e+17	5.795e+17	1271000000000	12560000000000								15	2.031e+18	6.841e+17	33240000000000	14840000000000
							65	1.942e+18	7.763e+17	80460000000000	16820000000000								135	5.164e+18	5.51e+17	101000000000000	12010000000000								75	6.638e+17	5.72e+17	6142000000000	12400000000000								20	1.503e+18	6.825e+17	51080000000000	14810000000000
							70	2.132e+18	7.555e+17	59500000000000	16370000000000								140	4.167e+18	5.646e+17	83730000000000	12320000000000								80	5.168e+17	5.891e+17	10600000000000	12770000000000								30	1.969e+18	6.615e+17	67650000000000	14350000000000
							75	1.819e+18	7.887e+17	54520000000000	17080000000000								150	4.318e+18	5.51e+17	72910000000000	12020000000000								85	1.45e+18	6.162e+17	10320000000000	13400000000000								35	1.44e+18	6.439e+17	58080000000000	13970000000000
							80	2.027e+18	7.802e+17	65980000000000	16910000000000								160	4.878e+18	5.489e+17	89440000000000	11960000000000								90	6.153e+17	5.85e+17	7507000000000	12680000000000								40	2.068e+18	6.699e+17	36410000000000	14570000000000
							85	3.204e+17	8.436e+17	45810000000000	18280000000000								170	4.99e+18	5.543e+17	82520000000000	12060000000000								95	1.026e+18	6.172e+17	20910000000000	13430000000000								45	1.596e+18	6.676e+17	32080000000000	14480000000000
							90	8.344e+17	7.949e+17	22430000000000	17210000000000								0	4.422e+18	5.577e+17	85120000000000	12140000000000								100	1.277e+18	5.769e+17	13200000000000	12550000000000								50	1.865e+18	6.864e+17	36890000000000	14910000000000
							95	5.736e+17	8.488e+17	47070000000000	18370000000000								10	4.002e+18	5.627e+17	60810000000000	12280000000000								105	6.151e+17	5.863e+17	8833000000000	12710000000000								55	1.262e+18	7.097e+17	44330000000000	15400000000000
							100	7.696e+17	8.42e+17	49910000000000	18230000000000								15	4.305e+18	5.63e+17	74500000000000	12280000000000								110	8.627e+17	5.781e+17	17530000000000	12540000000000								60	2.035e+18	6.592e+17	42520000000000	14320000000000
							105	1.044e+18	8.575e+17	45000000000000	18560000000000								20	4.835e+18	5.626e+17	93000000000000	12270000000000								115	8.121e+17	5.89e+17	8392000000000	12770000000000								65	2.351e+18	6.915e+17	44560000000000	15030000000000
							115	7.266e+17	8.152e+17	49150000000000	17650000000000								25	3.77e+18	5.513e+17	97900000000000	12020000000000								120	1.12e+18	5.811e+17	13200000000000	12600000000000								70	3.027e+18	6.535e+17	75260000000000	14210000000000
							130	1.484e+18	7.84e+17	45940000000000	16970000000000								30	5.03e+18	5.444e+17	77200000000000	11870000000000								125	1.626e+18	5.62e+17	1828000000000	12230000000000								75	5.278e+17	6.703e+17	26930000000000	14550000000000
							140	1.235e+16	8.153e+17	61240000000000	17650000000000								35	4.354e+18	5.569e+17	88810000000000	12140000000000								140	1.631e+18	5.665e+17	17750000000000	12280000000000								80	1.43e+18	6.699e+17	30470000000000	14560000000000
							15	1.267e+18	7.768e+17	62610000000000	16820000000000								40	4.242e+18	5.276e+17	89990000000000	11490000000000								145	7.355e+17	5.641e+17	19510000000000	12230000000000								95	1.632e+18	6.336e+17	26400000000000	13780000000000
							20	1.405e+18	7.872e+17	37860000000000	17040000000000								45	4.418e+18	5.753e+17	62540000000000	12530000000000								150	1.252e+18	5.688e+17	30260000000000	12360000000000								100	1.205e+18	6.378e+17	36260000000000	13840000000000
							25	1.649e+18	7.724e+17	37040000000000	16720000000000								50	4.611e+18	5.116e+17	70100000000000	11160000000000								155	1.405e+18	5.209e+17	2171000000000	11320000000000								105	7.063e+17	6.763e+17	36150000000000	14710000000000
							35	5.692e+18	8.265e+17	99940000000000	17890000000000								65	4.037e+18	5.433e+17	67990000000000	11840000000000								160	1.178e+18	5.274e+17	2792000000000	11470000000000								110	1.182e+18	6.554e+17	21810000000000	14240000000000
							40	7.076e+18	8.467e+17	99600000000000	18340000000000								70	3.441e+18	5.32e+17	61800000000000	11600000000000								170	2.831e+17	5.691e+17	7437000000000	12340000000000								115	1.559e+18	6.579e+17	24860000000000	14300000000000
							45	5.329e+18	8.605e+17	89610000000000	18650000000000								75	4.171e+18	4.984e+17	84700000000000	10870000000000																				120	5.486e+17	6.451e+17	29620000000000	14000000000000
							50	4.026e+18	8.86e+17	103700000000000	19210000000000								80	4.34e+18	5.091e+17	79980000000000	11100000000000																				135	2.298e+18	6.621e+17	54960000000000	14400000000000
							60	3.529e+18	7.857e+17	76480000000000	17010000000000								85	3.589e+18	5.052e+17	81440000000000	11020000000000																				140	1.587e+18	6.373e+17	32520000000000	13850000000000
							65	3.522e+18	7.749e+17	61180000000000	16790000000000								90	4.215e+18	5.677e+17	87750000000000	12370000000000																				145	1.058e+18	6.403e+17	34400000000000	13900000000000
							70	2.804e+18	8.141e+17	76470000000000	17620000000000								95	4.791e+18	5.441e+17	86870000000000	11870000000000																				150	1.631e+18	6.504e+17	25770000000000	14110000000000
							80	2.443e+18	7.466e+17	47170000000000	16170000000000								100	3.592e+18	5.595e+17	72640000000000	12200000000000																				155	8.579e+17	6.605e+17	34380000000000	14330000000000
							85	1.427e+18	7.614e+17	56130000000000	16490000000000								105	4.177e+18	5.608e+17	75250000000000	12220000000000																				160	6.186e+17	6.501e+17	26690000000000	14110000000000
							87	1.997e+18	8.018e+17	66170000000000	17360000000000								110	3.398e+18	5.362e+17	77360000000000	11690000000000																				170	1.763e+18	6.483e+17	19270000000000	14090000000000
							90	9.615e+17	7.875e+17	57600000000000	17050000000000								115	4.218e+18	5.151e+17	75020000000000	11230000000000																				10	1.181e+18	6.429e+17	32370000000000	13980000000000
							95	-4.135e+17	7.665e+17	52770000000000	16600000000000								125	3.372e+18	5.086e+17	64660000000000	11090000000000																				15	1.73e+18	6.667e+17	27470000000000	14500000000000
							100	9.719e+17	8.254e+17	74930000000000	17890000000000								130	4.263e+18	5.452e+17	56040000000000	11890000000000																				20	5.741e+17	6.603e+17	27140000000000	14330000000000
							105	1.352e+18	7.463e+17	46000000000000	16160000000000								140	3.988e+18	5.435e+17	69910000000000	11840000000000																				25	1.269e+18	6.017e+17	32240000000000	13090000000000
							110	-2.578e+17	7.783e+17	44820000000000	16860000000000								5	2.071e+18	5.439e+17	65240000000000	11850000000000																				30	6.63e+17	7.275e+17	54520000000000	15820000000000
							120	9.625e+16	7.606e+17	49830000000000	16460000000000								10	2.006e+18	4.914e+17	55320000000000	10700000000000																				35	5.255e+17	6.57e+17	34700000000000	14250000000000
							130	7.412e+17	8.085e+17	48450000000000	17500000000000								15	1.395e+18	5.32e+17	51320000000000	11600000000000																				40	1.871e+18	6.196e+17	38500000000000	13440000000000
							140	4.427e+17	7.611e+17	12350000000000	16470000000000								20	1.901e+18	5.13e+17	63010000000000	11180000000000																				45	1.334e+18	7.081e+17	56720000000000	15400000000000
							150	1.336e+17	7.761e+17	56940000000000	16820000000000								30	3.163e+18	4.56e+17	50270000000000	9935000000000																				50	1.085e+18	6.466e+17	26860000000000	14030000000000
							15	3.153e+17	7.915e+17	60920000000000	17150000000000								35	2.773e+18	5.105e+17	66840000000000	11120000000000																				55	1.539e+18	6.839e+17	47200000000000	14870000000000
							25	2.471e+18	7.456e+17	67340000000000	16140000000000								40	3.518e+18	5.018e+17	47740000000000	10930000000000																				60	8.82e+17	7.186e+17	41620000000000	15590000000000
							30	4.371e+18	8.011e+17	74910000000000	17360000000000								45	2.232e+18	5.08e+17	51270000000000	11070000000000																				70	1.443e+18	6.675e+17	40500000000000	14480000000000
							35	5.935e+18	8.403e+17	92600000000000	18210000000000								50	2.433e+18	5.306e+17	34900000000000	11570000000000																				75	1.021e+18	7.35e+17	28670000000000	15970000000000
							40	6.083e+18	8.428e+17	107800000000000	18250000000000								55	2.7e+18	4.881e+17	42620000000000	10650000000000																				80	1.115e+18	6.527e+17	30410000000000	14190000000000
							45	4.884e+18	7.94e+17	99740000000000	17200000000000								65	2.534e+18	5.481e+17	59630000000000	11950000000000																				90	9.225e+17	6.889e+17	40570000000000	14950000000000
							50	4.191e+18	7.788e+17	105100000000000	16860000000000								70	3.042e+18	5.877e+17	47680000000000	12780000000000																				95	1.582e+18	6.583e+17	24000000000000	14310000000000
							55	5.001e+18	8.12e+17	82320000000000	17590000000000								75	2.624e+18	5.492e+17	33980000000000	11970000000000																				100	1.189e+18	6.72e+17	30230000000000	14580000000000
							60	5.036e+18	7.865e+17	100900000000000	17050000000000								80	3.076e+18	5.577e+17	27830000000000	12160000000000																				105	1.258e+18	6.593e+17	45160000000000	14310000000000
							70	3.482e+18	8.015e+17	52550000000000	17370000000000								85	3.065e+18	5.452e+17	59200000000000	11890000000000																				110	1.619e+18	6.439e+17	42280000000000	13970000000000
							75	2.407e+18	7.976e+17	73580000000000	17290000000000								95	3.41e+18	5.833e+17	54980000000000	12690000000000																				115	8.204e+17	6.136e+17	14490000000000	13310000000000
							80	1.947e+18	8.573e+17	50690000000000	18560000000000								100	2.77e+18	5.879e+17	50620000000000	12800000000000																				120	4.622e+17	6.561e+17	30790000000000	14230000000000
							85	2.351e+18	7.696e+17	57500000000000	16660000000000								105	2.975e+18	5.655e+17	37630000000000	12330000000000																				125	2.114e+18	6.837e+17	56670000000000	14860000000000
							90	9.948e+17	7.753e+17	56870000000000	16780000000000								110	2.393e+18	5.641e+17	47860000000000	12300000000000																				130	1.632e+18	6.494e+17	16670000000000	14110000000000
							95	8.31e+17	7.838e+17	68780000000000	16990000000000								115	2.639e+18	5.91e+17	33350000000000	12890000000000																				135	1.315e+18	6.448e+17	19640000000000	13990000000000
							100	1.807e+18	7.836e+17	51430000000000	16970000000000								120	2.735e+18	5.218e+17	66580000000000	11370000000000																				140	2.439e+17	6.254e+17	8670000000000	13570000000000
							105	5.345e+17	8.073e+17	64520000000000	17480000000000								125	3.271e+18	5.872e+17	41730000000000	12800000000000																				145	1.233e+18	6.267e+17	28320000000000	13620000000000
							110	7.711e+17	7.386e+17	42440000000000	15990000000000								130	3.748e+18	5.408e+17	72350000000000	11780000000000																				155	6.991e+17	6.528e+17	8542000000000	14160000000000
							115	7.059e+16	7.973e+17	45240000000000	17270000000000								135	4.036e+18	5.264e+17	76540000000000	11480000000000																				160	6.14e+17	6.545e+17	10730000000000	14190000000000
							120	9.688e+17	8.176e+17	50850000000000	17700000000000								140	4.565e+18	5.404e+17	89970000000000	11790000000000																				165	6.755e+17	6.308e+17	37700000000000	13710000000000
							130	4.478e+17	7.48e+17	41150000000000	16200000000000								150	5.211e+18	5.119e+17	85150000000000	11150000000000																				10	7.134e+17	6.428e+17	26260000000000	13970000000000
							150	9.379e+17	8.134e+17	18020000000000	17620000000000								160	5.285e+18	5.386e+17	94330000000000	11740000000000																				15	5.536e+17	6.664e+17	24500000000000	14480000000000
							20	1.681e+18	7.681e+17	58200000000000	16630000000000								5	1.19e+18	5.22e+17	44900000000000	11380000000000																				20	1.372e+18	6.894e+17	35510000000000	14980000000000
							25	1.969e+18	8.165e+17	77570000000000	17690000000000								10	1.691e+18	5.025e+17	47390000000000	10960000000000																				25	1.274e+18	6.312e+17	4625000000000	13730000000000
							55	4.889e+18	7.871e+17	69090000000000	17040000000000								15	2.035e+18	5.305e+17	51500000000000	11550000000000																				30	9.114e+17	6.354e+17	22610000000000	13810000000000
							60	3.407e+18	7.955e+17	91870000000000	17240000000000								20	2.436e+18	5.128e+17	47000000000000	11170000000000																				35	5.713e+17	6.12e+17	15780000000000	13300000000000
							65	2.831e+18	8.192e+17	76430000000000	17730000000000								25	2.288e+18	5.273e+17	60190000000000	11490000000000																				40	3.536e+17	6.069e+17	9403000000000	13160000000000
							70	4.106e+18	7.455e+17	76560000000000	16140000000000								30	3.243e+18	5.278e+17	47440000000000	11500000000000																				45	1.616e+18	6.396e+17	32800000000000	13900000000000
							75	2.899e+18	7.841e+17	65670000000000	16990000000000								35	2.399e+18	5.374e+17	52280000000000	11700000000000																				50	1.292e+18	6.913e+17	44030000000000	15020000000000
							80	2.405e+18	8.015e+17	64460000000000	17360000000000								40	2.922e+18	4.778e+17	45850000000000	10410000000000																				55	8.616e+17	6.258e+17	42920000000000	13580000000000
							85	2.626e+18	7.621e+17	63750000000000	16500000000000								45	2.294e+18	4.978e+17	39660000000000	10850000000000																				65	2.29e+18	6.646e+17	63600000000000	14440000000000
							87	2.001e+18	8.164e+17	59170000000000	17680000000000								50	2.884e+18	4.879e+17	38200000000000	10630000000000																				70	1.772e+18	6.334e+17	45220000000000	13760000000000
							90	1.335e+18	7.781e+17	42450000000000	16850000000000								55	2.6e+18	5.653e+17	33080000000000	12310000000000																				75	1.538e+18	6.334e+17	37320000000000	13760000000000
							95	1.615e+18	7.768e+17	54090000000000	16820000000000								60	3.073e+18	5.395e+17	29460000000000	11760000000000																				80	4.366e+17	6.669e+17	11440000000000	14470000000000
							110	5.993e+17	7.951e+17	51030000000000	17220000000000								65	2.913e+18	5.816e+17	38390000000000	12680000000000																				85	5.9e+17	6.674e+17	9173000000000	14480000000000
							115	-4.286e+16	8.428e+17	26380000000000	18240000000000								70	2.676e+18	5.575e+17	34930000000000	12150000000000																				90	4.827e+17	6.157e+17	32490000000000	13370000000000
							130	5.368e+17	7.601e+17	43340000000000	16470000000000								75	2.51e+18	5.195e+17	44350000000000	11310000000000																				95	7.503e+17	6.141e+17	2762000000000	13320000000000
							140	1.212e+18	7.481e+17	51220000000000	16200000000000								80	3.254e+18	5.582e+17	41110000000000	12160000000000																				100	1.205e+18	6.459e+17	17830000000000	14030000000000
							150	7.623e+17	7.752e+17	38640000000000	16780000000000								85	2.655e+18	5.96e+17	45050000000000	13000000000000																				105	7.786e+17	5.969e+17	11510000000000	12950000000000
							15	2.55e+18	8.108e+17	48170000000000	17570000000000								90	2.303e+18	5.437e+17	44010000000000	11860000000000																				110	5.925e+17	6.21e+17	19900000000000	13470000000000
							20	1.808e+18	8.016e+17	59150000000000	17360000000000								95	2.09e+18	5.523e+17	43300000000000	12040000000000																				115	5.511e+17	6.003e+17	17080000000000	13050000000000
							25	2.254e+18	7.921e+17	67040000000000	17140000000000								100	3.386e+18	5.635e+17	36710000000000	12280000000000																				120	4.214e+17	6.604e+17	21010000000000	14330000000000
							30	6.033e+18	7.884e+17	87300000000000	17070000000000								105	2.776e+18	5.526e+17	28420000000000	12030000000000																				125	9.77e+17	6.342e+17	35660000000000	13790000000000
							35	6.43e+18	7.98e+17	72910000000000	17290000000000								110	3.218e+18	5.669e+17	38780000000000	12350000000000																				130	8.251e+17	6.052e+17	10170000000000	13130000000000
							45	4.232e+18	8.54e+17	94130000000000	18520000000000								115	3.439e+18	5.513e+17	33280000000000	12020000000000																				135	2.885e+17	6.054e+17	11710000000000	13130000000000
							50	4.564e+18	8.182e+17	89110000000000	17710000000000								125	3.196e+18	5.256e+17	54190000000000	11450000000000																				140	1.369e+18	6.25e+17	20120000000000	13590000000000
							55	4.829e+18	8.083e+17	73980000000000	17510000000000								130	4.316e+18	5.376e+17	59320000000000	11720000000000																				155	3.169e+17	6.461e+17	243100000000	14010000000000
							60	3.888e+18	7.594e+17	72690000000000	16440000000000								140	3.389e+18	4.968e+17	75340000000000	10820000000000																				160	4.898e+17	6.139e+17	23400000000000	13340000000000
							65	3.909e+18	8.326e+17	50230000000000	18030000000000								150	5.126e+18	5.637e+17	69880000000000	12300000000000																				165	8.78e+17	6.388e+17	35080000000000	13890000000000
							70	3.059e+18	7.58e+17	59880000000000	16410000000000								160	4.327e+18	5.351e+17	63840000000000	11670000000000																				170	3.519e+17	6.173e+17	10120000000000	13420000000000
							75	2.21e+18	7.893e+17	53850000000000	17090000000000								170	3.618e+18	5.604e+17	59470000000000	12200000000000																				15	8.622e+17	6.059e+17	17410000000000	13150000000000
							87	2.805e+18	8.178e+17	67370000000000	17710000000000								5	1.746e+18	5.398e+17	48900000000000	11780000000000																				20	8.149e+17	6.231e+17	11990000000000	13550000000000
							95	1.116e+18	7.545e+17	43040000000000	16330000000000								10	1.191e+18	5.422e+17	42790000000000	11810000000000																				25	4.216e+17	6.432e+17	29190000000000	13950000000000
							100	1.55e+18	8.155e+17	44840000000000	17670000000000								15	2.016e+18	5.081e+17	46220000000000	11070000000000																				30	1.084e+18	5.921e+17	17750000000000	12850000000000
							105	8.547e+17	7.948e+17	21550000000000	17210000000000								20	1.882e+18	5.303e+17	63890000000000	11560000000000																				35	8.418e+17	6.251e+17	11210000000000	13580000000000
							120	9.446e+17	8.519e+17	26780000000000	18440000000000								25	1.754e+18	4.827e+17	41540000000000	10510000000000																				45	1.631e+18	6.409e+17	47570000000000	13920000000000
							130	9.155e+16	8.422e+17	32110000000000	18230000000000								30	2.237e+18	4.904e+17	49360000000000	10680000000000																				55	1.327e+18	6.363e+17	36420000000000	13830000000000
							140	6.916e+17	7.593e+17	37060000000000	16430000000000								35	2.732e+18	5.103e+17	41770000000000	11110000000000																				60	1.514e+18	6.399e+17	26600000000000	13900000000000
							15	1.743e+18	8.437e+17	31690000000000	18270000000000								40	2.536e+18	5.259e+17	44000000000000	11470000000000																				65	1.298e+18	6.278e+17	29680000000000	13650000000000
							20	1.645e+18	8.228e+17	36690000000000	17810000000000								45	2.723e+18	4.878e+17	35030000000000	10620000000000																				70	7.263e+17	6.202e+17	35190000000000	13480000000000
							30	4.5e+18	7.842e+17	89350000000000	17000000000000								50	2.636e+18	5.197e+17	51970000000000	11320000000000																				75	3.767e+17	6.35e+17	31620000000000	13770000000000
							40	5.778e+18	7.963e+17	97770000000000	17260000000000								55	2.534e+18	5.291e+17	24710000000000	11530000000000																				80	1.291e+18	6.487e+17	58690000000000	14080000000000
							45	5.045e+18	7.733e+17	107100000000000	16750000000000								60	2.842e+18	5.098e+17	29990000000000	11110000000000																				85	1.111e+18	6.947e+17	51240000000000	15070000000000
							55	4.743e+18	7.838e+17	69760000000000	16980000000000								65	2.329e+18	5.507e+17	25590000000000	12000000000000																				90	1.47e+18	6.739e+17	47480000000000	14650000000000
							60	4.904e+18	8.24e+17	79880000000000	17850000000000								70	2.158e+18	5.337e+17	31540000000000	11620000000000																				95	9.81e+17	6.91e+17	52190000000000	14990000000000
							65	4.345e+18	7.508e+17	65020000000000	16260000000000								75	2.082e+18	5.073e+17	25030000000000	11060000000000																				100	3.639e+17	5.95e+17	30310000000000	12900000000000
							70	3.887e+18	7.584e+17	62850000000000	16430000000000								80	3.107e+18	5.372e+17	26260000000000	11700000000000																				110	7.521e+17	5.919e+17	14110000000000	12840000000000
							75	3.974e+18	7.934e+17	78460000000000	17200000000000								85	3.019e+18	5.418e+17	56340000000000	11810000000000																				115	6.831e+17	6.244e+17	19720000000000	13540000000000
							80	3.687e+18	7.992e+17	69840000000000	17310000000000								90	2.597e+18	5.447e+17	39040000000000	11860000000000																				120	4.387e+17	5.823e+17	17590000000000	12640000000000
							85	3.693e+18	8.276e+17	96870000000000	17930000000000								95	2.493e+18	5.717e+17	49720000000000	12460000000000																				125	6.669e+17	6.187e+17	28600000000000	13430000000000
							90	3.906e+18	7.38e+17	50080000000000	15990000000000								100	2.525e+18	5.254e+17	23600000000000	11450000000000																				130	1.106e+18	5.931e+17	11990000000000	12900000000000
							95	4.064e+18	7.965e+17	90060000000000	17240000000000								105	2.236e+18	5.317e+17	20370000000000	11590000000000																				135	9.947e+17	6.481e+17	19720000000000	14100000000000
							105	4.245e+18	7.926e+17	78420000000000	17170000000000								110	2.635e+18	5.603e+17	39090000000000	12220000000000																				140	6.416e+17	6.365e+17	16650000000000	13810000000000
							110	4.16e+18	7.687e+17	69390000000000	16640000000000								115	2.081e+18	5.493e+17	35970000000000	11970000000000																				150	1.309e+18	5.918e+17	9664000000000	12840000000000
							115	4.013e+18	7.84e+17	64010000000000	16980000000000								120	2.271e+18	5.747e+17	42610000000000	12510000000000																				155	2.383e+17	6.259e+17	21880000000000	13600000000000
							120	5.094e+18	8.274e+17	66740000000000	17920000000000								125	2.376e+18	5.476e+17	18920000000000	11940000000000																				160	8.455e+17	6.08e+17	20310000000000	13210000000000
							130	4.45e+18	7.837e+17	57180000000000	16970000000000								130	3.007e+18	5.024e+17	27170000000000	10950000000000																				165	5.223e+17	6.13e+17	24300000000000	13300000000000
							140	3.97e+18	8.291e+17	61480000000000	17950000000000								135	2.591e+18	5.499e+17	27490000000000	11980000000000																				170	3.968e+17	6.53e+17	15360000000000	14190000000000
							150	3.565e+18	7.554e+17	41930000000000	16370000000000								140	2.444e+18	5.692e+17	33350000000000	12420000000000																				10	9.807e+17	6.234e+17	-398400000000	13550000000000
							15	4.637e+18	8.053e+17	74310000000000	17430000000000								160	3.836e+18	5.551e+17	58640000000000	12080000000000																				15	1.912e+17	6.492e+17	10620000000000	14090000000000
							20	4.24e+18	8.165e+17	97610000000000	17680000000000								170	3.409e+18	5.605e+17	51640000000000	12210000000000																				25	3.399e+17	6.331e+17	25260000000000	13740000000000
							25	4.389e+18	7.875e+17	73220000000000	17050000000000								0	1.223e+18	5.656e+17	40360000000000	12330000000000																				30	7.433e+17	6.559e+17	19010000000000	14250000000000
							30	4.055e+18	8.109e+17	59980000000000	17560000000000								5	1.399e+18	5.201e+17	50380000000000	11330000000000																				35	8.522e+17	6.432e+17	27720000000000	13980000000000
							40	4.301e+18	8.104e+17	69270000000000	17540000000000								10	2.009e+18	5.103e+17	60190000000000	11120000000000																				45	1.161e+18	6.571e+17	2599000000000	14280000000000
							45	4.568e+18	7.764e+17	73550000000000	16810000000000								15	2.444e+18	5.067e+17	52680000000000	11030000000000																				50	2.838e+17	6.363e+17	12480000000000	13810000000000
							55	4.506e+18	7.986e+17	50360000000000	17290000000000								20	2.313e+18	5.102e+17	48040000000000	11120000000000																				55	4.958e+17	6.219e+17	12600000000000	13490000000000
							60	4.299e+18	7.879e+17	71510000000000	17070000000000								25	2.3e+18	5.342e+17	43520000000000	11640000000000																				60	9.195e+16	5.879e+17	10630000000000	12760000000000
							65	4.185e+18	7.988e+17	78900000000000	17320000000000								30	2.47e+18	5.275e+17	45380000000000	11510000000000																				65	1.242e+18	6.176e+17	11380000000000	13400000000000
							70	3.393e+18	7.596e+17	68680000000000	16450000000000								35	1.457e+18	5.036e+17	29980000000000	10980000000000																				70	3.773e+17	5.959e+17	9998000000000	12950000000000
							75	4.839e+18	7.554e+17	80180000000000	16360000000000								40	2.041e+18	5.094e+17	35940000000000	11100000000000																				75	8.611e+17	6.372e+17	25050000000000	13820000000000
							80	3.9e+18	8.411e+17	72140000000000	18210000000000								45	2.239e+18	5.441e+17	41350000000000	11860000000000																				80	3.908e+17	6.231e+17	17460000000000	13520000000000
							85	3.956e+18	7.841e+17	69240000000000	16970000000000								50	1.804e+18	5.243e+17	29580000000000	11420000000000																				85	7.487e+17	6.202e+17	21910000000000	13450000000000
							87	4.602e+18	7.632e+17	90500000000000	16530000000000								55	2.006e+18	5.392e+17	22050000000000	11750000000000																				95	6.507e+17	6.265e+17	10560000000000	13590000000000
							90	5.259e+18	7.876e+17	73780000000000	17050000000000								60	1.844e+18	5.492e+17	25800000000000	11960000000000																				100	2.696e+17	6.202e+17	12250000000000	13450000000000
							95	4.676e+18	8.053e+17	75250000000000	17450000000000								65	1.931e+18	5.025e+17	36930000000000	10950000000000																				105	7.554e+17	6.276e+17	19140000000000	13640000000000
							100	3.996e+18	8.222e+17	86830000000000	17800000000000								70	2.496e+18	5.089e+17	23620000000000	11100000000000																				110	1.633e+18	6.639e+17	28140000000000	14430000000000
							105	3.843e+18	7.731e+17	81220000000000	16740000000000								75	1.672e+18	5.315e+17	21380000000000	11580000000000																				115	4.707e+17	6.711e+17	12350000000000	14590000000000
							110	3.967e+18	7.743e+17	94210000000000	16780000000000								80	2.205e+18	5.267e+17	29750000000000	11490000000000																				130	3.714e+17	6.466e+17	22720000000000	14050000000000
							115	4.093e+18	8.288e+17	77080000000000	17970000000000								85	1.542e+18	5.51e+17	13820000000000	12020000000000																				135	3.872e+17	6.415e+17	1806000000000	13940000000000
							120	5.023e+18	7.957e+17	81060000000000	17240000000000								90	2.101e+18	5.144e+17	24320000000000	11210000000000																				140	8.201e+17	6.442e+17	10370000000000	14000000000000
							140	5.461e+18	7.641e+17	85440000000000	16550000000000								95	1.432e+18	5.479e+17	4579000000000	11940000000000																				145	6.339e+17	6.097e+17	16660000000000	13220000000000
							150	3.914e+18	7.22e+17	72940000000000	15650000000000								100	2.313e+18	5.48e+17	16610000000000	11950000000000																				150	5.473e+17	6.141e+17	10690000000000	13320000000000
							15	5.959e+18	8.182e+17	81840000000000	17720000000000								105	2.517e+18	5.516e+17	12440000000000	12010000000000																				155	1.035e+18	6.354e+17	4658000000000	13780000000000
							20	5.29e+18	7.72e+17	82350000000000	16730000000000								110	2.588e+18	5.529e+17	15280000000000	12060000000000																				160	4.394e+16	6.156e+17	8486000000000	13360000000000
							30	4.467e+18	8.091e+17	78720000000000	17520000000000								115	2.425e+18	5.507e+17	25900000000000	12000000000000																				165	2.948e+17	5.966e+17	14530000000000	12960000000000
							35	5.49e+18	8.368e+17	73860000000000	18120000000000								120	1.811e+18	5.413e+17	13000000000000	11800000000000																				170	3.073e+17	6.15e+17	1969000000000	13370000000000
							40	5.749e+18	7.793e+17	85380000000000	16870000000000								125	2.588e+18	5.04e+17	18910000000000	10990000000000																				10	-2.418e+17	6.144e+17	-4038000000000	13340000000000
							45	5.024e+18	8.128e+17	84850000000000	17600000000000								130	1.974e+18	5.25e+17	32170000000000	11450000000000																				15	7.118e+17	6.148e+17	4220000000000	13370000000000
							50	5.881e+18	8.429e+17	94080000000000	18260000000000								135	2.336e+18	5.781e+17	21840000000000	12600000000000																				20	5.654e+16	6.277e+17	5092000000000	13620000000000
							55	5.671e+18	7.966e+17	103700000000000	17260000000000								140	1.879e+18	5.256e+17	33950000000000	11460000000000																				30	4.306e+17	6.139e+17	14180000000000	13320000000000
							60	5.403e+18	7.724e+17	101500000000000	16720000000000								150	2.359e+18	5.446e+17	30660000000000	11880000000000																				35	1.139e+18	6.3e+17	6668000000000	13690000000000
							65	5.834e+18	8.138e+17	97490000000000	17630000000000								160	3.465e+18	5.256e+17	43930000000000	11450000000000																				40	1.634e+17	6.07e+17	-1666000000000	13170000000000
							70	5.652e+18	8.093e+17	109400000000000	17530000000000								170	2.975e+18	5.549e+17	43910000000000	12100000000000																				45	-1.942e+17	6.527e+17	1090000000000	14180000000000
							75	5.24e+18	7.609e+17	91310000000000	16480000000000								0	8.353e+17	5.341e+17	32430000000000	11630000000000																				50	2.031e+17	6.14e+17	11600000000000	13320000000000
							80	5.569e+18	8.119e+17	92670000000000	17590000000000								5	1.679e+18	5.299e+17	41440000000000	11530000000000																				55	2.09e+17	5.999e+17	11520000000000	13030000000000
							15	2.388e+18	8.002e+17	66200000000000	17330000000000								10	1.483e+18	5.111e+17	52230000000000	11140000000000																				60	4.083e+17	6.085e+17	3496000000000	13220000000000
							20	2.008e+18	7.869e+17	81880000000000	17040000000000								15	1.723e+18	5.29e+17	44820000000000	11530000000000																				65	9.786e+17	6.213e+17	6615000000000	13480000000000
							25	2.944e+18	7.849e+17	81850000000000	17000000000000								20	1.632e+18	4.94e+17	35420000000000	10760000000000																				70	7.327e+17	6.227e+17	12820000000000	13540000000000
							30	4.002e+18	8.131e+17	98170000000000	17620000000000								25	2.216e+18	5.066e+17	41790000000000	11030000000000																				80	-1.172e+16	5.914e+17	3336000000000	12860000000000
							35	5.315e+18	7.665e+17	105100000000000	16600000000000								30	2.265e+18	5.338e+17	49690000000000	11630000000000																				85	-3.802e+17	6.388e+17	-10390000000000	13860000000000
							40	6.171e+18	8.331e+17	99260000000000	18040000000000								35	2.201e+18	5.206e+17	47940000000000	11340000000000																				95	6.035e+17	6.144e+17	7967000000000	13330000000000
							45	5.374e+18	8.383e+17	84950000000000	18160000000000								45	2.177e+18	5.306e+17	49910000000000	11580000000000																				100	3.02e+17	6.448e+17	9250000000000	14000000000000
							50	5.504e+18	8.035e+17	95460000000000	17390000000000								55	2.966e+18	5.209e+17	35350000000000	11340000000000																				105	1.13e+18	6.579e+17	14970000000000	14300000000000
							60	5.551e+18	8.112e+17	101300000000000	17570000000000								60	2.673e+18	5.398e+17	22120000000000	11760000000000																				110	4.672e+17	6.224e+17	4502000000000	13540000000000
							65	6.154e+18	8.185e+17	84000000000000	17720000000000								65	2.164e+18	5.181e+17	28000000000000	11290000000000																				115	1.783e+17	6.296e+17	29370000000000	13690000000000
							70	5.605e+18	7.485e+17	83440000000000	16220000000000								70	2.902e+18	5.167e+17	38190000000000	11260000000000																				125	9.823e+17	6.282e+17	13330000000000	13650000000000
							75	4.406e+18	8.074e+17	74330000000000	17490000000000								75	2.467e+18	5.298e+17	15340000000000	11550000000000																				130	4.114e+17	6.514e+17	24530000000000	14170000000000
							80	4.966e+18	7.744e+17	73120000000000	16760000000000								80	1.794e+18	5.325e+17	9759000000000	11610000000000																				135	7.84e+17	6.491e+17	8715000000000	14110000000000
							85	3.812e+18	7.981e+17	69860000000000	17280000000000								85	2.138e+18	5.194e+17	32030000000000	11330000000000																				140	-1.177e+17	6.624e+17	3382000000000	14370000000000
							90	3.868e+18	7.881e+17	75360000000000	17080000000000								100	1.627e+18	5.498e+17	16720000000000	11980000000000																				145	8.857e+16	6.248e+17	8201000000000	13580000000000
							100	3.483e+18	7.813e+17	71290000000000	16920000000000								105	1.874e+18	5.496e+17	25690000000000	11980000000000																				150	4.021e+17	6.306e+17	10360000000000	13700000000000
							105	3.81e+18	7.556e+17	59210000000000	16380000000000								110	2.418e+18	5.783e+17	35070000000000	12590000000000																				155	4.539e+17	6.44e+17	20420000000000	14010000000000
							110	4.102e+18	7.708e+17	54660000000000	16690000000000								115	2.396e+18	5.08e+17	21550000000000	11080000000000																				160	4.504e+16	6.389e+17	12160000000000	13870000000000
							115	3.464e+18	8.282e+17	55200000000000	17930000000000								120	2.233e+18	4.94e+17	5864000000000	10770000000000																				165	2.156e+17	6.398e+17	1958000000000	13880000000000
							130	1.518e+18	7.895e+17	54470000000000	17090000000000								125	2.392e+18	4.896e+17	18740000000000	10660000000000																				170	-2.351e+17	6.56e+17	8358000000000	14250000000000
							140	1.045e+18	7.937e+17	45290000000000	17180000000000								135	1.787e+18	5.409e+17	47450000000000	11790000000000																				10	-6.694e+16	6.343e+17	6127000000000	13760000000000
							150	1.53e+18	7.639e+17	40000000000000	16550000000000								140	2.732e+18	5.448e+17	39790000000000	11880000000000																				15	-2.052e+16	6.004e+17	8166000000000	13040000000000
							20	2.055e+18	8.145e+17	65150000000000	17640000000000								150	2.938e+18	4.985e+17	26640000000000	10860000000000																				20	2.259e+17	6.286e+17	4082000000000	13630000000000
							25	1.624e+18	7.651e+17	62030000000000	16560000000000								170	3.217e+18	5.799e+17	37260000000000	12640000000000																				25	8.846e+17	6.342e+17	17440000000000	13800000000000
							30	2.22e+18	7.923e+17	84760000000000	17160000000000								0	1.311e+18	5.397e+17	32860000000000	11760000000000																				30	6.04e+17	6.394e+17	21530000000000	13870000000000
							35	3.921e+18	7.579e+17	74920000000000	16400000000000								5	1.238e+18	5.459e+17	40080000000000	11890000000000																				35	3.34e+17	5.837e+17	9571000000000	12680000000000
							40	4.588e+18	7.951e+17	98140000000000	17230000000000								10	2.197e+18	4.979e+17	34050000000000	10840000000000																				40	8.596e+17	6.151e+17	-4159000000000	13340000000000
							45	4.489e+18	7.289e+17	78920000000000	15780000000000								15	2.287e+18	4.891e+17	46060000000000	10660000000000																				45	3.195e+17	6.058e+17	11840000000000	13140000000000
							55	5.041e+18	8.511e+17	87460000000000	18430000000000								20	1.786e+18	4.829e+17	32330000000000	10520000000000																				50	6.752e+17	6.257e+17	17660000000000	13610000000000
							60	5.958e+18	7.959e+17	96900000000000	17230000000000								25	2.085e+18	4.878e+17	36100000000000	10620000000000																				55	1.664e+17	6.24e+17	13590000000000	13560000000000
							65	4.963e+18	7.53e+17	101700000000000	16310000000000								30	2.175e+18	5.077e+17	19730000000000	11070000000000																				65	3.164e+17	6.061e+17	17160000000000	13160000000000
							70	6.518e+18	8.336e+17	90130000000000	18060000000000								40	2.046e+18	5.052e+17	39960000000000	11010000000000																				70	3.543e+17	5.887e+17	8544000000000	12780000000000
							75	4.549e+18	7.774e+17	68160000000000	16840000000000								50	2.307e+18	4.924e+17	24660000000000	10730000000000																				75	2.739e+17	6.21e+17	6264000000000	13500000000000
							80	4.886e+18	8.118e+17	91290000000000	17570000000000								55	2.677e+18	5.007e+17	26680000000000	10900000000000																				85	1.272e+16	6.508e+17	6893000000000	14120000000000
							85	4.016e+18	7.756e+17	81870000000000	16800000000000								60	2.37e+18	4.872e+17	26650000000000	10620000000000																				90	1.057e+17	6.163e+17	9809000000000	13360000000000
							87	5.016e+18	8.322e+17	77200000000000	18030000000000								65	1.86e+18	5.572e+17	22040000000000	12150000000000																				95	2.184e+17	6.507e+17	4627000000000	14130000000000
							90	5.214e+18	8.09e+17	85720000000000	17540000000000								75	2.768e+18	5.243e+17	28390000000000	11440000000000																				100	5.009e+17	6.567e+17	12320000000000	14250000000000
							95	5.118e+18	7.757e+17	88800000000000	16810000000000								80	3.397e+18	4.964e+17	14040000000000	10820000000000																				105	1.094e+18	6.565e+17	7193000000000	14260000000000
							100	4.171e+18	8.084e+17	76390000000000	17500000000000								85	2.526e+18	5.432e+17	30870000000000	11840000000000																				110	4.776e+17	6.081e+17	17260000000000	13220000000000
							105	4.075e+18	7.449e+17	72760000000000	16130000000000								90	1.805e+18	5.303e+17	4690000000000	11540000000000																				115	1.858e+17	6.332e+17	11150000000000	13740000000000
							110	2.654e+18	8.289e+17	56800000000000	17950000000000								95	2.099e+18	5.341e+17	26930000000000	11640000000000																				120	1.603e+17	6.479e+17	10880000000000	14060000000000
							115	4.041e+18	7.555e+17	95620000000000	16370000000000								100	1.55e+18	5.497e+17	24530000000000	12000000000000																				125	5.362e+17	6.111e+17	12900000000000	13290000000000
							120	3.792e+18	7.378e+17	84300000000000	15980000000000								110	1.916e+18	5.29e+17	25070000000000	11540000000000																				135	-1.335e+17	6.231e+17	6707000000000	13550000000000
							130	3.581e+18	8.059e+17	67870000000000	17460000000000								115	2.557e+18	5.616e+17	21090000000000	12250000000000																				140	-1.142e+17	6.04e+17	17870000000000	13110000000000
							140	1.933e+18	7.556e+17	28950000000000	16370000000000								120	2.408e+18	5.678e+17	29610000000000	12380000000000																				145	8.552e+17	6.176e+17	11310000000000	13430000000000
							150	8.879e+17	7.565e+17	37810000000000	16380000000000								130	1.874e+18	5.855e+17	36220000000000	12760000000000																				150	3.697e+17	6.152e+17	14960000000000	13350000000000
							15	1.601e+18	7.82e+17	60750000000000	16950000000000								135	2.195e+18	5.452e+17	33870000000000	11900000000000																				155	-3.556e+17	6.245e+17	14790000000000	13580000000000
							20	1.907e+18	7.442e+17	65580000000000	16110000000000								140	2.81e+18	5.679e+17	40490000000000	12390000000000																				160	7.592e+17	6.131e+17	5181000000000	13330000000000
							25	2.626e+18	7.751e+17	52090000000000	16780000000000								150	2.987e+18	5.179e+17	25560000000000	11310000000000																				165	1.093e+18	6.186e+17	11280000000000	13420000000000
							30	2.066e+18	7.823e+17	76780000000000	16940000000000								160	3.261e+18	5.41e+17	52480000000000	11800000000000																				170	2.793e+17	6.354e+17	-1323000000000	13790000000000
							35	3.74e+18	7.99e+17	77990000000000	17300000000000								170	3.221e+18	5.287e+17	34690000000000	11520000000000																				--	--	--	--	--
							40	3.819e+18	7.391e+17	75390000000000	16010000000000								0	1.156e+18	5.612e+17	43020000000000	12230000000000																				--	--	--	--	--
							45	3.526e+18	7.976e+17	77000000000000	17260000000000								10	2.47e+18	5.415e+17	65970000000000	11830000000000																				--	--	--	--	--
							50	4.279e+18	7.755e+17	69040000000000	16790000000000								15	2.095e+18	5.419e+17	42120000000000	11800000000000																				--	--	--	--	--
							55	4.072e+18	8.201e+17	70170000000000	17770000000000								20	1.97e+18	5.203e+17	50300000000000	11340000000000																				--	--	--	--	--
							60	5.005e+18	7.819e+17	81240000000000	16950000000000								25	2.254e+18	5.133e+17	60730000000000	11190000000000																				--	--	--	--	--
							65	5.187e+18	8.167e+17	80160000000000	17700000000000								30	2.214e+18	5.039e+17	42390000000000	10980000000000																				--	--	--	--	--
							75	5.527e+18	7.967e+17	97320000000000	17260000000000								35	2.062e+18	5.162e+17	23900000000000	11260000000000																				--	--	--	--	--
							80	4.712e+18	7.987e+17	76380000000000	17300000000000								40	2.09e+18	5.492e+17	26030000000000	11970000000000																				--	--	--	--	--
							85	5.349e+18	7.819e+17	60100000000000	16930000000000								50	2.151e+18	5.208e+17	29130000000000	11350000000000																				--	--	--	--	--
							95	4.704e+18	7.619e+17	77730000000000	16490000000000								60	2.096e+18	5.529e+17	18390000000000	12040000000000																				--	--	--	--	--
							110	4.547e+18	7.878e+17	51120000000000	17070000000000								65	2.132e+18	5.046e+17	2040000000000	11010000000000																				--	--	--	--	--
							115	4.254e+18	8.134e+17	75390000000000	17610000000000								80	1.669e+18	5.234e+17	21360000000000	11400000000000																				--	--	--	--	--
							120	4.425e+18	8.005e+17	55210000000000	17350000000000								85	1.524e+18	4.664e+17	26990000000000	10170000000000																				--	--	--	--	--
							130	3.829e+18	7.942e+17	89360000000000	17210000000000								90	1.828e+18	5.437e+17	23910000000000	11850000000000																				--	--	--	--	--
							140	1.786e+18	7.931e+17	52720000000000	17170000000000								95	2.31e+18	5.224e+17	15780000000000	11390000000000																				--	--	--	--	--
							150	5.135e+17	7.409e+17	55950000000000	16030000000000								100	1.906e+18	4.97e+17	6539000000000	10840000000000																				--	--	--	--	--
							15	1.262e+18	7.942e+17	46700000000000	17190000000000								105	1.947e+18	5.377e+17	15200000000000	11710000000000																				--	--	--	--	--
							20	1.579e+18	7.86e+17	43970000000000	17010000000000								115	9.971e+17	5.202e+17	14800000000000	11340000000000																				--	--	--	--	--
							25	1.458e+18	7.531e+17	39290000000000	16310000000000								120	1.483e+18	5.788e+17	13000000000000	12630000000000																				--	--	--	--	--
							30	1.574e+18	7.962e+17	65330000000000	17240000000000								130	1.684e+18	5.251e+17	6399000000000	11440000000000																				--	--	--	--	--
							35	2.299e+18	7.436e+17	77980000000000	16110000000000								135	2.67e+18	5.26e+17	38770000000000	11460000000000																				--	--	--	--	--
							50	4.444e+18	8.289e+17	73940000000000	17960000000000								140	2.586e+18	5.324e+17	34060000000000	11610000000000																				--	--	--	--	--
							55	5.341e+18	8.104e+17	73270000000000	17560000000000								150	2.152e+18	5.299e+17	42620000000000	11550000000000																				--	--	--	--	--
							60	3.541e+18	8.486e+17	65770000000000	18390000000000								160	3.82e+18	5.481e+17	42770000000000	11930000000000																				--	--	--	--	--
							70	4.708e+18	7.92e+17	57710000000000	17150000000000								170	2.364e+18	5.086e+17	31830000000000	11080000000000																				--	--	--	--	--
							75	5.45e+18	7.517e+17	71980000000000	16280000000000								15	2.267e+18	5.252e+17	38950000000000	11440000000000																				--	--	--	--	--
							80	4.489e+18	7.566e+17	75000000000000	16390000000000								20	1.854e+18	5.035e+17	34810000000000	10970000000000																				--	--	--	--	--
							85	4.559e+18	7.9e+17	84980000000000	17120000000000								25	1.449e+18	4.9e+17	47670000000000	10670000000000																				--	--	--	--	--
							90	6.533e+18	8.465e+17	63130000000000	18330000000000								30	2.233e+18	4.949e+17	26680000000000	10780000000000																				--	--	--	--	--
							95	6.115e+18	8.884e+17	82500000000000	19230000000000								35	2.598e+18	5.159e+17	32510000000000	11240000000000																				--	--	--	--	--
							115	4.696e+18	8.122e+17	70980000000000	17600000000000								40	2.256e+18	5.196e+17	48290000000000	11340000000000																				--	--	--	--	--
							120	5.28e+18	7.874e+17	84240000000000	17060000000000								50	1.894e+18	5.302e+17	26590000000000	11550000000000																				--	--	--	--	--
							130	4.282e+18	7.957e+17	68220000000000	17230000000000								55	2.218e+18	5.599e+17	34510000000000	12170000000000																				--	--	--	--	--
							140	2.943e+18	7.608e+17	68020000000000	16470000000000								60	2.446e+18	5.224e+17	41480000000000	11400000000000																				--	--	--	--	--
							150	1.249e+18	7.771e+17	56790000000000	16840000000000								65	2.028e+18	5.338e+17	26860000000000	11650000000000																				--	--	--	--	--
							20	9.286e+17	7.149e+17	53010000000000	15480000000000								75	1.727e+18	5.224e+17	19100000000000	11400000000000																				--	--	--	--	--
							25	1.638e+18	8.177e+17	31180000000000	17720000000000								85	1.706e+18	5.395e+17	9105000000000	11760000000000																				--	--	--	--	--
							30	3.671e+17	7.342e+17	28710000000000	15900000000000								90	1.908e+18	5.096e+17	13390000000000	11100000000000																				--	--	--	--	--
							55	3.885e+18	7.764e+17	74520000000000	16830000000000								95	1.789e+18	5.18e+17	27240000000000	11300000000000																				--	--	--	--	--
							60	3.74e+18	8.066e+17	74670000000000	17480000000000								100	1.518e+18	5.38e+17	3346000000000	11720000000000																				--	--	--	--	--
							65	3.929e+18	7.241e+17	91700000000000	15690000000000								105	1.617e+18	5.011e+17	12400000000000	10930000000000																				--	--	--	--	--
							70	5.769e+18	7.578e+17	79750000000000	16410000000000								115	1.824e+18	5.491e+17	-2204000000000	11950000000000																				--	--	--	--	--
							80	6.77e+18	8.169e+17	69910000000000	17690000000000								125	1.769e+18	5.569e+17	35360000000000	12140000000000																				--	--	--	--	--
							85	5.935e+18	8.176e+17	77100000000000	17720000000000								130	1.609e+18	5.703e+17	16560000000000	12410000000000																				--	--	--	--	--
							87	5.759e+18	7.961e+17	54400000000000	17250000000000								135	1.233e+18	5.31e+17	29590000000000	11580000000000																				--	--	--	--	--
							90	5.37e+18	8.067e+17	78620000000000	17470000000000								140	1.747e+18	6.013e+17	34420000000000	13100000000000																				--	--	--	--	--
							95	5.167e+18	8.229e+17	74660000000000	17820000000000								150	2.433e+18	5.659e+17	45950000000000	12330000000000																				--	--	--	--	--
							100	5.44e+18	7.749e+17	80720000000000	16780000000000								160	3.021e+18	5.661e+17	41910000000000	12350000000000																				--	--	--	--	--
							105	5.464e+18	8.418e+17	62940000000000	18220000000000								170	2.277e+18	5.629e+17	30940000000000	12280000000000																				--	--	--	--	--
							110	5e+18	7.663e+17	84490000000000	16590000000000								0	1.021e+18	5.82e+17	34650000000000	12700000000000																				--	--	--	--	--
							115	4.997e+18	7.643e+17	73160000000000	16560000000000								5	1.749e+18	5.463e+17	51630000000000	11910000000000																				--	--	--	--	--
							120	4.729e+18	8.063e+17	86630000000000	17460000000000								15	2.469e+18	5.068e+17	42740000000000	11040000000000																				--	--	--	--	--
							130	4.099e+18	7.659e+17	84640000000000	16580000000000								20	2.017e+18	4.988e+17	35010000000000	10880000000000																				--	--	--	--	--
							15	1.88e+18	7.438e+17	52040000000000	16120000000000								25	2.337e+18	4.989e+17	28780000000000	10860000000000																				--	--	--	--	--
							20	9.486e+17	7.393e+17	48830000000000	16010000000000								30	2.101e+18	5.062e+17	44650000000000	11020000000000																				--	--	--	--	--
							30	1.808e+18	7.823e+17	58150000000000	16940000000000								35	1.64e+18	4.687e+17	37110000000000	10200000000000																				--	--	--	--	--
							35	9.18e+17	8.271e+17	49700000000000	17910000000000								40	1.705e+18	5.175e+17	44040000000000	11270000000000																				--	--	--	--	--
							40	2.477e+18	8.006e+17	78610000000000	17350000000000								45	1.452e+18	5.694e+17	31770000000000	12400000000000																				--	--	--	--	--
							45	2.366e+18	7.514e+17	56130000000000	16270000000000								60	1.483e+18	5.502e+17	27010000000000	11990000000000																				--	--	--	--	--
							50	2.829e+18	7.704e+17	93290000000000	16680000000000								65	1.499e+18	5.294e+17	25890000000000	11550000000000																				--	--	--	--	--
							55	2.996e+18	7.913e+17	78470000000000	17130000000000								70	1.489e+18	5.405e+17	24380000000000	11790000000000																				--	--	--	--	--
							60	4.614e+18	7.305e+17	100900000000000	15830000000000								75	2.218e+18	4.923e+17	18840000000000	10740000000000																				--	--	--	--	--
							85	5.245e+18	8.727e+17	77160000000000	18920000000000								90	1.248e+18	5.314e+17	23890000000000	11580000000000																				--	--	--	--	--
							87	4.765e+18	8.215e+17	59560000000000	17790000000000								100	1.847e+18	5.109e+17	9985000000000	11120000000000																				--	--	--	--	--
							90	5.562e+18	8.143e+17	61480000000000	17650000000000								105	1.637e+18	5.545e+17	3303000000000	12080000000000																				--	--	--	--	--
							95	5.187e+18	8.254e+17	67390000000000	17870000000000								110	1.577e+18	5.207e+17	18860000000000	11350000000000																				--	--	--	--	--
							100	5.054e+18	8.169e+17	59170000000000	17690000000000								115	1.59e+18	5.645e+17	10840000000000	12290000000000																				--	--	--	--	--
							105	5.553e+18	7.62e+17	88630000000000	16510000000000								120	1.96e+18	5.458e+17	9928000000000	11900000000000																				--	--	--	--	--
							110	4.993e+18	7.855e+17	95930000000000	17020000000000								125	1.992e+18	5.386e+17	9511000000000	11740000000000																				--	--	--	--	--
							115	4.671e+18	8.556e+17	88460000000000	18540000000000								130	1.553e+18	5.962e+17	29110000000000	13000000000000																				--	--	--	--	--
							120	5.71e+18	8.033e+17	84060000000000	17410000000000								140	2.301e+18	5.63e+17	38450000000000	12270000000000																				--	--	--	--	--
							130	5.843e+18	7.881e+17	76560000000000	17070000000000								160	2.017e+18	5.857e+17	35350000000000	12770000000000																				--	--	--	--	--
							140	5.821e+18	7.964e+17	80380000000000	17250000000000								170	2.757e+18	5.548e+17	38380000000000	12100000000000																				--	--	--	--	--
							15	1.1e+18	7.656e+17	50940000000000	16570000000000								0	1.066e+18	5.12e+17	21230000000000	11160000000000																				--	--	--	--	--
							25	2.325e+18	7.233e+17	37640000000000	15660000000000								5	1.931e+18	4.939e+17	43930000000000	10760000000000																				--	--	--	--	--
							30	1.458e+18	8.063e+17	47380000000000	17460000000000								10	1.933e+18	5.125e+17	38000000000000	11180000000000																				--	--	--	--	--
							35	2.371e+18	7.273e+17	57840000000000	15760000000000								15	1.992e+18	4.928e+17	24390000000000	10730000000000																				--	--	--	--	--
							45	2.577e+18	7.516e+17	80390000000000	16270000000000								20	1.952e+18	5.303e+17	45130000000000	11540000000000																				--	--	--	--	--
							50	3.262e+18	7.887e+17	106400000000000	17080000000000								25	2.022e+18	5.436e+17	41570000000000	11850000000000																				--	--	--	--	--
							60	3.963e+18	7.801e+17	69990000000000	16890000000000								30	1.465e+18	4.843e+17	31470000000000	10550000000000																				--	--	--	--	--
							65	4.684e+18	7.869e+17	83310000000000	17050000000000								35	2.062e+18	4.591e+17	22090000000000	9999000000000																				--	--	--	--	--
							70	4.757e+18	8.034e+17	104400000000000	17400000000000								45	1.756e+18	5.278e+17	22660000000000	11510000000000																				--	--	--	--	--
							80	6.151e+18	7.896e+17	84010000000000	17110000000000								50	1.467e+18	5.327e+17	38390000000000	11610000000000																				--	--	--	--	--
							85	5.275e+18	8.94e+17	68640000000000	19350000000000								55	1.906e+18	4.909e+17	20090000000000	10700000000000																				--	--	--	--	--
							90	5.045e+18	7.887e+17	80580000000000	17080000000000								60	1.607e+18	5.502e+17	18740000000000	11990000000000																				--	--	--	--	--
							95	6.832e+18	8.281e+17	76050000000000	17940000000000								65	1.807e+18	5.028e+17	20960000000000	10950000000000																				--	--	--	--	--
							110	7.033e+18	7.974e+17	67390000000000	17270000000000								70	1.626e+18	4.909e+17	5713000000000	10690000000000																				--	--	--	--	--
							115	6.605e+18	8.069e+17	67640000000000	17490000000000								75	8.262e+17	4.97e+17	11440000000000	10830000000000																				--	--	--	--	--
							120	6.663e+18	7.854e+17	73110000000000	17010000000000								80	1.348e+18	5.185e+17	13470000000000	11300000000000																				--	--	--	--	--
							130	6.751e+18	8.27e+17	85910000000000	17920000000000								85	9.924e+17	5.196e+17	965100000000	11330000000000																				--	--	--	--	--
							140	6.617e+18	8.203e+17	84970000000000	17790000000000								90	1.511e+18	5.041e+17	14630000000000	10990000000000																				--	--	--	--	--
							150	2.08e+18	8.224e+17	59430000000000	17810000000000								95	1.784e+18	5.393e+17	8634000000000	11760000000000																				--	--	--	--	--
							20	1.512e+18	7.047e+17	47540000000000	15260000000000								100	1.842e+18	5.283e+17	13170000000000	11520000000000																				--	--	--	--	--
							25	1.518e+18	7.647e+17	60280000000000	16570000000000								105	1.581e+18	5.409e+17	10780000000000	11790000000000																				--	--	--	--	--
							30	1.965e+18	7.846e+17	64940000000000	16990000000000								120	1.403e+18	5.744e+17	10270000000000	12520000000000																				--	--	--	--	--
							35	1.956e+18	7.697e+17	49280000000000	16660000000000								125	1.256e+18	5.402e+17	17530000000000	11770000000000																				--	--	--	--	--
							40	1.969e+18	7.647e+17	69550000000000	16550000000000								140	1.547e+18	5.727e+17	37840000000000	12480000000000																				--	--	--	--	--
							45	2.698e+18	8.148e+17	77810000000000	17640000000000								150	2.563e+18	5.649e+17	32090000000000	12290000000000																				--	--	--	--	--
							50	2.714e+18	7.27e+17	85930000000000	15740000000000								170	2.594e+18	5.669e+17	38170000000000	12360000000000																				--	--	--	--	--
							55	3.115e+18	7.628e+17	83540000000000	16510000000000								5	1.151e+18	5.324e+17	39880000000000	11600000000000																				--	--	--	--	--
							65	4.332e+18	7.96e+17	101800000000000	17250000000000								10	1.556e+18	5.405e+17	26630000000000	11760000000000																				--	--	--	--	--
							70	4.582e+18	8.094e+17	116700000000000	17530000000000								15	1.6e+18	5.351e+17	33780000000000	11640000000000																				--	--	--	--	--
							75	5.419e+18	7.672e+17	94820000000000	16620000000000								20	1.891e+18	4.857e+17	25460000000000	10580000000000																				--	--	--	--	--
							80	4.714e+18	8.096e+17	79470000000000	17550000000000								30	1.528e+18	5.495e+17	13390000000000	11960000000000																				--	--	--	--	--
							85	5.807e+18	7.49e+17	93400000000000	16210000000000								35	1.45e+18	5.38e+17	27580000000000	11730000000000																				--	--	--	--	--
							90	5.555e+18	8.699e+17	91680000000000	18860000000000								40	1.267e+18	5.612e+17	29170000000000	12220000000000																				--	--	--	--	--
							95	5.832e+18	8.629e+17	74250000000000	18680000000000								55	1.236e+18	5.421e+17	30740000000000	11810000000000																				--	--	--	--	--
							110	6.459e+18	8.532e+17	74330000000000	18500000000000								65	1.423e+18	5.11e+17	28920000000000	11120000000000																				--	--	--	--	--
							115	6.04e+18	8.471e+17	65420000000000	18350000000000								70	1.088e+18	5.153e+17	28350000000000	11240000000000																				--	--	--	--	--
							140	6.81e+18	7.795e+17	94760000000000	16880000000000								75	1.791e+18	5.433e+17	27890000000000	11850000000000																				--	--	--	--	--
							15	5.831e+17	7.282e+17	30720000000000	15760000000000								80	1.233e+18	5.228e+17	2468000000000	11390000000000																				--	--	--	--	--
							20	6.812e+17	7.245e+17	57240000000000	15680000000000								85	7.906e+17	5.564e+17	6882000000000	12140000000000																				--	--	--	--	--
							25	1.501e+18	7.529e+17	49550000000000	16300000000000								95	1.565e+18	5.466e+17	14650000000000	11910000000000																				--	--	--	--	--
							30	6.972e+17	7.564e+17	40340000000000	16370000000000								100	1.517e+18	5.215e+17	24170000000000	11380000000000																				--	--	--	--	--
							35	1.52e+18	7.97e+17	45610000000000	17250000000000								110	1.383e+18	5.356e+17	26970000000000	11670000000000																				--	--	--	--	--
							40	1.304e+18	7.294e+17	57210000000000	15780000000000								115	1.098e+18	5.488e+17	11090000000000	11960000000000																				--	--	--	--	--
							45	1.456e+18	7.561e+17	43670000000000	16370000000000								120	1.043e+18	5.927e+17	-5095000000000	12920000000000																				--	--	--	--	--
							50	1.897e+18	7.651e+17	53260000000000	16560000000000								125	1.073e+18	5.57e+17	20370000000000	12130000000000
							55	2.991e+18	7.67e+17	86340000000000	16600000000000								130	1.5e+18	5.389e+17	19700000000000	11740000000000
							70	3.736e+18	8.002e+17	90850000000000	17340000000000								135	1.545e+18	5.257e+17	-645500000000	11460000000000
							75	3.612e+18	7.963e+17	85440000000000	17240000000000								140	1.634e+18	5.845e+17	12620000000000	12720000000000
							80	4.369e+18	8.195e+17	83260000000000	17730000000000								150	1.448e+18	5.556e+17	28240000000000	12110000000000
							85	3.858e+18	7.724e+17	85670000000000	16730000000000								160	1.522e+18	5.997e+17	24920000000000	13050000000000
							87	4.128e+18	8.163e+17	92110000000000	17680000000000								0	1.152e+18	5.737e+17	42910000000000	12510000000000
							90	4.606e+18	7.811e+17	92660000000000	16920000000000								5	1.123e+18	5.426e+17	29860000000000	11810000000000
							100	4.822e+18	7.956e+17	92840000000000	17220000000000								10	1.972e+18	5.53e+17	39410000000000	12060000000000
							105	5.439e+18	8.071e+17	103000000000000	17480000000000								15	1.455e+18	5.523e+17	30620000000000	12020000000000
							110	5.621e+18	7.654e+17	61430000000000	16570000000000								25	1.851e+18	5.252e+17	40390000000000	11440000000000
							120	5.633e+18	7.993e+17	95220000000000	17310000000000								30	2.024e+18	5.012e+17	38870000000000	10920000000000
							130	7.933e+18	7.685e+17	112200000000000	16660000000000								35	2.276e+18	5.428e+17	40430000000000	11830000000000
							140	7.498e+18	8.344e+17	110900000000000	18080000000000								40	2.062e+18	5.471e+17	31510000000000	11920000000000
							150	2.491e+18	7.765e+17	47540000000000	16820000000000								45	2.031e+18	5.104e+17	30220000000000	11140000000000
							25	5.824e+17	7.708e+17	43870000000000	16680000000000								50	2.239e+18	5.231e+17	34660000000000	11390000000000
							30	1.075e+18	7.57e+17	56450000000000	16380000000000								55	1.488e+18	5.291e+17	21720000000000	11530000000000
							40	6.984e+17	7.496e+17	64500000000000	16230000000000								60	2.388e+18	5.532e+17	28580000000000	12050000000000
							45	2.201e+18	7.694e+17	62170000000000	16660000000000								65	1.61e+18	5.061e+17	33940000000000	11030000000000
							50	1.358e+18	7.985e+17	39490000000000	17300000000000								70	1.682e+18	5.585e+17	34850000000000	12170000000000
							55	2.626e+18	7.163e+17	74810000000000	15520000000000								80	1.824e+18	5.438e+17	9547000000000	11850000000000
							60	3.012e+18	7.639e+17	86570000000000	16540000000000								90	9.434e+17	5.02e+17	3945000000000	10930000000000
							65	3.188e+18	7.789e+17	82320000000000	16860000000000								95	1.451e+18	5.284e+17	1149000000000	11520000000000
							75	3.908e+18	8.033e+17	97900000000000	17410000000000								100	1.227e+18	4.827e+17	6268000000000	10520000000000
							85	3.843e+18	7.987e+17	88340000000000	17290000000000								105	1.697e+18	5.097e+17	31250000000000	11110000000000
							87	4.592e+18	7.769e+17	102800000000000	16820000000000								115	1.471e+18	5.316e+17	4901000000000	11580000000000
							90	3.454e+18	8.126e+17	93870000000000	17590000000000								120	1.549e+18	5.312e+17	8600000000000	11570000000000
							100	4.395e+18	7.846e+17	88830000000000	17000000000000								130	1.898e+18	5.481e+17	17070000000000	11950000000000
							105	4.483e+18	7.665e+17	72280000000000	16600000000000								140	1.079e+18	5.596e+17	21660000000000	12200000000000
							110	4.992e+18	7.945e+17	76880000000000	17200000000000								150	8.889e+17	4.998e+17	28700000000000	10890000000000
							115	5.45e+18	8.384e+17	85440000000000	18150000000000								160	1.7e+18	6.238e+17	33210000000000	13600000000000
							130	6.847e+18	7.872e+17	102300000000000	17050000000000								170	1.711e+18	6.356e+17	42800000000000	13840000000000
							150	2.767e+18	7.202e+17	94620000000000	15610000000000								5	1.633e+18	5.596e+17	47160000000000	12180000000000
							--	--	--	--	--								10	2.291e+18	5.36e+17	41640000000000	11680000000000
							--	--	--	--	--								15	1.424e+18	5.359e+17	42530000000000	11680000000000
							--	--	--	--	--								20	1.819e+18	5.432e+17	41630000000000	11830000000000
							--	--	--	--	--								25	1.702e+18	5.676e+17	39960000000000	12360000000000
							--	--	--	--	--								30	1.178e+18	5.182e+17	54030000000000	11290000000000
							--	--	--	--	--								35	1.536e+18	5.374e+17	36520000000000	11710000000000
							--	--	--	--	--								45	1.807e+18	5.49e+17	39000000000000	11980000000000
							--	--	--	--	--								50	1.64e+18	5.497e+17	37730000000000	11970000000000
							--	--	--	--	--								55	1.46e+18	5.798e+17	27380000000000	12620000000000
							--	--	--	--	--								65	1.548e+18	5.733e+17	30410000000000	12490000000000
							--	--	--	--	--								70	1.44e+18	5.395e+17	31720000000000	11760000000000
							--	--	--	--	--								75	1.185e+18	5.76e+17	36640000000000	12560000000000
							--	--	--	--	--								85	1.669e+18	4.946e+17	12710000000000	10780000000000
							--	--	--	--	--								90	1.023e+18	5.11e+17	10660000000000	11120000000000
							--	--	--	--	--								95	1.307e+18	5.484e+17	3750000000000	11950000000000
							--	--	--	--	--								100	2.119e+18	5.559e+17	28920000000000	12110000000000
							--	--	--	--	--								105	1.268e+18	5.661e+17	12390000000000	12330000000000
							--	--	--	--	--								120	1.052e+18	5.577e+17	30370000000000	12160000000000
							--	--	--	--	--								130	1.159e+18	5.616e+17	8375000000000	12240000000000
							--	--	--	--	--								135	1.373e+18	5.89e+17	27990000000000	12830000000000
							--	--	--	--	--								150	1.093e+18	5.745e+17	21650000000000	12540000000000
							--	--	--	--	--								160	1.116e+18	6.227e+17	40410000000000	13570000000000
							--	--	--	--	--								170	2.203e+18	6.479e+17	26330000000000	14100000000000
							--	--	--	--	--								0	9.457e+17	4.987e+17	22590000000000	10860000000000
							--	--	--	--	--
							--	--	--	--	--
							--	--	--	--	--
							--	--	--	--	--
							--	--	--	--	--
							--	--	--	--	--
							--	--	--	--	--
							--	--	--	--	--
							--	--	--	--	--
							--	--	--	--	--
							--	--	--	--	--
							--	--	--	--	--
							--	--	--	--	--
							--	--	--	--	--
							--	--	--	--	--
							--	--	--	--	--
							--	--	--	--	--
							--	--	--	--	--
							--	--	--	--	--
							--	--	--	--	--
							--	--	--	--	--
							--	--	--	--	--
							--	--	--	--	--
							--	--	--	--	--
							--	--	--	--	--
							--	--	--	--	--
							--	--	--	--	--
							--	--	--	--	--
							--	--	--	--	--
							--	--	--	--	--
							--	--	--	--	--
							--	--	--	--	--
							--	--	--	--	--
							--	--	--	--	--
							--	--	--	--	--
							--	--	--	--	--
							--	--	--	--	--
							--	--	--	--	--
							--	--	--	--	--
							--	--	--	--	--
							--	--	--	--	--
							--	--	--	--	--
							--	--	--	--	--
							--	--	--	--	--
							--	--	--	--	--
							--	--	--	--	--
							--	--	--	--	--
							--	--	--	--	--
							--	--	--	--	--
							--	--	--	--	--
							--	--	--	--	--
							--	--	--	--	--
							--	--	--	--	--
							--	--	--	--	--
							--	--	--	--	--
							--	--	--	--	--
							--	--	--	--	--
							--	--	--	--	--
							--	--	--	--	--
							--	--	--	--	--
							--	--	--	--	--
							--	--	--	--	--
							--	--	--	--	--
							--	--	--	--	--
							--	--	--	--	--
							--	--	--	--	--
